# Supplementary material for: Does the growing of Bt maize change abundance or ecological function of non-target animals compared to the growing of non-GM maize? A systematic review
Source: Environ Evid. 2022 Jun 6;11:21. doi: 10.1186/s13750-022-00272-0 (PMC11378853; doi:10.1186/s13750-022-00272-0)
Supplement: Supplementary file 5 — Additional file 5: Data selected for meta-analyses. [file 13750_2022_272_MOESM5_ESM.xlsx]

## Sheet: Title page
recordID	Unique identification number assigned to each record in the database.
articleID	Unique identification number assigned to each article
author	Author(s) of the listed publication
publication_year	Year of publication of study
title	Title of publication
citation	Citation, e.g. journal name, volume and page numbers
link	Hyperlink to online publication, preferably doi (accessed 10 January 2022)
priv_involv	Indicates if private sector product developer was involved - author affiliation or acknowledged funding from private sector
peer_reviewed	Indicates whether study was published in a peer reviewed journal (as specified on the journal’s homepage) or not (yes, no)
target	Insect order(s) targeted by the Bt protein(s) (Lepidoptera, Coleoptera, Coleoptera & Lepidoptera)
bt_protein	Insecticidal Bt protein(s) produced by the Bt maize
plot_size	Size of replicated plots (in hectares)
years_Bt	Number of years in which Bt maize was grown on the respective plots/fields before the experiment started. NA was used when no information was available
comparison_type	Indicates whether the comparison is u/u (untreated Bt vs. untreated non-Bt), u/i (untreated Bt vs. insecticide treated non-Bt), i/i (insecticide treated Bt vs. insecticide treated non-Bt), or i/i+i (Bt with insecticide 1 vs. non-Bt with insecticides 1+2)
insecticide_class	Chemical class of applied insecticide
sampling_method	Sampling method applied to record arthropod data in the field
nontarget_finest_grouping	Finest level of taxonomic resolution reported for the non-target
nontarget_species	Non-target taxonomic species
nontarget_family	Non-target taxonomic family
nontarget_order	Non-target taxonomic order
nontarget_f_group	Non-target functional group
nontarget_life_stage	Non-target life stage or sex
response_variable	Indicates if response variable reports abundance, activity density, parasitism rate or predation rate
NBt	True sample size (replicated fields or plots) for the Bt maize treatment
meanBt	Mean for the Bt maize treatment
SDBt	Standard deviation for the Bt maize treatment
NControl	True sample size (replicated fields or plots) for the non-Bt control treatment
meanControl	Mean for the non-Bt control treatment
SDControl	Standard deviation for the non-Bt control treatment
CoefVar_Bt	Coefficient of variation Bt: SDBt / meanBt
CoefVar_Control	Coefficient of variation Control: SDControl / meanControl
CoefVar_total	Coefficient of variation total: CoefVar_Bt / 2 + CoefVar_Control / 2
AnyRed	"High Risk" if any critical appraisal criterion is set to "high" or "no_info_high"; "-" if all critical appraisal criteria are "low", "medium", "no_info_low" or "no_info_medium"
AllGreen	"NoRisk" if all critical appraisal criteria are set to "low" or "no_info_low"; "-" if any critical appraisal criterion is "medium", "high", "no_info_medium" or "no_info_high"
Analyse_Taxon	Selection marker for taxonomic units for meta-analyses (MinorTaxa comprises all taxa that were not analyzed separately)
Analyse1	Selection marker for main analyses (no records excluded based on critical appraisal, all Bt proteins)
Analyse1_remarks	Details for selection for Analyse1 (reasons for exclusion or info if alternative records are available)
Analyse4	Selection marker for analyses with insecticide treated non-Bt maize
Analyse4_remarks	Details for selection for Analyse4 (reasons for exclusion or info if alternative records are available)
Analyse5	Selection marker for subgroup analyses of taxonomic subgroups or species
Analyse5_remarks	Details for selection for Analyse5 (reasons for exclusion or info if alternative records are available)
Analyse6	Selection marker for subgroup analyses of different sampling methods
Analyse6_remarks	Details for selection for Analyse6 (reasons for exclusion or info if alternative records are available)
Analyse7	Selection marker for subgroup analyses of juvenile life stages
Analyse7_remarks	Details for selection for Analyse7 (reasons for exclusion or info if alternative records are available)

## Sheet: Data
recordID	articleID	author	publication_year	title	citation	link	priv_involv	peer_reviewed	target	bt_protein	plot_size	years_Bt	comparison_type	insecticide_class	sampling_method	nontarget_finest_grouping	nontarget_species	nontarget_family	nontarget_order	nontarget_f_group	nontarget_life_stage	response_variable	NBt	meanBt	SDBt	NControl	meanControl	SDControl	CoefVar_Bt	CoefVar_Control	CoefVar_total	AnyRed	AllGreen	Analyse_Taxon	Analyse1	Analyse1_remarks	Analyse4	Analyse4_remarks	Analyse5	Analyse5_remarks	Analyse6	Analyse6_remarks	Analyse7	Analyse7_remarks
12	10	Pilcher et al.	1997	Preimaginal development, survival, and field abundance of insect predators on transgenic Bacillus thuringiensis corn	Environmental Entomology 26(2): 446-454	https://doi.org/10.1093/ee/26.2.446	private	yes	Lepidoptera	Cry1Ab	0.0023	0	u/u: untreated Bt vs. untreated non-Bt		visual counts	Coccinellidae	not specified	Coccinellidae	Coleoptera	predator	Eggs	abundance	3	7.72	1.25	3	4.78	5.11	0.161917	1.06904	0.615477	-	-	Coccinellidae	FALSE	Ex: life stage	FALSE		FALSE		FALSE		TRUE
20	10	Pilcher et al.	1997	Preimaginal development, survival, and field abundance of insect predators on transgenic Bacillus thuringiensis corn	Environmental Entomology 26(2): 446-454	https://doi.org/10.1093/ee/26.2.446	private	yes	Lepidoptera	Cry1Ab	0.0023	0	u/u: untreated Bt vs. untreated non-Bt		visual counts	Chrysopidae	not specified	Chrysopidae	Neuroptera	predator	Adults	abundance	3	0	0	3	0.06	0.1		1.66667		High Risk	-	Neuroptera	FALSE	Ex: life stage	FALSE		FALSE		FALSE		FALSE
19	10	Pilcher et al.	1997	Preimaginal development, survival, and field abundance of insect predators on transgenic Bacillus thuringiensis corn	Environmental Entomology 26(2): 446-454	https://doi.org/10.1093/ee/26.2.446	private	yes	Lepidoptera	Cry1Ab	0.0023	0	u/u: untreated Bt vs. untreated non-Bt		visual counts	Chrysopidae	not specified	Chrysopidae	Neuroptera	predator	Juveniles	abundance	3	0	0	3	0.06	0.1		1.66667		High Risk	-	Neuroptera	FALSE	Ex: life stage	FALSE		FALSE		FALSE		TRUE
18	10	Pilcher et al.	1997	Preimaginal development, survival, and field abundance of insect predators on transgenic Bacillus thuringiensis corn	Environmental Entomology 26(2): 446-454	https://doi.org/10.1093/ee/26.2.446	private	yes	Lepidoptera	Cry1Ab	0.0023	0	u/u: untreated Bt vs. untreated non-Bt		visual counts	Hippodamia convergens	Hippodamia convergens	Coccinellidae	Coleoptera	predator	Adults	abundance	3	0.17	0.17	3	0.17	0.17	1	1	1	High Risk	-	Coccinellidae	FALSE	Ex: taxonomy	FALSE		TRUE		FALSE		FALSE
14	10	Pilcher et al.	1997	Preimaginal development, survival, and field abundance of insect predators on transgenic Bacillus thuringiensis corn	Environmental Entomology 26(2): 446-454	https://doi.org/10.1093/ee/26.2.446	private	yes	Lepidoptera	Cry1Ab	0.0023	0	u/u: untreated Bt vs. untreated non-Bt		visual counts	Coleomegilla maculata	Coleomegilla maculata	Coccinellidae	Coleoptera	predator	Adults	abundance	3	1.72	0.75	3	1.67	0.29	0.436047	0.173653	0.30485	-	-	Coccinellidae	FALSE	Ex: taxonomy	FALSE		TRUE		FALSE		FALSE
13	10	Pilcher et al.	1997	Preimaginal development, survival, and field abundance of insect predators on transgenic Bacillus thuringiensis corn	Environmental Entomology 26(2): 446-454	https://doi.org/10.1093/ee/26.2.446	private	yes	Lepidoptera	Cry1Ab	0.0023	0	u/u: untreated Bt vs. untreated non-Bt		visual counts	Coccinellidae	not specified	Coccinellidae	Coleoptera	predator	Juveniles	abundance	3	4.89	2.98	3	3.39	2.37	0.609407	0.699115	0.654261	-	-	Coccinellidae	FALSE	Ex: life stage	FALSE		FALSE		FALSE		TRUE
17	10	Pilcher et al.	1997	Preimaginal development, survival, and field abundance of insect predators on transgenic Bacillus thuringiensis corn	Environmental Entomology 26(2): 446-454	https://doi.org/10.1093/ee/26.2.446	private	yes	Lepidoptera	Cry1Ab	0.0023	0	u/u: untreated Bt vs. untreated non-Bt		visual counts	Nabis	not specified	Nabidae	Hemiptera	predator	Adults	abundance	3	0.44	0.25	3	0.33	0.17	0.568182	0.515152	0.541667	High Risk	-	Nabidae	TRUE		FALSE		FALSE		TRUE		FALSE
15	10	Pilcher et al.	1997	Preimaginal development, survival, and field abundance of insect predators on transgenic Bacillus thuringiensis corn	Environmental Entomology 26(2): 446-454	https://doi.org/10.1093/ee/26.2.446	private	yes	Lepidoptera	Cry1Ab	0.0023	0	u/u: untreated Bt vs. untreated non-Bt		visual counts	Chrysopidae	not specified	Chrysopidae	Neuroptera	predator	Eggs	abundance	3	5.11	1.51	3	5.61	3	0.295499	0.534759	0.415129	-	-	Neuroptera	FALSE	Ex: life stage	FALSE		FALSE		FALSE		TRUE
16	10	Pilcher et al.	1997	Preimaginal development, survival, and field abundance of insect predators on transgenic Bacillus thuringiensis corn	Environmental Entomology 26(2): 446-454	https://doi.org/10.1093/ee/26.2.446	private	yes	Lepidoptera	Cry1Ab	0.0023	0	u/u: untreated Bt vs. untreated non-Bt		visual counts	Orius insidiosus	Orius insidiosus	Anthocoridae	Hemiptera	predator	Adults & juveniles	abundance	3	5.28	1.13	3	5.44	1.87	0.214015	0.34375	0.278883	-	-	Anthocoridae	TRUE		FALSE		TRUE		TRUE		FALSE
7516	10	Pilcher et al.	1997	Preimaginal development, survival, and field abundance of insect predators on transgenic Bacillus thuringiensis corn	Environmental Entomology 26(2): 446-454	https://doi.org/10.1093/ee/26.2.446	private	yes	Lepidoptera	Cry1Ab	0.0023	0	u/u: untreated Bt vs. untreated non-Bt		visual counts	Chrysopidae	not specified	Chrysopidae	Neuroptera	predator	All stages	abundance	3	5.11	1.51	3	5.72	2.95	0.295499	0.515734	0.405617	-	-	Neuroptera	TRUE	also other life stages available	FALSE		TRUE		TRUE		FALSE
5484	10	Pilcher et al.	1997	Preimaginal development, survival, and field abundance of insect predators on transgenic Bacillus thuringiensis corn	Environmental Entomology 26(2): 446-454	https://doi.org/10.1093/ee/26.2.446	private	yes	Lepidoptera	Cry1Ab	0.0023	0	u/u: untreated Bt vs. untreated non-Bt		visual counts	Coccinellidae	not specified	Coccinellidae	Coleoptera	predator	All stages	abundance	3	14.5	2.85	3	10	3.35	0.196552	0.335	0.265776	-	-	Coccinellidae	TRUE	also lower tax units and other life stages available	FALSE		FALSE		TRUE		FALSE
11	4	Orr & Landis	1997	Oviposition of European corn borer (Lepidoptera: Pyralidae) and impact of natural enemy populations in transgenic versus isogenic corn	Journal of Economic Entomology 90(4): 905-909	https://doi.org/10.1093/jee/90.4.905	private	yes	Lepidoptera	Cry1Ab	0.405	0	u/u: untreated Bt vs. untreated non-Bt		visual counts	Predator	not specified	not specified	not specified	predator	not specified	predation rate	3	24.8	3.1	3	19.4	9.3	0.125	0.479381	0.302191	-	-	MinorTaxa	TRUE		FALSE		FALSE		TRUE		FALSE
9	4	Orr & Landis	1997	Oviposition of European corn borer (Lepidoptera: Pyralidae) and impact of natural enemy populations in transgenic versus isogenic corn	Journal of Economic Entomology 90(4): 905-909	https://doi.org/10.1093/jee/90.4.905	private	yes	Lepidoptera	Cry1Ab	0.405	0	u/u: untreated Bt vs. untreated non-Bt		visual counts	Hymenoptera (egg parasitoid)	not specified	not specified	Hymenoptera	parasitoid	not specified	parasitism rate	3	6.3	1	3	4.4	2.2	0.15873	0.5	0.329365	-	-	MinorTaxa	TRUE	two samples from same experiment selected	FALSE		TRUE		TRUE		FALSE
6	4	Orr & Landis	1997	Oviposition of European corn borer (Lepidoptera: Pyralidae) and impact of natural enemy populations in transgenic versus isogenic corn	Journal of Economic Entomology 90(4): 905-909	https://doi.org/10.1093/jee/90.4.905	private	yes	Lepidoptera	Cry1Ab	0.405	0	u/u: untreated Bt vs. untreated non-Bt		visual counts	Coccinellidae	not specified	Coccinellidae	Coleoptera	predator	Adults	abundance	3	0.314	0.183	3	0.12	0.083	0.582803	0.691667	0.637235	-	-	Coccinellidae	FALSE	Ex: life stage	FALSE		FALSE		FALSE		FALSE
7	4	Orr & Landis	1997	Oviposition of European corn borer (Lepidoptera: Pyralidae) and impact of natural enemy populations in transgenic versus isogenic corn	Journal of Economic Entomology 90(4): 905-909	https://doi.org/10.1093/jee/90.4.905	private	yes	Lepidoptera	Cry1Ab	0.405	0	u/u: untreated Bt vs. untreated non-Bt		visual counts	Chrysopidae	not specified	Chrysopidae	Neuroptera	predator	Juveniles	abundance	3	0.133	0.066	3	0.02	0.024	0.496241	1.2	0.84812	-	-	Neuroptera	FALSE	Ex: life stage	FALSE		FALSE		FALSE		TRUE
3	4	Orr & Landis	1997	Oviposition of European corn borer (Lepidoptera: Pyralidae) and impact of natural enemy populations in transgenic versus isogenic corn	Journal of Economic Entomology 90(4): 905-909	https://doi.org/10.1093/jee/90.4.905	private	yes	Lepidoptera	Cry1Ab	0.405	0	u/u: untreated Bt vs. untreated non-Bt		visual counts	Orius insidiosus	Orius insidiosus	Anthocoridae	Hemiptera	predator	Juveniles	abundance	3	3.159	2.519	3	3.487	2.131	0.797404	0.611127	0.704266	-	-	Anthocoridae	FALSE	Ex: life stage	FALSE		FALSE		FALSE		TRUE
5	4	Orr & Landis	1997	Oviposition of European corn borer (Lepidoptera: Pyralidae) and impact of natural enemy populations in transgenic versus isogenic corn	Journal of Economic Entomology 90(4): 905-909	https://doi.org/10.1093/jee/90.4.905	private	yes	Lepidoptera	Cry1Ab	0.405	0	u/u: untreated Bt vs. untreated non-Bt		visual counts	Coccinellidae	not specified	Coccinellidae	Coleoptera	predator	Juveniles	abundance	3	1.687	0.586	3	1.313	1.013	0.347362	0.771516	0.559439	-	-	Coccinellidae	FALSE	Ex: life stage	FALSE		FALSE		FALSE		TRUE
4	4	Orr & Landis	1997	Oviposition of European corn borer (Lepidoptera: Pyralidae) and impact of natural enemy populations in transgenic versus isogenic corn	Journal of Economic Entomology 90(4): 905-909	https://doi.org/10.1093/jee/90.4.905	private	yes	Lepidoptera	Cry1Ab	0.405	0	u/u: untreated Bt vs. untreated non-Bt		visual counts	Orius insidiosus	Orius insidiosus	Anthocoridae	Hemiptera	predator	Adults	abundance	3	3.014	1.179	3	3.24	0.798	0.391175	0.246296	0.318735	-	-	Anthocoridae	FALSE	Ex: life stage	FALSE		FALSE		FALSE		FALSE
8	4	Orr & Landis	1997	Oviposition of European corn borer (Lepidoptera: Pyralidae) and impact of natural enemy populations in transgenic versus isogenic corn	Journal of Economic Entomology 90(4): 905-909	https://doi.org/10.1093/jee/90.4.905	private	yes	Lepidoptera	Cry1Ab	0.405	0	u/u: untreated Bt vs. untreated non-Bt		visual counts	Chrysopidae	not specified	Chrysopidae	Neuroptera	predator	Adults	abundance	3	0.02	0.02	3	0.007	0.012	1	1.71429	1.35714	High Risk	-	Neuroptera	FALSE	Ex: life stage	FALSE		FALSE		FALSE		FALSE
5574	4	Orr & Landis	1997	Oviposition of European corn borer (Lepidoptera: Pyralidae) and impact of natural enemy populations in transgenic versus isogenic corn	Journal of Economic Entomology 90(4): 905-909	https://doi.org/10.1093/jee/90.4.905	private	yes	Lepidoptera	Cry1Ab	0.405	0	u/u: untreated Bt vs. untreated non-Bt		visual counts	Chrysopidae	not specified	Chrysopidae	Neuroptera	predator	Adults & juveniles	abundance	3	0.153	0.086	3	0.027	0.036	0.562092	1.33333	0.947712	-	-	Neuroptera	TRUE		FALSE		TRUE		TRUE		FALSE
5573	4	Orr & Landis	1997	Oviposition of European corn borer (Lepidoptera: Pyralidae) and impact of natural enemy populations in transgenic versus isogenic corn	Journal of Economic Entomology 90(4): 905-909	https://doi.org/10.1093/jee/90.4.905	private	yes	Lepidoptera	Cry1Ab	0.405	0	u/u: untreated Bt vs. untreated non-Bt		visual counts	Orius insidiosus	Orius insidiosus	Anthocoridae	Hemiptera	predator	Adults & juveniles	abundance	3	6.173	3.698	3	6.727	2.929	0.59906	0.43541	0.517235	-	-	Anthocoridae	TRUE	also other life stages available	FALSE		TRUE		TRUE		FALSE
5483	4	Orr & Landis	1997	Oviposition of European corn borer (Lepidoptera: Pyralidae) and impact of natural enemy populations in transgenic versus isogenic corn	Journal of Economic Entomology 90(4): 905-909	https://doi.org/10.1093/jee/90.4.905	private	yes	Lepidoptera	Cry1Ab	0.405	0	u/u: untreated Bt vs. untreated non-Bt		visual counts	Coccinellidae	not specified	Coccinellidae	Coleoptera	predator	Adults & juveniles	abundance	3	2.001	0.769	3	1.433	1.096	0.384308	0.764829	0.574568	-	-	Coccinellidae	TRUE	also different stages available	FALSE		FALSE		TRUE		FALSE
10	4	Orr & Landis	1997	Oviposition of European corn borer (Lepidoptera: Pyralidae) and impact of natural enemy populations in transgenic versus isogenic corn	Journal of Economic Entomology 90(4): 905-909	https://doi.org/10.1093/jee/90.4.905	private	yes	Lepidoptera	Cry1Ab	0.405	0	u/u: untreated Bt vs. untreated non-Bt		visual sampling	Eriborus terebrans & Macrocentrus grandii	Eriborus terebrans & Macrocentrus grandii	not specified	Hymenoptera	parasitoid	not specified	parasitism rate	3	5.015	5.14	3	4.295	1.33	1.02493	0.309662	0.667294	-	-	MinorTaxa	TRUE	two samples from same experiment selected	FALSE		FALSE		TRUE		FALSE
22	10	Pilcher et al.	1997	Preimaginal development, survival, and field abundance of insect predators on transgenic Bacillus thuringiensis corn	Environmental Entomology 26(2): 446-454	https://doi.org/10.1093/ee/26.2.446	private	yes	Lepidoptera	Cry1Ab	0.0046	0	u/u: untreated Bt vs. untreated non-Bt		visual counts	Coccinellidae	not specified	Coccinellidae	Coleoptera	predator	Juveniles	abundance	3	1.11	1.23	3	0.61	0.59	1.10811	0.967213	1.03766	-	-	Coccinellidae	FALSE	Ex: life stage	FALSE		FALSE		FALSE		TRUE
23	10	Pilcher et al.	1997	Preimaginal development, survival, and field abundance of insect predators on transgenic Bacillus thuringiensis corn	Environmental Entomology 26(2): 446-454	https://doi.org/10.1093/ee/26.2.446	private	yes	Lepidoptera	Cry1Ab	0.0046	0	u/u: untreated Bt vs. untreated non-Bt		visual counts	Coleomegilla maculata	Coleomegilla maculata	Coccinellidae	Coleoptera	predator	Adults	abundance	3	0.39	0.19	3	0.5	0.29	0.487179	0.58	0.53359	High Risk	-	Coccinellidae	FALSE	Ex: taxonomy	FALSE		TRUE		FALSE		FALSE
24	10	Pilcher et al.	1997	Preimaginal development, survival, and field abundance of insect predators on transgenic Bacillus thuringiensis corn	Environmental Entomology 26(2): 446-454	https://doi.org/10.1093/ee/26.2.446	private	yes	Lepidoptera	Cry1Ab	0.0046	0	u/u: untreated Bt vs. untreated non-Bt		visual counts	Chrysopidae	not specified	Chrysopidae	Neuroptera	predator	Eggs	abundance	3	6.72	1.27	3	5.22	0.82	0.188988	0.157088	0.173038	-	-	Neuroptera	FALSE	Ex: life stage	FALSE		FALSE		FALSE		TRUE
25	10	Pilcher et al.	1997	Preimaginal development, survival, and field abundance of insect predators on transgenic Bacillus thuringiensis corn	Environmental Entomology 26(2): 446-454	https://doi.org/10.1093/ee/26.2.446	private	yes	Lepidoptera	Cry1Ab	0.0046	0	u/u: untreated Bt vs. untreated non-Bt		visual counts	Chrysopidae	not specified	Chrysopidae	Neuroptera	predator	Juveniles	abundance	3	0.11	0.1	3	0.22	0.1	0.909091	0.454545	0.681818	High Risk	-	Neuroptera	FALSE	Ex: life stage	FALSE		FALSE		FALSE		TRUE
29	10	Pilcher et al.	1997	Preimaginal development, survival, and field abundance of insect predators on transgenic Bacillus thuringiensis corn	Environmental Entomology 26(2): 446-454	https://doi.org/10.1093/ee/26.2.446	private	yes	Lepidoptera	Cry1Ab	0.0046	0	u/u: untreated Bt vs. untreated non-Bt		visual counts	Arachnida (predator)	not specified	not specified	not specified	predator	Adults & juveniles	abundance	3	1.39	0.19	3	1.61	0.25	0.136691	0.15528	0.145985	-	-	MinorTaxa	TRUE		FALSE		FALSE		TRUE		FALSE
27	10	Pilcher et al.	1997	Preimaginal development, survival, and field abundance of insect predators on transgenic Bacillus thuringiensis corn	Environmental Entomology 26(2): 446-454	https://doi.org/10.1093/ee/26.2.446	private	yes	Lepidoptera	Cry1Ab	0.0046	0	u/u: untreated Bt vs. untreated non-Bt		visual counts	Orius insidiosus	Orius insidiosus	Anthocoridae	Hemiptera	predator	Adults & juveniles	abundance	3	4.06	0.63	3	2.89	0.95	0.155172	0.32872	0.241946	-	-	Anthocoridae	TRUE		FALSE		TRUE		TRUE		FALSE
21	10	Pilcher et al.	1997	Preimaginal development, survival, and field abundance of insect predators on transgenic Bacillus thuringiensis corn	Environmental Entomology 26(2): 446-454	https://doi.org/10.1093/ee/26.2.446	private	yes	Lepidoptera	Cry1Ab	0.0046	0	u/u: untreated Bt vs. untreated non-Bt		visual counts	Coccinellidae	not specified	Coccinellidae	Coleoptera	predator	Eggs	abundance	3	0.22	0.38	3	0	0	1.72727			High Risk	-	Coccinellidae	FALSE	Ex: life stage	FALSE		FALSE		FALSE		TRUE
28	10	Pilcher et al.	1997	Preimaginal development, survival, and field abundance of insect predators on transgenic Bacillus thuringiensis corn	Environmental Entomology 26(2): 446-454	https://doi.org/10.1093/ee/26.2.446	private	yes	Lepidoptera	Cry1Ab	0.0046	0	u/u: untreated Bt vs. untreated non-Bt		visual counts	Nabis	not specified	Nabidae	Hemiptera	predator	Adults	abundance	3	0.11	0.19	3	0	0	1.72727			High Risk	-	Nabidae	TRUE		FALSE		FALSE		TRUE		FALSE
26	10	Pilcher et al.	1997	Preimaginal development, survival, and field abundance of insect predators on transgenic Bacillus thuringiensis corn	Environmental Entomology 26(2): 446-454	https://doi.org/10.1093/ee/26.2.446	private	yes	Lepidoptera	Cry1Ab	0.0046	0	u/u: untreated Bt vs. untreated non-Bt		visual counts	Chrysopidae	not specified	Chrysopidae	Neuroptera	predator	Adults	abundance	3	0.06	0.1	3	0.06	0.1	1.66667	1.66667	1.66667	High Risk	-	Neuroptera	FALSE	Ex: life stage	FALSE		FALSE		FALSE		FALSE
5485	10	Pilcher et al.	1997	Preimaginal development, survival, and field abundance of insect predators on transgenic Bacillus thuringiensis corn	Environmental Entomology 26(2): 446-454	https://doi.org/10.1093/ee/26.2.446	private	yes	Lepidoptera	Cry1Ab	0.0046	0	u/u: untreated Bt vs. untreated non-Bt		visual counts	Coccinellidae	not specified	Coccinellidae	Coleoptera	predator	All stages	abundance	3	1.72	1.73	3	1.11	0.63	1.00581	0.567568	0.786691	-	-	Coccinellidae	TRUE	also lower tax units and other life stages available	FALSE		FALSE		TRUE		FALSE
7517	10	Pilcher et al.	1997	Preimaginal development, survival, and field abundance of insect predators on transgenic Bacillus thuringiensis corn	Environmental Entomology 26(2): 446-454	https://doi.org/10.1093/ee/26.2.446	private	yes	Lepidoptera	Cry1Ab	0.0046	0	u/u: untreated Bt vs. untreated non-Bt		visual counts	Chrysopidae	not specified	Chrysopidae	Neuroptera	predator	All stages	abundance	3	6.89	1.17	3	5.5	0.88	0.169811	0.16	0.164906	-	-	Neuroptera	TRUE	also other life stages available	FALSE		TRUE		TRUE		FALSE
3895	173	Pilcher	1999	Phenological, physiological, and ecological influences of transgenic Bt corn on European corn borer management	Dissertation, Department of Entomology, Iowa State University, USA	https://doi.org/10.31274/rtd-180813-13869	private	no	Lepidoptera	Cry1Ab	0.14	0	u/u: untreated Bt vs. untreated non-Bt		sticky trap	Araneae	not specified	not specified	Araneae	predator	not specified	activity density	4	0.642361	0.211359	4	0.434028	0.153983	0.329035	0.354777	0.341906	-	Low Risk	Araneae	TRUE		FALSE		FALSE		TRUE		FALSE
3748	173	Pilcher	1999	Phenological, physiological, and ecological influences of transgenic Bt corn on European corn borer management	Dissertation, Department of Entomology, Iowa State University, USA	https://doi.org/10.31274/rtd-180813-13869	private	no	Lepidoptera	Cry1Ab	0.14	0	u/u: untreated Bt vs. untreated non-Bt		sticky trap	Coleomegilla maculata	Coleomegilla maculata	Coccinellidae	Coleoptera	predator	Adults	activity density	4	1.3815	0.617718	4	1.23958	0.441742	0.447134	0.356363	0.401749	-	Low Risk	Coccinellidae	FALSE	Ex: taxonomy	FALSE		TRUE		FALSE		FALSE
3811	173	Pilcher	1999	Phenological, physiological, and ecological influences of transgenic Bt corn on European corn borer management	Dissertation, Department of Entomology, Iowa State University, USA	https://doi.org/10.31274/rtd-180813-13869	private	no	Lepidoptera	Cry1Ab	0.14	0	u/u: untreated Bt vs. untreated non-Bt		sticky trap	Coccinellidae	not specified	Coccinellidae	Coleoptera	predator	Adults	activity density	4	2.31647	0.848281	4	2.22609	0.53647	0.366196	0.240992	0.303594	-	Low Risk	Coccinellidae	TRUE	also lower tax units available	FALSE		FALSE		TRUE		FALSE
3810	173	Pilcher	1999	Phenological, physiological, and ecological influences of transgenic Bt corn on European corn borer management	Dissertation, Department of Entomology, Iowa State University, USA	https://doi.org/10.31274/rtd-180813-13869	private	no	Lepidoptera	Cry1Ab	0.14	0	u/u: untreated Bt vs. untreated non-Bt		sticky trap	Coccinellidae	not specified	Coccinellidae	Coleoptera	predator	Adults	activity density	4	2.56411	0.454985	4	2.21949	0.308773	0.177444	0.139119	0.158281	-	Low Risk	Coccinellidae	TRUE	also lower tax units available	FALSE		FALSE		TRUE		FALSE
3874	173	Pilcher	1999	Phenological, physiological, and ecological influences of transgenic Bt corn on European corn borer management	Dissertation, Department of Entomology, Iowa State University, USA	https://doi.org/10.31274/rtd-180813-13869	private	no	Lepidoptera	Cry1Ab	0.14	0	u/u: untreated Bt vs. untreated non-Bt		sticky trap	Macrocentrus cingulum	Macrocentrus cingulum	Braconidae	Hymenoptera	parasitoid	Adults	activity density	4	2.38542	1.11189	4	4.125	3.04142	0.466118	0.737315	0.601716	-	Low Risk	Braconidae	TRUE		FALSE		FALSE		TRUE		FALSE
3873	173	Pilcher	1999	Phenological, physiological, and ecological influences of transgenic Bt corn on European corn borer management	Dissertation, Department of Entomology, Iowa State University, USA	https://doi.org/10.31274/rtd-180813-13869	private	no	Lepidoptera	Cry1Ab	0.14	0	u/u: untreated Bt vs. untreated non-Bt		sticky trap	Macrocentrus cingulum	Macrocentrus cingulum	Braconidae	Hymenoptera	parasitoid	Adults	activity density	4	3.65368	0.797671	4	5.27427	0.47292	0.21832	0.0896654	0.153993	-	Low Risk	Braconidae	TRUE		FALSE		FALSE		TRUE		FALSE
3769	173	Pilcher	1999	Phenological, physiological, and ecological influences of transgenic Bt corn on European corn borer management	Dissertation, Department of Entomology, Iowa State University, USA	https://doi.org/10.31274/rtd-180813-13869	private	no	Lepidoptera	Cry1Ab	0.14	0	u/u: untreated Bt vs. untreated non-Bt		sticky trap	Cycloneda munda	Cycloneda munda	Coccinellidae	Coleoptera	predator	Adults	activity density	4	0.178508	0.143882	4	0.156641	0.164732	0.806025	1.05165	0.928837	-	-	Coccinellidae	FALSE	Ex: taxonomy	FALSE		TRUE		FALSE		FALSE
3894	173	Pilcher	1999	Phenological, physiological, and ecological influences of transgenic Bt corn on European corn borer management	Dissertation, Department of Entomology, Iowa State University, USA	https://doi.org/10.31274/rtd-180813-13869	private	no	Lepidoptera	Cry1Ab	0.14	0	u/u: untreated Bt vs. untreated non-Bt		sticky trap	Araneae	not specified	not specified	Araneae	predator	not specified	activity density	4	0.493549	0.120649	4	0.432206	0.0609441	0.244452	0.141007	0.19273	-	Low Risk	Araneae	TRUE		FALSE		FALSE		TRUE		FALSE
3768	173	Pilcher	1999	Phenological, physiological, and ecological influences of transgenic Bt corn on European corn borer management	Dissertation, Department of Entomology, Iowa State University, USA	https://doi.org/10.31274/rtd-180813-13869	private	no	Lepidoptera	Cry1Ab	0.14	0	u/u: untreated Bt vs. untreated non-Bt		sticky trap	Cycloneda munda	Cycloneda munda	Coccinellidae	Coleoptera	predator	Adults	activity density	4	0.617294	0.140009	4	0.428932	0.0709381	0.226811	0.165383	0.196097	-	Low Risk	Coccinellidae	FALSE	Ex: taxonomy	FALSE		TRUE		FALSE		FALSE
3853	173	Pilcher	1999	Phenological, physiological, and ecological influences of transgenic Bt corn on European corn borer management	Dissertation, Department of Entomology, Iowa State University, USA	https://doi.org/10.31274/rtd-180813-13869	private	no	Lepidoptera	Cry1Ab	0.14	0	u/u: untreated Bt vs. untreated non-Bt		sticky trap	Orius insidiosus	Orius insidiosus	Anthocoridae	Hemiptera	predator	Adults	activity density	4	3.65972	0.815038	4	4.54162	1.10074	0.222705	0.242366	0.232536	-	Low Risk	Anthocoridae	TRUE		FALSE		TRUE		TRUE		FALSE
3789	173	Pilcher	1999	Phenological, physiological, and ecological influences of transgenic Bt corn on European corn borer management	Dissertation, Department of Entomology, Iowa State University, USA	https://doi.org/10.31274/rtd-180813-13869	private	no	Lepidoptera	Cry1Ab	0.14	0	u/u: untreated Bt vs. untreated non-Bt		sticky trap	Other Coccinellidae	not specified	Coccinellidae	Coleoptera	predator	Adults	activity density	4	0.678345	0.108129	4	0.71647	0.18355	0.159401	0.256186	0.207794	-	Low Risk	Coccinellidae	FALSE	Ex: taxonomy	FALSE		FALSE		FALSE		FALSE
3852	173	Pilcher	1999	Phenological, physiological, and ecological influences of transgenic Bt corn on European corn borer management	Dissertation, Department of Entomology, Iowa State University, USA	https://doi.org/10.31274/rtd-180813-13869	private	no	Lepidoptera	Cry1Ab	0.14	0	u/u: untreated Bt vs. untreated non-Bt		sticky trap	Orius insidiosus	Orius insidiosus	Anthocoridae	Hemiptera	predator	Adults	activity density	4	6.67168	0.448092	4	6.84682	0.402751	0.0671633	0.0588232	0.0629932	-	Low Risk	Anthocoridae	TRUE		FALSE		TRUE		TRUE		FALSE
3937	173	Pilcher	1999	Phenological, physiological, and ecological influences of transgenic Bt corn on European corn borer management	Dissertation, Department of Entomology, Iowa State University, USA	https://doi.org/10.31274/rtd-180813-13869	private	no	Lepidoptera	Cry1Ab	0.14	0	u/u: untreated Bt vs. untreated non-Bt		sticky trap	Hemerobiidae	not specified	Hemerobiidae	Neuroptera	predator	Adults	activity density	4	0.0418134	0.0226824	4	0.00694444	0.00801875	0.542467	1.1547	0.848584	High Risk	-	Neuroptera	FALSE	Ex: taxonomy	FALSE		TRUE		FALSE		FALSE
3831	173	Pilcher	1999	Phenological, physiological, and ecological influences of transgenic Bt corn on European corn borer management	Dissertation, Department of Entomology, Iowa State University, USA	https://doi.org/10.31274/rtd-180813-13869	private	no	Lepidoptera	Cry1Ab	0.14	0	u/u: untreated Bt vs. untreated non-Bt		sticky trap	Chrysoperla carnea	Chrysoperla carnea	Chrysopidae	Neuroptera	predator	Adults	activity density	4	0.607622	0.2538	4	0.592051	0.10178	0.417693	0.171912	0.294802	-	Low Risk	Neuroptera	FALSE	Ex: taxonomy	FALSE		TRUE		FALSE		FALSE
3790	173	Pilcher	1999	Phenological, physiological, and ecological influences of transgenic Bt corn on European corn borer management	Dissertation, Department of Entomology, Iowa State University, USA	https://doi.org/10.31274/rtd-180813-13869	private	no	Lepidoptera	Cry1Ab	0.14	0	u/u: untreated Bt vs. untreated non-Bt		sticky trap	Other Coccinellidae	not specified	Coccinellidae	Coleoptera	predator	Adults	activity density	4	0.756455	0.202373	4	0.829861	0.291419	0.267528	0.351165	0.309347	-	Low Risk	Coccinellidae	FALSE	Ex: taxonomy	FALSE		FALSE		FALSE		FALSE
3832	173	Pilcher	1999	Phenological, physiological, and ecological influences of transgenic Bt corn on European corn borer management	Dissertation, Department of Entomology, Iowa State University, USA	https://doi.org/10.31274/rtd-180813-13869	private	no	Lepidoptera	Cry1Ab	0.14	0	u/u: untreated Bt vs. untreated non-Bt		sticky trap	Chrysoperla carnea	Chrysoperla carnea	Chrysopidae	Neuroptera	predator	Adults	activity density	4	0.347222	0.111688	4	0.503472	0.24621	0.321662	0.489023	0.405343	-	Low Risk	Neuroptera	FALSE	Ex: taxonomy	FALSE		TRUE		FALSE		FALSE
3915	173	Pilcher	1999	Phenological, physiological, and ecological influences of transgenic Bt corn on European corn borer management	Dissertation, Department of Entomology, Iowa State University, USA	https://doi.org/10.31274/rtd-180813-13869	private	no	Lepidoptera	Cry1Ab	0.14	0	u/u: untreated Bt vs. untreated non-Bt		sticky trap	Syrphidae	not specified	Syrphidae	Diptera	predator	Adults	activity density	4	2.67999	0.343116	4	2.8881	0.495732	0.128029	0.171647	0.149838	-	Low Risk	Syrphidae	TRUE		FALSE		FALSE		TRUE		FALSE
3936	173	Pilcher	1999	Phenological, physiological, and ecological influences of transgenic Bt corn on European corn borer management	Dissertation, Department of Entomology, Iowa State University, USA	https://doi.org/10.31274/rtd-180813-13869	private	no	Lepidoptera	Cry1Ab	0.14	0	u/u: untreated Bt vs. untreated non-Bt		sticky trap	Hemerobiidae	not specified	Hemerobiidae	Neuroptera	predator	Adults	activity density	4	0.0797305	0.0603542	4	0.119005	0.0428348	0.756978	0.359941	0.55846	-	Low Risk	Neuroptera	FALSE	Ex: taxonomy	FALSE		TRUE		FALSE		FALSE
3916	173	Pilcher	1999	Phenological, physiological, and ecological influences of transgenic Bt corn on European corn borer management	Dissertation, Department of Entomology, Iowa State University, USA	https://doi.org/10.31274/rtd-180813-13869	private	no	Lepidoptera	Cry1Ab	0.14	0	u/u: untreated Bt vs. untreated non-Bt		sticky trap	Syrphidae	not specified	Syrphidae	Diptera	predator	Adults	activity density	4	5.21285	1.19024	4	6.65278	1.16744	0.228327	0.175481	0.201904	-	Low Risk	Syrphidae	TRUE		FALSE		FALSE		TRUE		FALSE
3747	173	Pilcher	1999	Phenological, physiological, and ecological influences of transgenic Bt corn on European corn borer management	Dissertation, Department of Entomology, Iowa State University, USA	https://doi.org/10.31274/rtd-180813-13869	private	no	Lepidoptera	Cry1Ab	0.14	0	u/u: untreated Bt vs. untreated non-Bt		sticky trap	Coleomegilla maculata	Coleomegilla maculata	Coccinellidae	Coleoptera	predator	Adults	activity density	4	1.26847	0.336262	4	1.07409	0.235618	0.265092	0.219365	0.242229	-	Low Risk	Coccinellidae	FALSE	Ex: taxonomy	FALSE		TRUE		FALSE		FALSE
7537	173	Pilcher	1999	Phenological, physiological, and ecological influences of transgenic Bt corn on European corn borer management	Dissertation, Department of Entomology, Iowa State University, USA	https://doi.org/10.31274/rtd-180813-13869	private	no	Lepidoptera	Cry1Ab	0.14	0	u/u: untreated Bt vs. untreated non-Bt		sticky trap	Neuroptera	not specified	not specified	Neuroptera	predator	Adults	activity density	4	0.687353	0.264725	4	0.711056	0.0802453	0.385137	0.112854	0.248995	-	Low Risk	Neuroptera	TRUE	also lower tax units available	FALSE		FALSE		TRUE		FALSE
7538	173	Pilcher	1999	Phenological, physiological, and ecological influences of transgenic Bt corn on European corn borer management	Dissertation, Department of Entomology, Iowa State University, USA	https://doi.org/10.31274/rtd-180813-13869	private	no	Lepidoptera	Cry1Ab	0.14	0	u/u: untreated Bt vs. untreated non-Bt		sticky trap	Neuroptera	not specified	not specified	Neuroptera	predator	Adults	activity density	4	0.389036	0.10101	4	0.510417	0.251379	0.259642	0.492497	0.37607	-	Low Risk	Neuroptera	TRUE	also lower tax units available	FALSE		FALSE		TRUE		FALSE
3891	173	Pilcher	1999	Phenological, physiological, and ecological influences of transgenic Bt corn on European corn borer management	Dissertation, Department of Entomology, Iowa State University, USA	https://doi.org/10.31274/rtd-180813-13869	private	no	Lepidoptera	Cry1Ab	0.14	0	u/u: untreated Bt vs. untreated non-Bt		sticky trap	Araneae	not specified	not specified	Araneae	predator	not specified	activity density	4	0.351614	0.0427509	4	0.318379	0.0501174	0.121585	0.157414	0.139499	-	Low Risk	Araneae	TRUE		FALSE		FALSE		TRUE		FALSE
3808	173	Pilcher	1999	Phenological, physiological, and ecological influences of transgenic Bt corn on European corn borer management	Dissertation, Department of Entomology, Iowa State University, USA	https://doi.org/10.31274/rtd-180813-13869	private	no	Lepidoptera	Cry1Ab	0.14	0	u/u: untreated Bt vs. untreated non-Bt		sticky trap	Coccinellidae	not specified	Coccinellidae	Coleoptera	predator	Adults	activity density	4	2.49539	0.080421	4	2.69827	0.33394	0.0322279	0.123761	0.0779944	-	Low Risk	Coccinellidae	TRUE	also lower tax units available	FALSE		FALSE		TRUE		FALSE
3934	173	Pilcher	1999	Phenological, physiological, and ecological influences of transgenic Bt corn on European corn borer management	Dissertation, Department of Entomology, Iowa State University, USA	https://doi.org/10.31274/rtd-180813-13869	private	no	Lepidoptera	Cry1Ab	0.14	0	u/u: untreated Bt vs. untreated non-Bt		sticky trap	Hemerobiidae	not specified	Hemerobiidae	Neuroptera	predator	Adults	activity density	4	0.104304	0.0411232	4	0.109619	0.0302297	0.394265	0.275769	0.335017	-	Low Risk	Neuroptera	FALSE	Ex: taxonomy	FALSE		TRUE		FALSE		FALSE
3892	173	Pilcher	1999	Phenological, physiological, and ecological influences of transgenic Bt corn on European corn borer management	Dissertation, Department of Entomology, Iowa State University, USA	https://doi.org/10.31274/rtd-180813-13869	private	no	Lepidoptera	Cry1Ab	0.14	0	u/u: untreated Bt vs. untreated non-Bt		sticky trap	Araneae	not specified	not specified	Araneae	predator	not specified	activity density	4	0.463214	0.0869728	4	0.352208	0.0791842	0.18776	0.224822	0.206291	-	Low Risk	Araneae	TRUE		FALSE		FALSE		TRUE		FALSE
3870	173	Pilcher	1999	Phenological, physiological, and ecological influences of transgenic Bt corn on European corn borer management	Dissertation, Department of Entomology, Iowa State University, USA	https://doi.org/10.31274/rtd-180813-13869	private	no	Lepidoptera	Cry1Ab	0.14	0	u/u: untreated Bt vs. untreated non-Bt		sticky trap	Macrocentrus cingulum	Macrocentrus cingulum	Braconidae	Hymenoptera	parasitoid	Adults	activity density	4	0.722302	0.229567	4	1.45259	1.1191	0.317827	0.770418	0.544123	-	Low Risk	Braconidae	TRUE		FALSE		FALSE		TRUE		FALSE
3765	173	Pilcher	1999	Phenological, physiological, and ecological influences of transgenic Bt corn on European corn borer management	Dissertation, Department of Entomology, Iowa State University, USA	https://doi.org/10.31274/rtd-180813-13869	private	no	Lepidoptera	Cry1Ab	0.14	0	u/u: untreated Bt vs. untreated non-Bt		sticky trap	Cycloneda munda	Cycloneda munda	Coccinellidae	Coleoptera	predator	Adults	activity density	4	0.321214	0.329056	4	0.27406	0.121903	1.02441	0.444803	0.734609	-	Low Risk	Coccinellidae	FALSE	Ex: taxonomy	FALSE		TRUE		FALSE		FALSE
3766	173	Pilcher	1999	Phenological, physiological, and ecological influences of transgenic Bt corn on European corn borer management	Dissertation, Department of Entomology, Iowa State University, USA	https://doi.org/10.31274/rtd-180813-13869	private	no	Lepidoptera	Cry1Ab	0.14	0	u/u: untreated Bt vs. untreated non-Bt		sticky trap	Cycloneda munda	Cycloneda munda	Coccinellidae	Coleoptera	predator	Adults	activity density	4	0.178723	0.0446977	4	0.182295	0.111507	0.250095	0.611688	0.430892	-	Low Risk	Coccinellidae	FALSE	Ex: taxonomy	FALSE		TRUE		FALSE		FALSE
3807	173	Pilcher	1999	Phenological, physiological, and ecological influences of transgenic Bt corn on European corn borer management	Dissertation, Department of Entomology, Iowa State University, USA	https://doi.org/10.31274/rtd-180813-13869	private	no	Lepidoptera	Cry1Ab	0.14	0	u/u: untreated Bt vs. untreated non-Bt		sticky trap	Coccinellidae	not specified	Coccinellidae	Coleoptera	predator	Adults	activity density	4	4.06053	0.974028	4	3.41032	0.291501	0.239877	0.085476	0.162676	-	Low Risk	Coccinellidae	TRUE	also lower tax units available	FALSE		FALSE		TRUE		FALSE
3745	173	Pilcher	1999	Phenological, physiological, and ecological influences of transgenic Bt corn on European corn borer management	Dissertation, Department of Entomology, Iowa State University, USA	https://doi.org/10.31274/rtd-180813-13869	private	no	Lepidoptera	Cry1Ab	0.14	0	u/u: untreated Bt vs. untreated non-Bt		sticky trap	Coleomegilla maculata	Coleomegilla maculata	Coccinellidae	Coleoptera	predator	Adults	activity density	4	2.11013	0.070885	4	2.2831	0.250395	0.0335927	0.109673	0.0716329	-	Low Risk	Coccinellidae	FALSE	Ex: taxonomy	FALSE		TRUE		FALSE		FALSE
3744	173	Pilcher	1999	Phenological, physiological, and ecological influences of transgenic Bt corn on European corn borer management	Dissertation, Department of Entomology, Iowa State University, USA	https://doi.org/10.31274/rtd-180813-13869	private	no	Lepidoptera	Cry1Ab	0.14	0	u/u: untreated Bt vs. untreated non-Bt		sticky trap	Coleomegilla maculata	Coleomegilla maculata	Coccinellidae	Coleoptera	predator	Adults	activity density	4	3.29058	0.63257	4	2.84317	0.218584	0.192237	0.0768803	0.134559	-	Low Risk	Coccinellidae	FALSE	Ex: taxonomy	FALSE		TRUE		FALSE		FALSE
3786	173	Pilcher	1999	Phenological, physiological, and ecological influences of transgenic Bt corn on European corn borer management	Dissertation, Department of Entomology, Iowa State University, USA	https://doi.org/10.31274/rtd-180813-13869	private	no	Lepidoptera	Cry1Ab	0.14	0	u/u: untreated Bt vs. untreated non-Bt		sticky trap	Other Coccinellidae	not specified	Coccinellidae	Coleoptera	predator	Adults	activity density	4	0.448745	0.0743643	4	0.293092	0.0373129	0.165716	0.127308	0.146512	-	Low Risk	Coccinellidae	FALSE	Ex: taxonomy	FALSE		FALSE		FALSE		FALSE
3850	173	Pilcher	1999	Phenological, physiological, and ecological influences of transgenic Bt corn on European corn borer management	Dissertation, Department of Entomology, Iowa State University, USA	https://doi.org/10.31274/rtd-180813-13869	private	no	Lepidoptera	Cry1Ab	0.14	0	u/u: untreated Bt vs. untreated non-Bt		sticky trap	Orius insidiosus	Orius insidiosus	Anthocoridae	Hemiptera	predator	Adults	activity density	4	3.60977	0.887935	4	3.64952	0.212627	0.245981	0.0582619	0.152122	-	Low Risk	Anthocoridae	TRUE		FALSE		TRUE		TRUE		FALSE
3871	173	Pilcher	1999	Phenological, physiological, and ecological influences of transgenic Bt corn on European corn borer management	Dissertation, Department of Entomology, Iowa State University, USA	https://doi.org/10.31274/rtd-180813-13869	private	no	Lepidoptera	Cry1Ab	0.14	0	u/u: untreated Bt vs. untreated non-Bt		sticky trap	Macrocentrus cingulum	Macrocentrus cingulum	Braconidae	Hymenoptera	parasitoid	Adults	activity density	4	0.516505	0.133589	4	1.01388	0.375542	0.25864	0.370403	0.314521	-	Low Risk	Braconidae	TRUE		FALSE		FALSE		TRUE		FALSE
3912	173	Pilcher	1999	Phenological, physiological, and ecological influences of transgenic Bt corn on European corn borer management	Dissertation, Department of Entomology, Iowa State University, USA	https://doi.org/10.31274/rtd-180813-13869	private	no	Lepidoptera	Cry1Ab	0.14	0	u/u: untreated Bt vs. untreated non-Bt		sticky trap	Syrphidae	not specified	Syrphidae	Diptera	predator	Adults	activity density	4	3.18255	1.15501	4	2.6844	1.00111	0.362919	0.372937	0.367928	-	Low Risk	Syrphidae	TRUE		FALSE		FALSE		TRUE		FALSE
3913	173	Pilcher	1999	Phenological, physiological, and ecological influences of transgenic Bt corn on European corn borer management	Dissertation, Department of Entomology, Iowa State University, USA	https://doi.org/10.31274/rtd-180813-13869	private	no	Lepidoptera	Cry1Ab	0.14	0	u/u: untreated Bt vs. untreated non-Bt		sticky trap	Syrphidae	not specified	Syrphidae	Diptera	predator	Adults	activity density	4	3.11712	1.02088	4	4.02376	1.527	0.327509	0.379497	0.353503	-	Low Risk	Syrphidae	TRUE		FALSE		FALSE		TRUE		FALSE
3849	173	Pilcher	1999	Phenological, physiological, and ecological influences of transgenic Bt corn on European corn borer management	Dissertation, Department of Entomology, Iowa State University, USA	https://doi.org/10.31274/rtd-180813-13869	private	no	Lepidoptera	Cry1Ab	0.14	0	u/u: untreated Bt vs. untreated non-Bt		sticky trap	Orius insidiosus	Orius insidiosus	Anthocoridae	Hemiptera	predator	Adults	activity density	4	4.40911	1.2728	4	4.14046	1.29327	0.288675	0.312349	0.300512	-	Low Risk	Anthocoridae	TRUE		FALSE		TRUE		TRUE		FALSE
3933	173	Pilcher	1999	Phenological, physiological, and ecological influences of transgenic Bt corn on European corn borer management	Dissertation, Department of Entomology, Iowa State University, USA	https://doi.org/10.31274/rtd-180813-13869	private	no	Lepidoptera	Cry1Ab	0.14	0	u/u: untreated Bt vs. untreated non-Bt		sticky trap	Hemerobiidae	not specified	Hemerobiidae	Neuroptera	predator	Adults	activity density	4	0.143794	0.0584243	4	0.183519	0.0383742	0.406305	0.209102	0.307704	-	Low Risk	Neuroptera	FALSE	Ex: taxonomy	FALSE		TRUE		FALSE		FALSE
3829	173	Pilcher	1999	Phenological, physiological, and ecological influences of transgenic Bt corn on European corn borer management	Dissertation, Department of Entomology, Iowa State University, USA	https://doi.org/10.31274/rtd-180813-13869	private	no	Lepidoptera	Cry1Ab	0.14	0	u/u: untreated Bt vs. untreated non-Bt		sticky trap	Chrysoperla carnea	Chrysoperla carnea	Chrysopidae	Neuroptera	predator	Adults	activity density	4	0.298468	0.0465634	4	0.280368	0.0568818	0.156008	0.202883	0.179445	-	Low Risk	Neuroptera	FALSE	Ex: taxonomy	FALSE		TRUE		FALSE		FALSE
3787	173	Pilcher	1999	Phenological, physiological, and ecological influences of transgenic Bt corn on European corn borer management	Dissertation, Department of Entomology, Iowa State University, USA	https://doi.org/10.31274/rtd-180813-13869	private	no	Lepidoptera	Cry1Ab	0.14	0	u/u: untreated Bt vs. untreated non-Bt		sticky trap	Other Coccinellidae	not specified	Coccinellidae	Coleoptera	predator	Adults	activity density	4	0.206528	0.0562287	4	0.232866	0.0611196	0.272257	0.262466	0.267361	-	Low Risk	Coccinellidae	FALSE	Ex: taxonomy	FALSE		FALSE		FALSE		FALSE
3828	173	Pilcher	1999	Phenological, physiological, and ecological influences of transgenic Bt corn on European corn borer management	Dissertation, Department of Entomology, Iowa State University, USA	https://doi.org/10.31274/rtd-180813-13869	private	no	Lepidoptera	Cry1Ab	0.14	0	u/u: untreated Bt vs. untreated non-Bt		sticky trap	Chrysoperla carnea	Chrysoperla carnea	Chrysopidae	Neuroptera	predator	Adults	activity density	4	0.275379	0.0721892	4	0.331522	0.0707763	0.262145	0.213489	0.237817	-	Low Risk	Neuroptera	FALSE	Ex: taxonomy	FALSE		TRUE		FALSE		FALSE
7534	173	Pilcher	1999	Phenological, physiological, and ecological influences of transgenic Bt corn on European corn borer management	Dissertation, Department of Entomology, Iowa State University, USA	https://doi.org/10.31274/rtd-180813-13869	private	no	Lepidoptera	Cry1Ab	0.14	0	u/u: untreated Bt vs. untreated non-Bt		sticky trap	Neuroptera	not specified	not specified	Neuroptera	predator	Adults	activity density	4	0.419173	0.106885	4	0.515041	0.107035	0.254991	0.207818	0.231404	-	Low Risk	Neuroptera	TRUE	also lower tax units available	FALSE		FALSE		TRUE		FALSE
7535	173	Pilcher	1999	Phenological, physiological, and ecological influences of transgenic Bt corn on European corn borer management	Dissertation, Department of Entomology, Iowa State University, USA	https://doi.org/10.31274/rtd-180813-13869	private	no	Lepidoptera	Cry1Ab	0.14	0	u/u: untreated Bt vs. untreated non-Bt		sticky trap	Neuroptera	not specified	not specified	Neuroptera	predator	Adults	activity density	4	0.402772	0.0442675	4	0.389987	0.0402175	0.109907	0.103125	0.106516	-	Low Risk	Neuroptera	TRUE	also lower tax units available	FALSE		FALSE		TRUE		FALSE
3788	173	Pilcher	1999	Phenological, physiological, and ecological influences of transgenic Bt corn on European corn borer management	Dissertation, Department of Entomology, Iowa State University, USA	https://doi.org/10.31274/rtd-180813-13869	private	no	Lepidoptera	Cry1Ab	0.14	0	u/u: untreated Bt vs. untreated non-Bt		sticky trap	Other Coccinellidae	not specified	Coccinellidae	Coleoptera	predator	Adults	activity density	4	0.102289	0.0464963	4	0.111111	0.0400046	0.45456	0.360041	0.4073	-	Low Risk	Coccinellidae	FALSE	Ex: taxonomy	FALSE		FALSE		FALSE		FALSE
3851	173	Pilcher	1999	Phenological, physiological, and ecological influences of transgenic Bt corn on European corn borer management	Dissertation, Department of Entomology, Iowa State University, USA	https://doi.org/10.31274/rtd-180813-13869	private	no	Lepidoptera	Cry1Ab	0.14	0	u/u: untreated Bt vs. untreated non-Bt		sticky trap	Orius insidiosus	Orius insidiosus	Anthocoridae	Hemiptera	predator	Adults	activity density	4	0.572152	0.128878	4	0.671296	0.200237	0.22525	0.298284	0.261767	-	Low Risk	Anthocoridae	TRUE		FALSE		TRUE		TRUE		FALSE
3830	173	Pilcher	1999	Phenological, physiological, and ecological influences of transgenic Bt corn on European corn borer management	Dissertation, Department of Entomology, Iowa State University, USA	https://doi.org/10.31274/rtd-180813-13869	private	no	Lepidoptera	Cry1Ab	0.14	0	u/u: untreated Bt vs. untreated non-Bt		sticky trap	Chrysoperla carnea	Chrysoperla carnea	Chrysopidae	Neuroptera	predator	Adults	activity density	4	0.107268	0.0425998	4	0.12963	0.0453609	0.397136	0.349927	0.373532	-	Low Risk	Neuroptera	FALSE	Ex: taxonomy	FALSE		TRUE		FALSE		FALSE
3935	173	Pilcher	1999	Phenological, physiological, and ecological influences of transgenic Bt corn on European corn borer management	Dissertation, Department of Entomology, Iowa State University, USA	https://doi.org/10.31274/rtd-180813-13869	private	no	Lepidoptera	Cry1Ab	0.14	0	u/u: untreated Bt vs. untreated non-Bt		sticky trap	Hemerobiidae	not specified	Hemerobiidae	Neuroptera	predator	Adults	activity density	4	0.167016	0.115771	4	0.175926	0.0440829	0.693175	0.250576	0.471876	-	Low Risk	Neuroptera	FALSE	Ex: taxonomy	FALSE		TRUE		FALSE		FALSE
3767	173	Pilcher	1999	Phenological, physiological, and ecological influences of transgenic Bt corn on European corn borer management	Dissertation, Department of Entomology, Iowa State University, USA	https://doi.org/10.31274/rtd-180813-13869	private	no	Lepidoptera	Cry1Ab	0.14	0	u/u: untreated Bt vs. untreated non-Bt		sticky trap	Cycloneda munda	Cycloneda munda	Coccinellidae	Coleoptera	predator	Adults	activity density	4	0.520702	0.133255	4	0.472222	0.154568	0.255913	0.32732	0.291617	-	Low Risk	Coccinellidae	FALSE	Ex: taxonomy	FALSE		TRUE		FALSE		FALSE
3893	173	Pilcher	1999	Phenological, physiological, and ecological influences of transgenic Bt corn on European corn borer management	Dissertation, Department of Entomology, Iowa State University, USA	https://doi.org/10.31274/rtd-180813-13869	private	no	Lepidoptera	Cry1Ab	0.14	0	u/u: untreated Bt vs. untreated non-Bt		sticky trap	Araneae	not specified	not specified	Araneae	predator	not specified	activity density	4	0.218728	0.0248644	4	0.25	0.0962251	0.113677	0.3849	0.249289	-	Low Risk	Araneae	TRUE		FALSE		FALSE		TRUE		FALSE
3914	173	Pilcher	1999	Phenological, physiological, and ecological influences of transgenic Bt corn on European corn borer management	Dissertation, Department of Entomology, Iowa State University, USA	https://doi.org/10.31274/rtd-180813-13869	private	no	Lepidoptera	Cry1Ab	0.14	0	u/u: untreated Bt vs. untreated non-Bt		sticky trap	Syrphidae	not specified	Syrphidae	Diptera	predator	Adults	activity density	4	6.32407	0.262545	4	7.40278	0.447871	0.0415152	0.0605004	0.0510078	-	Low Risk	Syrphidae	TRUE		FALSE		FALSE		TRUE		FALSE
3872	173	Pilcher	1999	Phenological, physiological, and ecological influences of transgenic Bt corn on European corn borer management	Dissertation, Department of Entomology, Iowa State University, USA	https://doi.org/10.31274/rtd-180813-13869	private	no	Lepidoptera	Cry1Ab	0.14	0	u/u: untreated Bt vs. untreated non-Bt		sticky trap	Macrocentrus cingulum	Macrocentrus cingulum	Braconidae	Hymenoptera	parasitoid	Adults	activity density	4	3.53127	0.403288	4	4.47222	0.846535	0.114205	0.189287	0.151746	-	Low Risk	Braconidae	TRUE		FALSE		FALSE		TRUE		FALSE
3809	173	Pilcher	1999	Phenological, physiological, and ecological influences of transgenic Bt corn on European corn borer management	Dissertation, Department of Entomology, Iowa State University, USA	https://doi.org/10.31274/rtd-180813-13869	private	no	Lepidoptera	Cry1Ab	0.14	0	u/u: untreated Bt vs. untreated non-Bt		sticky trap	Coccinellidae	not specified	Coccinellidae	Coleoptera	predator	Adults	activity density	4	2.85526	0.614708	4	2.56944	0.261618	0.21529	0.101819	0.158555	-	Low Risk	Coccinellidae	TRUE	also lower tax units available	FALSE		FALSE		TRUE		FALSE
3746	173	Pilcher	1999	Phenological, physiological, and ecological influences of transgenic Bt corn on European corn borer management	Dissertation, Department of Entomology, Iowa State University, USA	https://doi.org/10.31274/rtd-180813-13869	private	no	Lepidoptera	Cry1Ab	0.14	0	u/u: untreated Bt vs. untreated non-Bt		sticky trap	Coleomegilla maculata	Coleomegilla maculata	Coccinellidae	Coleoptera	predator	Adults	activity density	4	2.23227	0.662036	4	1.98611	0.340585	0.296575	0.171483	0.234029	-	Low Risk	Coccinellidae	FALSE	Ex: taxonomy	FALSE		TRUE		FALSE		FALSE
7536	173	Pilcher	1999	Phenological, physiological, and ecological influences of transgenic Bt corn on European corn borer management	Dissertation, Department of Entomology, Iowa State University, USA	https://doi.org/10.31274/rtd-180813-13869	private	no	Lepidoptera	Cry1Ab	0.14	0	u/u: untreated Bt vs. untreated non-Bt		sticky trap	Neuroptera	not specified	not specified	Neuroptera	predator	Adults	activity density	4	0.274284	0.093169	4	0.305556	0.0684601	0.339681	0.224051	0.281866	-	Low Risk	Neuroptera	TRUE	also lower tax units available	FALSE		FALSE		TRUE		FALSE
3791	173	Pilcher	1999	Phenological, physiological, and ecological influences of transgenic Bt corn on European corn borer management	Dissertation, Department of Entomology, Iowa State University, USA	https://doi.org/10.31274/rtd-180813-13869	private	no	Lepidoptera	Cry1Ab	0.14	0	u/u: untreated Bt vs. untreated non-Bt		sticky trap	Other Coccinellidae	not specified	Coccinellidae	Coleoptera	predator	Adults	activity density	4	0.0511103	0.0177977	4	0.0470957	0.0248641	0.348221	0.527949	0.438085	-	Low Risk	Coccinellidae	FALSE	Ex: taxonomy	FALSE		FALSE		FALSE		FALSE
3897	173	Pilcher	1999	Phenological, physiological, and ecological influences of transgenic Bt corn on European corn borer management	Dissertation, Department of Entomology, Iowa State University, USA	https://doi.org/10.31274/rtd-180813-13869	private	no	Lepidoptera	Cry1Ab	0.14	0	u/u: untreated Bt vs. untreated non-Bt		sticky trap	Araneae	not specified	not specified	Araneae	predator	not specified	activity density	4	0.237201	0.0693658	4	0.231858	0.0403926	0.292435	0.174213	0.233324	-	Low Risk	Araneae	TRUE		FALSE		FALSE		TRUE		FALSE
3896	173	Pilcher	1999	Phenological, physiological, and ecological influences of transgenic Bt corn on European corn borer management	Dissertation, Department of Entomology, Iowa State University, USA	https://doi.org/10.31274/rtd-180813-13869	private	no	Lepidoptera	Cry1Ab	0.14	0	u/u: untreated Bt vs. untreated non-Bt		sticky trap	Araneae	not specified	not specified	Araneae	predator	not specified	activity density	4	0.199196	0.0635297	4	0.158692	0.0309525	0.31893	0.195047	0.256989	-	Low Risk	Araneae	TRUE		FALSE		FALSE		TRUE		FALSE
3792	173	Pilcher	1999	Phenological, physiological, and ecological influences of transgenic Bt corn on European corn borer management	Dissertation, Department of Entomology, Iowa State University, USA	https://doi.org/10.31274/rtd-180813-13869	private	no	Lepidoptera	Cry1Ab	0.14	0	u/u: untreated Bt vs. untreated non-Bt		sticky trap	Other Coccinellidae	not specified	Coccinellidae	Coleoptera	predator	Adults	activity density	4	0.106077	0.0698208	4	0.082341	0.032448	0.658212	0.394069	0.52614	-	Low Risk	Coccinellidae	FALSE	Ex: taxonomy	FALSE		FALSE		FALSE		FALSE
3812	173	Pilcher	1999	Phenological, physiological, and ecological influences of transgenic Bt corn on European corn borer management	Dissertation, Department of Entomology, Iowa State University, USA	https://doi.org/10.31274/rtd-180813-13869	private	no	Lepidoptera	Cry1Ab	0.14	0	u/u: untreated Bt vs. untreated non-Bt		sticky trap	Coccinellidae	not specified	Coccinellidae	Coleoptera	predator	Adults	activity density	4	4.19735	1.26148	4	2.91348	0.404035	0.300542	0.138678	0.21961	-	Low Risk	Coccinellidae	TRUE	also lower tax units available	FALSE		FALSE		TRUE		FALSE
3813	173	Pilcher	1999	Phenological, physiological, and ecological influences of transgenic Bt corn on European corn borer management	Dissertation, Department of Entomology, Iowa State University, USA	https://doi.org/10.31274/rtd-180813-13869	private	no	Lepidoptera	Cry1Ab	0.14	0	u/u: untreated Bt vs. untreated non-Bt		sticky trap	Coccinellidae	not specified	Coccinellidae	Coleoptera	predator	Adults	activity density	4	2.98275	0.621689	4	2.65146	1.14253	0.208428	0.430905	0.319667	-	Low Risk	Coccinellidae	TRUE	also lower tax units available	FALSE		FALSE		TRUE		FALSE
3876	173	Pilcher	1999	Phenological, physiological, and ecological influences of transgenic Bt corn on European corn borer management	Dissertation, Department of Entomology, Iowa State University, USA	https://doi.org/10.31274/rtd-180813-13869	private	no	Lepidoptera	Cry1Ab	0.14	0	u/u: untreated Bt vs. untreated non-Bt		sticky trap	Macrocentrus cingulum	Macrocentrus cingulum	Braconidae	Hymenoptera	parasitoid	Adults	activity density	4	8.28807	0.578821	4	13.4823	4.16301	0.0698378	0.308776	0.189307	-	Low Risk	Braconidae	TRUE		FALSE		FALSE		TRUE		FALSE
3875	173	Pilcher	1999	Phenological, physiological, and ecological influences of transgenic Bt corn on European corn borer management	Dissertation, Department of Entomology, Iowa State University, USA	https://doi.org/10.31274/rtd-180813-13869	private	no	Lepidoptera	Cry1Ab	0.14	0	u/u: untreated Bt vs. untreated non-Bt		sticky trap	Macrocentrus cingulum	Macrocentrus cingulum	Braconidae	Hymenoptera	parasitoid	Adults	activity density	4	4.85761	0.623435	4	5.39688	1.98693	0.128342	0.368162	0.248252	-	Low Risk	Braconidae	TRUE		FALSE		FALSE		TRUE		FALSE
3917	173	Pilcher	1999	Phenological, physiological, and ecological influences of transgenic Bt corn on European corn borer management	Dissertation, Department of Entomology, Iowa State University, USA	https://doi.org/10.31274/rtd-180813-13869	private	no	Lepidoptera	Cry1Ab	0.14	0	u/u: untreated Bt vs. untreated non-Bt		sticky trap	Syrphidae	not specified	Syrphidae	Diptera	predator	Adults	activity density	4	5.03826	0.416746	4	6.42074	1.30824	0.0827164	0.203752	0.143234	-	Low Risk	Syrphidae	TRUE		FALSE		FALSE		TRUE		FALSE
3854	173	Pilcher	1999	Phenological, physiological, and ecological influences of transgenic Bt corn on European corn borer management	Dissertation, Department of Entomology, Iowa State University, USA	https://doi.org/10.31274/rtd-180813-13869	private	no	Lepidoptera	Cry1Ab	0.14	0	u/u: untreated Bt vs. untreated non-Bt		sticky trap	Orius insidiosus	Orius insidiosus	Anthocoridae	Hemiptera	predator	Adults	activity density	4	3.92045	0.412664	4	4.56866	1.1679	0.105259	0.255633	0.180446	-	Low Risk	Anthocoridae	TRUE		FALSE		TRUE		TRUE		FALSE
3918	173	Pilcher	1999	Phenological, physiological, and ecological influences of transgenic Bt corn on European corn borer management	Dissertation, Department of Entomology, Iowa State University, USA	https://doi.org/10.31274/rtd-180813-13869	private	no	Lepidoptera	Cry1Ab	0.14	0	u/u: untreated Bt vs. untreated non-Bt		sticky trap	Syrphidae	not specified	Syrphidae	Diptera	predator	Adults	activity density	4	3.04699	0.830082	4	4.5695	0.60103	0.272427	0.131531	0.201979	-	Low Risk	Syrphidae	TRUE		FALSE		FALSE		TRUE		FALSE
3834	173	Pilcher	1999	Phenological, physiological, and ecological influences of transgenic Bt corn on European corn borer management	Dissertation, Department of Entomology, Iowa State University, USA	https://doi.org/10.31274/rtd-180813-13869	private	no	Lepidoptera	Cry1Ab	0.14	0	u/u: untreated Bt vs. untreated non-Bt		sticky trap	Chrysoperla carnea	Chrysoperla carnea	Chrysopidae	Neuroptera	predator	Adults	activity density	4	0.898444	0.292124	4	0.897142	0.273189	0.325145	0.30451	0.314827	-	Low Risk	Neuroptera	FALSE	Ex: taxonomy	FALSE		TRUE		FALSE		FALSE
3833	173	Pilcher	1999	Phenological, physiological, and ecological influences of transgenic Bt corn on European corn borer management	Dissertation, Department of Entomology, Iowa State University, USA	https://doi.org/10.31274/rtd-180813-13869	private	no	Lepidoptera	Cry1Ab	0.14	0	u/u: untreated Bt vs. untreated non-Bt		sticky trap	Chrysoperla carnea	Chrysoperla carnea	Chrysopidae	Neuroptera	predator	Adults	activity density	4	1.23244	0.171204	4	1.49567	0.187483	0.138914	0.125351	0.132132	-	Low Risk	Neuroptera	FALSE	Ex: taxonomy	FALSE		TRUE		FALSE		FALSE
3855	173	Pilcher	1999	Phenological, physiological, and ecological influences of transgenic Bt corn on European corn borer management	Dissertation, Department of Entomology, Iowa State University, USA	https://doi.org/10.31274/rtd-180813-13869	private	no	Lepidoptera	Cry1Ab	0.14	0	u/u: untreated Bt vs. untreated non-Bt		sticky trap	Orius insidiosus	Orius insidiosus	Anthocoridae	Hemiptera	predator	Adults	activity density	4	1.9783	0.677283	4	2.39852	0.428309	0.342355	0.178572	0.260464	-	Low Risk	Anthocoridae	TRUE		FALSE		TRUE		TRUE		FALSE
3938	173	Pilcher	1999	Phenological, physiological, and ecological influences of transgenic Bt corn on European corn borer management	Dissertation, Department of Entomology, Iowa State University, USA	https://doi.org/10.31274/rtd-180813-13869	private	no	Lepidoptera	Cry1Ab	0.14	0	u/u: untreated Bt vs. untreated non-Bt		sticky trap	Hemerobiidae	not specified	Hemerobiidae	Neuroptera	predator	Adults	activity density	4	0.0884029	0.0557407	4	0.117259	0.0399422	0.63053	0.340633	0.485582	-	Low Risk	Neuroptera	FALSE	Ex: taxonomy	FALSE		TRUE		FALSE		FALSE
3749	173	Pilcher	1999	Phenological, physiological, and ecological influences of transgenic Bt corn on European corn borer management	Dissertation, Department of Entomology, Iowa State University, USA	https://doi.org/10.31274/rtd-180813-13869	private	no	Lepidoptera	Cry1Ab	0.14	0	u/u: untreated Bt vs. untreated non-Bt		sticky trap	Coleomegilla maculata	Coleomegilla maculata	Coccinellidae	Coleoptera	predator	Adults	activity density	4	3.06069	1.25457	4	2.19543	0.669931	0.409897	0.305148	0.357523	-	Low Risk	Coccinellidae	FALSE	Ex: taxonomy	FALSE		TRUE		FALSE		FALSE
3750	173	Pilcher	1999	Phenological, physiological, and ecological influences of transgenic Bt corn on European corn borer management	Dissertation, Department of Entomology, Iowa State University, USA	https://doi.org/10.31274/rtd-180813-13869	private	no	Lepidoptera	Cry1Ab	0.14	0	u/u: untreated Bt vs. untreated non-Bt		sticky trap	Coleomegilla maculata	Coleomegilla maculata	Coccinellidae	Coleoptera	predator	Adults	activity density	4	0.951401	0.288918	4	1.09498	0.201757	0.303677	0.184256	0.243966	-	Low Risk	Coccinellidae	FALSE	Ex: taxonomy	FALSE		TRUE		FALSE		FALSE
3939	173	Pilcher	1999	Phenological, physiological, and ecological influences of transgenic Bt corn on European corn borer management	Dissertation, Department of Entomology, Iowa State University, USA	https://doi.org/10.31274/rtd-180813-13869	private	no	Lepidoptera	Cry1Ab	0.14	0	u/u: untreated Bt vs. untreated non-Bt		sticky trap	Hemerobiidae	not specified	Hemerobiidae	Neuroptera	predator	Adults	activity density	4	0.0981831	0.0513155	4	0.0778044	0.0390285	0.522651	0.501624	0.512138	-	Low Risk	Neuroptera	FALSE	Ex: taxonomy	FALSE		TRUE		FALSE		FALSE
3771	173	Pilcher	1999	Phenological, physiological, and ecological influences of transgenic Bt corn on European corn borer management	Dissertation, Department of Entomology, Iowa State University, USA	https://doi.org/10.31274/rtd-180813-13869	private	no	Lepidoptera	Cry1Ab	0.14	0	u/u: untreated Bt vs. untreated non-Bt		sticky trap	Cycloneda munda	Cycloneda munda	Coccinellidae	Coleoptera	predator	Adults	activity density	4	1.92527	0.592034	4	1.47414	1.07262	0.307507	0.727627	0.517567	-	Low Risk	Coccinellidae	FALSE	Ex: taxonomy	FALSE		TRUE		FALSE		FALSE
3770	173	Pilcher	1999	Phenological, physiological, and ecological influences of transgenic Bt corn on European corn borer management	Dissertation, Department of Entomology, Iowa State University, USA	https://doi.org/10.31274/rtd-180813-13869	private	no	Lepidoptera	Cry1Ab	0.14	0	u/u: untreated Bt vs. untreated non-Bt		sticky trap	Cycloneda munda	Cycloneda munda	Coccinellidae	Coleoptera	predator	Adults	activity density	4	1.08555	0.753805	4	0.670958	0.436448	0.694402	0.650485	0.672443	-	Low Risk	Coccinellidae	FALSE	Ex: taxonomy	FALSE		TRUE		FALSE		FALSE
7540	173	Pilcher	1999	Phenological, physiological, and ecological influences of transgenic Bt corn on European corn borer management	Dissertation, Department of Entomology, Iowa State University, USA	https://doi.org/10.31274/rtd-180813-13869	private	no	Lepidoptera	Cry1Ab	0.14	0	u/u: untreated Bt vs. untreated non-Bt		sticky trap	Neuroptera	not specified	not specified	Neuroptera	predator	Adults	activity density	4	0.996627	0.307028	4	0.974947	0.297621	0.308067	0.305269	0.306668	-	Low Risk	Neuroptera	TRUE	also lower tax units available	FALSE		FALSE		TRUE		FALSE
7539	173	Pilcher	1999	Phenological, physiological, and ecological influences of transgenic Bt corn on European corn borer management	Dissertation, Department of Entomology, Iowa State University, USA	https://doi.org/10.31274/rtd-180813-13869	private	no	Lepidoptera	Cry1Ab	0.14	0	u/u: untreated Bt vs. untreated non-Bt		sticky trap	Neuroptera	not specified	not specified	Neuroptera	predator	Adults	activity density	4	1.32085	0.217349	4	1.61293	0.196771	0.164553	0.121996	0.143275	-	Low Risk	Neuroptera	TRUE	also lower tax units available	FALSE		FALSE		TRUE		FALSE
5032	641	Siegfried et al.	2001	Development of European corn borer larvae on Event 176 Bt corn: influence on survival and fitness	Entomologia Experimentalis Et Applicata	https://doi.org/10.1046/j.1570-7458.2001.00843.x	private	yes	Lepidoptera	Cry1Ab	NA	NA	u/u: untreated Bt vs. untreated non-Bt		plant removal and sorting in the lab	Hymenoptera (parasitoid)	not specified	not specified	Hymenoptera	parasitoid	Juveniles	parasitism rate	19	7.15104	5.80544	19	13.8358	8.59959	0.811831	0.621546	0.716689	High Risk	-	MinorTaxa	TRUE		FALSE		FALSE		TRUE		FALSE
4190	620	Lozzia & Rigamonti	1998	Preliminary study on the effects of transgenic maize on non target species	IOBC Bulletin 21(8): 171-180		public	no	Lepidoptera	Cry1Ab	10	0	u/u: untreated Bt vs. untreated non-Bt		pitfall trap	Carabus granulatus	Carabus granulatus	Carabidae	Coleoptera	predator	Adults	activity density	2	16.25	11.3137	2	4.375	2.65165	0.696228	0.606091	0.65116	-	-	Carabidae	FALSE	Ex: taxonomy	FALSE		FALSE		FALSE		FALSE
7461	620	Lozzia & Rigamonti	1998	Preliminary study on the effects of transgenic maize on non target species	IOBC Bulletin 21(8): 171-180		public	no	Lepidoptera	Cry1Ab	10	0	u/u: untreated Bt vs. untreated non-Bt		pitfall trap	Carabidae	not specified	Carabidae	Coleoptera	predator	Adults	activity density	2	155.25	160.513	2	78.75	88.0348	1.0339	1.1179	1.0759	-	-	Carabidae	TRUE	also lower tax units available	FALSE		FALSE		TRUE		FALSE
4193	620	Lozzia & Rigamonti	1998	Preliminary study on the effects of transgenic maize on non target species	IOBC Bulletin 21(8): 171-180		public	no	Lepidoptera	Cry1Ab	10	0	u/u: untreated Bt vs. untreated non-Bt		pitfall trap	Harpalus rufipes	Harpalus rufipes	Carabidae	Coleoptera	omnivore	Adults	activity density	2	4.875	3.35876	2	3.375	1.59099	0.688976	0.471405	0.58019	-	-	Carabidae	FALSE	Ex: taxonomy	FALSE		TRUE		FALSE		FALSE
4192	620	Lozzia & Rigamonti	1998	Preliminary study on the effects of transgenic maize on non target species	IOBC Bulletin 21(8): 171-180		public	no	Lepidoptera	Cry1Ab	10	0	u/u: untreated Bt vs. untreated non-Bt		pitfall trap	Poecilus cupreus	Poecilus cupreus	Carabidae	Coleoptera	predator	Adults	activity density	2	77.375	102	2	20.5	21.2132	1.31826	1.03479	1.17652	-	-	Carabidae	FALSE	Ex: taxonomy	FALSE		TRUE		FALSE		FALSE
4191	620	Lozzia & Rigamonti	1998	Preliminary study on the effects of transgenic maize on non target species	IOBC Bulletin 21(8): 171-180		public	no	Lepidoptera	Cry1Ab	10	0	u/u: untreated Bt vs. untreated non-Bt		pitfall trap	Pterostichus melas	Pterostichus melas	Carabidae	Coleoptera	predator	Adults	activity density	2	56.75	66.468	2	50.5	65.7609	1.17124	1.3022	1.23672	-	-	Carabidae	FALSE	Ex: taxonomy	FALSE		FALSE		FALSE		FALSE
4202	620	Lozzia & Rigamonti	1998	Preliminary study on the effects of transgenic maize on non target species	IOBC Bulletin 21(8): 171-180		public	no	Lepidoptera	Cry1Ab	10	0	u/u: untreated Bt vs. untreated non-Bt		vac-aspirator	Hymenoptera (parasitoid)	not specified	not specified	Hymenoptera	parasitoid	not specified	abundance	2	1.55	0.0707107	2	1.975	1.09601	0.0456198	0.554945	0.300282	-	-	MinorTaxa	TRUE		FALSE		TRUE		TRUE		FALSE
4204	620	Lozzia & Rigamonti	1998	Preliminary study on the effects of transgenic maize on non target species	IOBC Bulletin 21(8): 171-180		public	no	Lepidoptera	Cry1Ab	10	0	u/u: untreated Bt vs. untreated non-Bt		vac-aspirator	Araneae	not specified	not specified	Araneae	predator	not specified	abundance	2	4.375	0.53033	2	4.7	3.25269	0.121218	0.692062	0.40664	-	-	Araneae	TRUE		FALSE		FALSE		TRUE		FALSE
4203	620	Lozzia & Rigamonti	1998	Preliminary study on the effects of transgenic maize on non target species	IOBC Bulletin 21(8): 171-180		public	no	Lepidoptera	Cry1Ab	10	0	u/u: untreated Bt vs. untreated non-Bt		vac-aspirator	Other Hymenoptera	not specified	not specified	Hymenoptera	not specified	not specified	abundance	2	2.725	3.50018	2	3.675	1.52028	1.28447	0.413682	0.849075	-	-	MinorTaxa	TRUE		FALSE		FALSE		TRUE		FALSE
4200	620	Lozzia & Rigamonti	1998	Preliminary study on the effects of transgenic maize on non target species	IOBC Bulletin 21(8): 171-180		public	no	Lepidoptera	Cry1Ab	10	0	u/u: untreated Bt vs. untreated non-Bt		vac-aspirator	Other Coleoptera	not specified	not specified	Coleoptera	not specified	not specified	abundance	2	1.15	0.494975	2	1.3	0.98995	0.430413	0.7615	0.595956	-	-	MinorTaxa	TRUE		FALSE		FALSE		TRUE		FALSE
4195	620	Lozzia & Rigamonti	1998	Preliminary study on the effects of transgenic maize on non target species	IOBC Bulletin 21(8): 171-180		public	no	Lepidoptera	Cry1Ab	10	0	u/u: untreated Bt vs. untreated non-Bt		vac-aspirator	Aphididae	not specified	Aphididae	Hemiptera	herbivore	not specified	abundance	2	15.8	1.13137	2	15.125	5.83363	0.0716057	0.385695	0.22865	-	-	Aphididae	TRUE		FALSE		FALSE		TRUE		FALSE
4199	620	Lozzia & Rigamonti	1998	Preliminary study on the effects of transgenic maize on non target species	IOBC Bulletin 21(8): 171-180		public	no	Lepidoptera	Cry1Ab	10	0	u/u: untreated Bt vs. untreated non-Bt		vac-aspirator	Coccinellidae	not specified	Coccinellidae	Coleoptera	predator	not specified	abundance	2	2.225	0.0353553	2	2.275	0.671751	0.01589	0.295275	0.155583	-	-	Coccinellidae	TRUE		FALSE		FALSE		TRUE		FALSE
4201	620	Lozzia & Rigamonti	1998	Preliminary study on the effects of transgenic maize on non target species	IOBC Bulletin 21(8): 171-180		public	no	Lepidoptera	Cry1Ab	10	0	u/u: untreated Bt vs. untreated non-Bt		vac-aspirator	Diptera	not specified	not specified	Diptera	not specified	not specified	abundance	2	26.825	12.1269	2	24.675	1.52028	0.452074	0.0616121	0.256843	-	-	MinorTaxa	TRUE		FALSE		FALSE		TRUE		FALSE
4196	620	Lozzia & Rigamonti	1998	Preliminary study on the effects of transgenic maize on non target species	IOBC Bulletin 21(8): 171-180		public	no	Lepidoptera	Cry1Ab	10	0	u/u: untreated Bt vs. untreated non-Bt		vac-aspirator	Cicadellidae	not specified	Cicadellidae	Hemiptera	herbivore	not specified	abundance	2	26	0	2	23	1.41421	0	0.0614875	0.0307438	-	-	Cicadellidae	TRUE		FALSE		FALSE		TRUE		FALSE
4197	620	Lozzia & Rigamonti	1998	Preliminary study on the effects of transgenic maize on non target species	IOBC Bulletin 21(8): 171-180		public	no	Lepidoptera	Cry1Ab	10	0	u/u: untreated Bt vs. untreated non-Bt		vac-aspirator	Heteroptera	not specified	not specified	Hemiptera	not specified	not specified	abundance	2	13.675	4.34871	2	15.7	4.6669	0.318004	0.297255	0.30763	-	-	MinorTaxa	TRUE		FALSE		FALSE		TRUE		FALSE
4194	620	Lozzia & Rigamonti	1998	Preliminary study on the effects of transgenic maize on non target species	IOBC Bulletin 21(8): 171-180		public	no	Lepidoptera	Cry1Ab	10	0	u/u: untreated Bt vs. untreated non-Bt		vac-aspirator	Thysanoptera	not specified	not specified	Thysanoptera	herbivore	not specified	abundance	2	1.425	0.247487	2	3.025	3.14662	0.173675	1.04021	0.606941	-	-	Thysanoptera	TRUE		FALSE		FALSE		TRUE		FALSE
4198	620	Lozzia & Rigamonti	1998	Preliminary study on the effects of transgenic maize on non target species	IOBC Bulletin 21(8): 171-180		public	no	Lepidoptera	Cry1Ab	10	0	u/u: untreated Bt vs. untreated non-Bt		vac-aspirator	Chrysomelidae	not specified	Chrysomelidae	Coleoptera	herbivore	not specified	abundance	2	3.1	2.68701	2	4.15	4.73762	0.866776	1.14159	1.00419	-	-	Chrysomelidae	TRUE		FALSE		FALSE		TRUE		FALSE
3755	173	Pilcher	1999	Phenological, physiological, and ecological influences of transgenic Bt corn on European corn borer management	Dissertation, Department of Entomology, Iowa State University, USA	https://doi.org/10.31274/rtd-180813-13869	private	no	Lepidoptera	Cry1Ab	0.14	NA	u/u: untreated Bt vs. untreated non-Bt		sticky trap	Coleomegilla maculata	Coleomegilla maculata	Coccinellidae	Coleoptera	predator	Adults	activity density	4	1.39597	0.0741272	4	1.14397	0.129455	0.0531007	0.113162	0.0831314	-	Low Risk	Coccinellidae	FALSE	Ex: taxonomy	FALSE		TRUE		FALSE		FALSE
3943	173	Pilcher	1999	Phenological, physiological, and ecological influences of transgenic Bt corn on European corn borer management	Dissertation, Department of Entomology, Iowa State University, USA	https://doi.org/10.31274/rtd-180813-13869	private	no	Lepidoptera	Cry1Ab	0.14	NA	u/u: untreated Bt vs. untreated non-Bt		sticky trap	Hemerobiidae	not specified	Hemerobiidae	Neuroptera	predator	Adults	activity density	4	0.181485	0.0667366	4	0.201389	0.0431823	0.367725	0.214422	0.291074	-	Low Risk	Neuroptera	FALSE	Ex: taxonomy	FALSE		TRUE		FALSE		FALSE
3922	173	Pilcher	1999	Phenological, physiological, and ecological influences of transgenic Bt corn on European corn borer management	Dissertation, Department of Entomology, Iowa State University, USA	https://doi.org/10.31274/rtd-180813-13869	private	no	Lepidoptera	Cry1Ab	0.14	NA	u/u: untreated Bt vs. untreated non-Bt		sticky trap	Syrphidae	not specified	Syrphidae	Diptera	predator	Adults	activity density	4	0.323797	0.0681057	4	0.329861	0.0536418	0.210335	0.162619	0.186477	-	Low Risk	Syrphidae	TRUE		FALSE		FALSE		TRUE		FALSE
3860	173	Pilcher	1999	Phenological, physiological, and ecological influences of transgenic Bt corn on European corn borer management	Dissertation, Department of Entomology, Iowa State University, USA	https://doi.org/10.31274/rtd-180813-13869	private	no	Lepidoptera	Cry1Ab	0.14	NA	u/u: untreated Bt vs. untreated non-Bt		sticky trap	Orius insidiosus	Orius insidiosus	Anthocoridae	Hemiptera	predator	Adults	activity density	4	5.58835	0.857621	4	4.51839	0.602946	0.153466	0.133443	0.143454	-	Low Risk	Anthocoridae	TRUE		FALSE		TRUE		TRUE		FALSE
3901	173	Pilcher	1999	Phenological, physiological, and ecological influences of transgenic Bt corn on European corn borer management	Dissertation, Department of Entomology, Iowa State University, USA	https://doi.org/10.31274/rtd-180813-13869	private	no	Lepidoptera	Cry1Ab	0.14	NA	u/u: untreated Bt vs. untreated non-Bt		sticky trap	Araneae	not specified	not specified	Araneae	predator	not specified	activity density	4	0.111405	0.0373258	4	0.166667	0.0661243	0.335048	0.396746	0.365897	-	Low Risk	Araneae	TRUE		FALSE		FALSE		TRUE		FALSE
3902	173	Pilcher	1999	Phenological, physiological, and ecological influences of transgenic Bt corn on European corn borer management	Dissertation, Department of Entomology, Iowa State University, USA	https://doi.org/10.31274/rtd-180813-13869	private	no	Lepidoptera	Cry1Ab	0.14	NA	u/u: untreated Bt vs. untreated non-Bt		sticky trap	Araneae	not specified	not specified	Araneae	predator	not specified	activity density	4	0.138761	0.0430601	4	0.132825	0.0416586	0.310318	0.313636	0.311977	-	Low Risk	Araneae	TRUE		FALSE		FALSE		TRUE		FALSE
3796	173	Pilcher	1999	Phenological, physiological, and ecological influences of transgenic Bt corn on European corn borer management	Dissertation, Department of Entomology, Iowa State University, USA	https://doi.org/10.31274/rtd-180813-13869	private	no	Lepidoptera	Cry1Ab	0.14	NA	u/u: untreated Bt vs. untreated non-Bt		sticky trap	Other Coccinellidae	not specified	Coccinellidae	Coleoptera	predator	Adults	activity density	4	0.743056	0.186511	4	0.680556	0.208179	0.251006	0.305896	0.278451	-	Low Risk	Coccinellidae	FALSE	Ex: taxonomy	FALSE		FALSE		FALSE		FALSE
3775	173	Pilcher	1999	Phenological, physiological, and ecological influences of transgenic Bt corn on European corn borer management	Dissertation, Department of Entomology, Iowa State University, USA	https://doi.org/10.31274/rtd-180813-13869	private	no	Lepidoptera	Cry1Ab	0.14	NA	u/u: untreated Bt vs. untreated non-Bt		sticky trap	Cycloneda munda	Cycloneda munda	Coccinellidae	Coleoptera	predator	Adults	activity density	4	0.811571	0.198373	4	0.722222	0.223377	0.24443	0.309291	0.276861	-	Low Risk	Coccinellidae	FALSE	Ex: taxonomy	FALSE		TRUE		FALSE		FALSE
3923	173	Pilcher	1999	Phenological, physiological, and ecological influences of transgenic Bt corn on European corn borer management	Dissertation, Department of Entomology, Iowa State University, USA	https://doi.org/10.31274/rtd-180813-13869	private	no	Lepidoptera	Cry1Ab	0.14	NA	u/u: untreated Bt vs. untreated non-Bt		sticky trap	Syrphidae	not specified	Syrphidae	Diptera	predator	Adults	activity density	4	0.260295	0.0420497	4	0.395247	0.112175	0.161546	0.283811	0.222678	-	Low Risk	Syrphidae	TRUE		FALSE		FALSE		TRUE		FALSE
3818	173	Pilcher	1999	Phenological, physiological, and ecological influences of transgenic Bt corn on European corn borer management	Dissertation, Department of Entomology, Iowa State University, USA	https://doi.org/10.31274/rtd-180813-13869	private	no	Lepidoptera	Cry1Ab	0.14	NA	u/u: untreated Bt vs. untreated non-Bt		sticky trap	Coccinellidae	not specified	Coccinellidae	Coleoptera	predator	Adults	activity density	4	2.98722	0.141254	4	2.54338	0.285908	0.0472862	0.112413	0.0798495	-	Low Risk	Coccinellidae	TRUE	also lower tax units available	FALSE		FALSE		TRUE		FALSE
3944	173	Pilcher	1999	Phenological, physiological, and ecological influences of transgenic Bt corn on European corn borer management	Dissertation, Department of Entomology, Iowa State University, USA	https://doi.org/10.31274/rtd-180813-13869	private	no	Lepidoptera	Cry1Ab	0.14	NA	u/u: untreated Bt vs. untreated non-Bt		sticky trap	Hemerobiidae	not specified	Hemerobiidae	Neuroptera	predator	Adults	activity density	4	0.256827	0.0448765	4	0.19195	0.0853038	0.174734	0.444406	0.30957	-	Low Risk	Neuroptera	FALSE	Ex: taxonomy	FALSE		TRUE		FALSE		FALSE
3881	173	Pilcher	1999	Phenological, physiological, and ecological influences of transgenic Bt corn on European corn borer management	Dissertation, Department of Entomology, Iowa State University, USA	https://doi.org/10.31274/rtd-180813-13869	private	no	Lepidoptera	Cry1Ab	0.14	NA	u/u: untreated Bt vs. untreated non-Bt		sticky trap	Macrocentrus cingulum	Macrocentrus cingulum	Braconidae	Hymenoptera	parasitoid	Adults	activity density	4	9.13475	0.688762	4	9.03433	2.06893	0.0754003	0.229008	0.152204	-	Low Risk	Braconidae	TRUE		FALSE		FALSE		TRUE		FALSE
3859	173	Pilcher	1999	Phenological, physiological, and ecological influences of transgenic Bt corn on European corn borer management	Dissertation, Department of Entomology, Iowa State University, USA	https://doi.org/10.31274/rtd-180813-13869	private	no	Lepidoptera	Cry1Ab	0.14	NA	u/u: untreated Bt vs. untreated non-Bt		sticky trap	Orius insidiosus	Orius insidiosus	Anthocoridae	Hemiptera	predator	Adults	activity density	4	4.71542	0.483851	4	4.13542	0.73251	0.10261	0.177131	0.139871	-	Low Risk	Anthocoridae	TRUE		FALSE		TRUE		TRUE		FALSE
3838	173	Pilcher	1999	Phenological, physiological, and ecological influences of transgenic Bt corn on European corn borer management	Dissertation, Department of Entomology, Iowa State University, USA	https://doi.org/10.31274/rtd-180813-13869	private	no	Lepidoptera	Cry1Ab	0.14	NA	u/u: untreated Bt vs. untreated non-Bt		sticky trap	Chrysoperla carnea	Chrysoperla carnea	Chrysopidae	Neuroptera	predator	Adults	activity density	4	0.773181	0.187578	4	0.604167	0.147205	0.242605	0.243649	0.243127	-	Low Risk	Neuroptera	FALSE	Ex: taxonomy	FALSE		TRUE		FALSE		FALSE
3776	173	Pilcher	1999	Phenological, physiological, and ecological influences of transgenic Bt corn on European corn borer management	Dissertation, Department of Entomology, Iowa State University, USA	https://doi.org/10.31274/rtd-180813-13869	private	no	Lepidoptera	Cry1Ab	0.14	NA	u/u: untreated Bt vs. untreated non-Bt		sticky trap	Cycloneda munda	Cycloneda munda	Coccinellidae	Coleoptera	predator	Adults	activity density	4	1.05232	0.119822	4	0.660994	0.0821792	0.113865	0.124327	0.119096	-	Low Risk	Coccinellidae	FALSE	Ex: taxonomy	FALSE		TRUE		FALSE		FALSE
3839	173	Pilcher	1999	Phenological, physiological, and ecological influences of transgenic Bt corn on European corn borer management	Dissertation, Department of Entomology, Iowa State University, USA	https://doi.org/10.31274/rtd-180813-13869	private	no	Lepidoptera	Cry1Ab	0.14	NA	u/u: untreated Bt vs. untreated non-Bt		sticky trap	Chrysoperla carnea	Chrysoperla carnea	Chrysopidae	Neuroptera	predator	Adults	activity density	4	0.701222	0.118396	4	0.979656	0.133429	0.168843	0.1362	0.152521	-	Low Risk	Neuroptera	FALSE	Ex: taxonomy	FALSE		TRUE		FALSE		FALSE
3754	173	Pilcher	1999	Phenological, physiological, and ecological influences of transgenic Bt corn on European corn borer management	Dissertation, Department of Entomology, Iowa State University, USA	https://doi.org/10.31274/rtd-180813-13869	private	no	Lepidoptera	Cry1Ab	0.14	NA	u/u: untreated Bt vs. untreated non-Bt		sticky trap	Coleomegilla maculata	Coleomegilla maculata	Coccinellidae	Coleoptera	predator	Adults	activity density	4	1.16046	0.318993	4	0.979167	0.140957	0.274885	0.143956	0.209421	-	Low Risk	Coccinellidae	FALSE	Ex: taxonomy	FALSE		TRUE		FALSE		FALSE
3880	173	Pilcher	1999	Phenological, physiological, and ecological influences of transgenic Bt corn on European corn borer management	Dissertation, Department of Entomology, Iowa State University, USA	https://doi.org/10.31274/rtd-180813-13869	private	no	Lepidoptera	Cry1Ab	0.14	NA	u/u: untreated Bt vs. untreated non-Bt		sticky trap	Macrocentrus cingulum	Macrocentrus cingulum	Braconidae	Hymenoptera	parasitoid	Adults	activity density	4	5.92694	0.9322	4	10.0729	1.5904	0.157282	0.157889	0.157585	-	Low Risk	Braconidae	TRUE		FALSE		FALSE		TRUE		FALSE
3817	173	Pilcher	1999	Phenological, physiological, and ecological influences of transgenic Bt corn on European corn borer management	Dissertation, Department of Entomology, Iowa State University, USA	https://doi.org/10.31274/rtd-180813-13869	private	no	Lepidoptera	Cry1Ab	0.14	NA	u/u: untreated Bt vs. untreated non-Bt		sticky trap	Coccinellidae	not specified	Coccinellidae	Coleoptera	predator	Adults	activity density	4	2.71508	0.548986	4	2.38194	0.42891	0.202199	0.180067	0.191133	-	Low Risk	Coccinellidae	TRUE	also lower tax units available	FALSE		FALSE		TRUE		FALSE
3797	173	Pilcher	1999	Phenological, physiological, and ecological influences of transgenic Bt corn on European corn borer management	Dissertation, Department of Entomology, Iowa State University, USA	https://doi.org/10.31274/rtd-180813-13869	private	no	Lepidoptera	Cry1Ab	0.14	NA	u/u: untreated Bt vs. untreated non-Bt		sticky trap	Other Coccinellidae	not specified	Coccinellidae	Coleoptera	predator	Adults	activity density	4	0.538923	0.0898325	4	0.73841	0.120666	0.166689	0.163414	0.165051	-	Low Risk	Coccinellidae	FALSE	Ex: taxonomy	FALSE		FALSE		FALSE		FALSE
7544	173	Pilcher	1999	Phenological, physiological, and ecological influences of transgenic Bt corn on European corn borer management	Dissertation, Department of Entomology, Iowa State University, USA	https://doi.org/10.31274/rtd-180813-13869	private	no	Lepidoptera	Cry1Ab	0.14	NA	u/u: untreated Bt vs. untreated non-Bt		sticky trap	Neuroptera	not specified	not specified	Neuroptera	predator	Adults	activity density	4	0.954665	0.142282	4	0.805556	0.119477	0.149038	0.148316	0.148677	-	Low Risk	Neuroptera	TRUE	also lower tax units available	FALSE		FALSE		TRUE		FALSE
7545	173	Pilcher	1999	Phenological, physiological, and ecological influences of transgenic Bt corn on European corn borer management	Dissertation, Department of Entomology, Iowa State University, USA	https://doi.org/10.31274/rtd-180813-13869	private	no	Lepidoptera	Cry1Ab	0.14	NA	u/u: untreated Bt vs. untreated non-Bt		sticky trap	Neuroptera	not specified	not specified	Neuroptera	predator	Adults	activity density	4	0.958049	0.162803	4	1.17161	0.112156	0.169932	0.0957287	0.13283	-	Low Risk	Neuroptera	TRUE	also lower tax units available	FALSE		FALSE		TRUE		FALSE
3752	173	Pilcher	1999	Phenological, physiological, and ecological influences of transgenic Bt corn on European corn borer management	Dissertation, Department of Entomology, Iowa State University, USA	https://doi.org/10.31274/rtd-180813-13869	private	no	Lepidoptera	Cry1Ab	0.14	NA	u/u: untreated Bt vs. untreated non-Bt		sticky trap	Coleomegilla maculata	Coleomegilla maculata	Coccinellidae	Coleoptera	predator	Adults	activity density	4	1.89466	0.268388	4	1.2368	0.220311	0.141655	0.17813	0.159893	-	Low Risk	Coccinellidae	FALSE	Ex: taxonomy	FALSE		TRUE		FALSE		FALSE
3919	173	Pilcher	1999	Phenological, physiological, and ecological influences of transgenic Bt corn on European corn borer management	Dissertation, Department of Entomology, Iowa State University, USA	https://doi.org/10.31274/rtd-180813-13869	private	no	Lepidoptera	Cry1Ab	0.14	NA	u/u: untreated Bt vs. untreated non-Bt		sticky trap	Syrphidae	not specified	Syrphidae	Diptera	predator	Adults	activity density	4	0.662672	0.118175	4	0.824418	0.195579	0.178331	0.237233	0.207782	-	Low Risk	Syrphidae	TRUE		FALSE		FALSE		TRUE		FALSE
3878	173	Pilcher	1999	Phenological, physiological, and ecological influences of transgenic Bt corn on European corn borer management	Dissertation, Department of Entomology, Iowa State University, USA	https://doi.org/10.31274/rtd-180813-13869	private	no	Lepidoptera	Cry1Ab	0.14	NA	u/u: untreated Bt vs. untreated non-Bt		sticky trap	Macrocentrus cingulum	Macrocentrus cingulum	Braconidae	Hymenoptera	parasitoid	Adults	activity density	4	5.97095	0.541944	4	6.91349	0.45011	0.0907635	0.0651061	0.0779348	-	Low Risk	Braconidae	TRUE		FALSE		FALSE		TRUE		FALSE
3877	173	Pilcher	1999	Phenological, physiological, and ecological influences of transgenic Bt corn on European corn borer management	Dissertation, Department of Entomology, Iowa State University, USA	https://doi.org/10.31274/rtd-180813-13869	private	no	Lepidoptera	Cry1Ab	0.14	NA	u/u: untreated Bt vs. untreated non-Bt		sticky trap	Macrocentrus cingulum	Macrocentrus cingulum	Braconidae	Hymenoptera	parasitoid	Adults	activity density	4	4.90313	0.362464	4	7.907	0.920829	0.0739251	0.116457	0.0951912	-	Low Risk	Braconidae	TRUE		FALSE		FALSE		TRUE		FALSE
3857	173	Pilcher	1999	Phenological, physiological, and ecological influences of transgenic Bt corn on European corn borer management	Dissertation, Department of Entomology, Iowa State University, USA	https://doi.org/10.31274/rtd-180813-13869	private	no	Lepidoptera	Cry1Ab	0.14	NA	u/u: untreated Bt vs. untreated non-Bt		sticky trap	Orius insidiosus	Orius insidiosus	Anthocoridae	Hemiptera	predator	Adults	activity density	4	5.27607	0.638356	4	4.43623	0.567874	0.120991	0.128008	0.1245	-	Low Risk	Anthocoridae	TRUE		FALSE		TRUE		TRUE		FALSE
3856	173	Pilcher	1999	Phenological, physiological, and ecological influences of transgenic Bt corn on European corn borer management	Dissertation, Department of Entomology, Iowa State University, USA	https://doi.org/10.31274/rtd-180813-13869	private	no	Lepidoptera	Cry1Ab	0.14	NA	u/u: untreated Bt vs. untreated non-Bt		sticky trap	Orius insidiosus	Orius insidiosus	Anthocoridae	Hemiptera	predator	Adults	activity density	4	6.77397	0.301001	4	6.06438	0.455546	0.044435	0.0751183	0.0597767	-	Low Risk	Anthocoridae	TRUE		FALSE		TRUE		TRUE		FALSE
3772	173	Pilcher	1999	Phenological, physiological, and ecological influences of transgenic Bt corn on European corn borer management	Dissertation, Department of Entomology, Iowa State University, USA	https://doi.org/10.31274/rtd-180813-13869	private	no	Lepidoptera	Cry1Ab	0.14	NA	u/u: untreated Bt vs. untreated non-Bt		sticky trap	Cycloneda munda	Cycloneda munda	Coccinellidae	Coleoptera	predator	Adults	activity density	4	1.79025	0.78643	4	1.38804	0.374086	0.439285	0.269506	0.354396	-	Low Risk	Coccinellidae	FALSE	Ex: taxonomy	FALSE		TRUE		FALSE		FALSE
3814	173	Pilcher	1999	Phenological, physiological, and ecological influences of transgenic Bt corn on European corn borer management	Dissertation, Department of Entomology, Iowa State University, USA	https://doi.org/10.31274/rtd-180813-13869	private	no	Lepidoptera	Cry1Ab	0.14	NA	u/u: untreated Bt vs. untreated non-Bt		sticky trap	Coccinellidae	not specified	Coccinellidae	Coleoptera	predator	Adults	activity density	4	3.48944	0.76567	4	3.08774	0.661012	0.219425	0.214076	0.21675	-	Low Risk	Coccinellidae	TRUE	also lower tax units available	FALSE		FALSE		TRUE		FALSE
3815	173	Pilcher	1999	Phenological, physiological, and ecological influences of transgenic Bt corn on European corn borer management	Dissertation, Department of Entomology, Iowa State University, USA	https://doi.org/10.31274/rtd-180813-13869	private	no	Lepidoptera	Cry1Ab	0.14	NA	u/u: untreated Bt vs. untreated non-Bt		sticky trap	Coccinellidae	not specified	Coccinellidae	Coleoptera	predator	Adults	activity density	4	3.85661	0.140082	4	2.85099	0.419097	0.0363225	0.147001	0.0916615	-	Low Risk	Coccinellidae	TRUE	also lower tax units available	FALSE		FALSE		TRUE		FALSE
3836	173	Pilcher	1999	Phenological, physiological, and ecological influences of transgenic Bt corn on European corn borer management	Dissertation, Department of Entomology, Iowa State University, USA	https://doi.org/10.31274/rtd-180813-13869	private	no	Lepidoptera	Cry1Ab	0.14	NA	u/u: untreated Bt vs. untreated non-Bt		sticky trap	Chrysoperla carnea	Chrysoperla carnea	Chrysopidae	Neuroptera	predator	Adults	activity density	4	0.540102	0.0695605	4	0.816021	0.245478	0.128792	0.300823	0.214807	-	Low Risk	Neuroptera	FALSE	Ex: taxonomy	FALSE		TRUE		FALSE		FALSE
3835	173	Pilcher	1999	Phenological, physiological, and ecological influences of transgenic Bt corn on European corn borer management	Dissertation, Department of Entomology, Iowa State University, USA	https://doi.org/10.31274/rtd-180813-13869	private	no	Lepidoptera	Cry1Ab	0.14	NA	u/u: untreated Bt vs. untreated non-Bt		sticky trap	Chrysoperla carnea	Chrysoperla carnea	Chrysopidae	Neuroptera	predator	Adults	activity density	4	0.821887	0.121627	4	0.984985	0.250963	0.147985	0.254789	0.201387	-	Low Risk	Neuroptera	FALSE	Ex: taxonomy	FALSE		TRUE		FALSE		FALSE
3773	173	Pilcher	1999	Phenological, physiological, and ecological influences of transgenic Bt corn on European corn borer management	Dissertation, Department of Entomology, Iowa State University, USA	https://doi.org/10.31274/rtd-180813-13869	private	no	Lepidoptera	Cry1Ab	0.14	NA	u/u: untreated Bt vs. untreated non-Bt		sticky trap	Cycloneda munda	Cycloneda munda	Coccinellidae	Coleoptera	predator	Adults	activity density	4	1.52264	0.183327	4	1.22408	0.354259	0.1204	0.289408	0.204904	-	Low Risk	Coccinellidae	FALSE	Ex: taxonomy	FALSE		TRUE		FALSE		FALSE
3940	173	Pilcher	1999	Phenological, physiological, and ecological influences of transgenic Bt corn on European corn borer management	Dissertation, Department of Entomology, Iowa State University, USA	https://doi.org/10.31274/rtd-180813-13869	private	no	Lepidoptera	Cry1Ab	0.14	NA	u/u: untreated Bt vs. untreated non-Bt		sticky trap	Hemerobiidae	not specified	Hemerobiidae	Neuroptera	predator	Adults	activity density	4	0.333659	0.0617782	4	0.267173	0.0284764	0.185154	0.106584	0.145869	-	Low Risk	Neuroptera	FALSE	Ex: taxonomy	FALSE		TRUE		FALSE		FALSE
3898	173	Pilcher	1999	Phenological, physiological, and ecological influences of transgenic Bt corn on European corn borer management	Dissertation, Department of Entomology, Iowa State University, USA	https://doi.org/10.31274/rtd-180813-13869	private	no	Lepidoptera	Cry1Ab	0.14	NA	u/u: untreated Bt vs. untreated non-Bt		sticky trap	Araneae	not specified	not specified	Araneae	predator	not specified	activity density	4	0.243417	0.0428343	4	0.174456	0.0210554	0.175971	0.120692	0.148331	-	Low Risk	Araneae	TRUE		FALSE		FALSE		TRUE		FALSE
3899	173	Pilcher	1999	Phenological, physiological, and ecological influences of transgenic Bt corn on European corn borer management	Dissertation, Department of Entomology, Iowa State University, USA	https://doi.org/10.31274/rtd-180813-13869	private	no	Lepidoptera	Cry1Ab	0.14	NA	u/u: untreated Bt vs. untreated non-Bt		sticky trap	Araneae	not specified	not specified	Araneae	predator	not specified	activity density	4	0.150039	0.0428679	4	0.15356	0.066266	0.285712	0.431531	0.358621	-	Low Risk	Araneae	TRUE		FALSE		FALSE		TRUE		FALSE
3751	173	Pilcher	1999	Phenological, physiological, and ecological influences of transgenic Bt corn on European corn borer management	Dissertation, Department of Entomology, Iowa State University, USA	https://doi.org/10.31274/rtd-180813-13869	private	no	Lepidoptera	Cry1Ab	0.14	NA	u/u: untreated Bt vs. untreated non-Bt		sticky trap	Coleomegilla maculata	Coleomegilla maculata	Coccinellidae	Coleoptera	predator	Adults	activity density	4	1.36983	0.210065	4	1.30678	0.451676	0.153351	0.345642	0.249496	-	Low Risk	Coccinellidae	FALSE	Ex: taxonomy	FALSE		TRUE		FALSE		FALSE
3941	173	Pilcher	1999	Phenological, physiological, and ecological influences of transgenic Bt corn on European corn borer management	Dissertation, Department of Entomology, Iowa State University, USA	https://doi.org/10.31274/rtd-180813-13869	private	no	Lepidoptera	Cry1Ab	0.14	NA	u/u: untreated Bt vs. untreated non-Bt		sticky trap	Hemerobiidae	not specified	Hemerobiidae	Neuroptera	predator	Adults	activity density	4	0.306338	0.0551687	4	0.226575	0.0649893	0.180091	0.286834	0.233462	-	Low Risk	Neuroptera	FALSE	Ex: taxonomy	FALSE		TRUE		FALSE		FALSE
3793	173	Pilcher	1999	Phenological, physiological, and ecological influences of transgenic Bt corn on European corn borer management	Dissertation, Department of Entomology, Iowa State University, USA	https://doi.org/10.31274/rtd-180813-13869	private	no	Lepidoptera	Cry1Ab	0.14	NA	u/u: untreated Bt vs. untreated non-Bt		sticky trap	Other Coccinellidae	not specified	Coccinellidae	Coleoptera	predator	Adults	activity density	4	0.329357	0.0935826	4	0.392924	0.0801356	0.284137	0.203947	0.244042	-	Low Risk	Coccinellidae	FALSE	Ex: taxonomy	FALSE		FALSE		FALSE		FALSE
3794	173	Pilcher	1999	Phenological, physiological, and ecological influences of transgenic Bt corn on European corn borer management	Dissertation, Department of Entomology, Iowa State University, USA	https://doi.org/10.31274/rtd-180813-13869	private	no	Lepidoptera	Cry1Ab	0.14	NA	u/u: untreated Bt vs. untreated non-Bt		sticky trap	Other Coccinellidae	not specified	Coccinellidae	Coleoptera	predator	Adults	activity density	4	0.43931	0.091053	4	0.390111	0.0253325	0.207264	0.0649367	0.1361	-	Low Risk	Coccinellidae	FALSE	Ex: taxonomy	FALSE		FALSE		FALSE		FALSE
3920	173	Pilcher	1999	Phenological, physiological, and ecological influences of transgenic Bt corn on European corn borer management	Dissertation, Department of Entomology, Iowa State University, USA	https://doi.org/10.31274/rtd-180813-13869	private	no	Lepidoptera	Cry1Ab	0.14	NA	u/u: untreated Bt vs. untreated non-Bt		sticky trap	Syrphidae	not specified	Syrphidae	Diptera	predator	Adults	activity density	4	0.574775	0.0732679	4	0.954714	0.0916843	0.127472	0.0960332	0.111753	-	Low Risk	Syrphidae	TRUE		FALSE		FALSE		TRUE		FALSE
7541	173	Pilcher	1999	Phenological, physiological, and ecological influences of transgenic Bt corn on European corn borer management	Dissertation, Department of Entomology, Iowa State University, USA	https://doi.org/10.31274/rtd-180813-13869	private	no	Lepidoptera	Cry1Ab	0.14	NA	u/u: untreated Bt vs. untreated non-Bt		sticky trap	Neuroptera	not specified	not specified	Neuroptera	predator	Adults	activity density	4	1.15555	0.0980529	4	1.25216	0.264506	0.0848542	0.21124	0.148047	-	Low Risk	Neuroptera	TRUE	also lower tax units available	FALSE		FALSE		TRUE		FALSE
7542	173	Pilcher	1999	Phenological, physiological, and ecological influences of transgenic Bt corn on European corn borer management	Dissertation, Department of Entomology, Iowa State University, USA	https://doi.org/10.31274/rtd-180813-13869	private	no	Lepidoptera	Cry1Ab	0.14	NA	u/u: untreated Bt vs. untreated non-Bt		sticky trap	Neuroptera	not specified	not specified	Neuroptera	predator	Adults	activity density	4	0.84644	0.0818901	4	1.0426	0.208274	0.0967465	0.199765	0.148256	-	Low Risk	Neuroptera	TRUE	also lower tax units available	FALSE		FALSE		TRUE		FALSE
3816	173	Pilcher	1999	Phenological, physiological, and ecological influences of transgenic Bt corn on European corn borer management	Dissertation, Department of Entomology, Iowa State University, USA	https://doi.org/10.31274/rtd-180813-13869	private	no	Lepidoptera	Cry1Ab	0.14	NA	u/u: untreated Bt vs. untreated non-Bt		sticky trap	Coccinellidae	not specified	Coccinellidae	Coleoptera	predator	Adults	activity density	4	1.99218	0.325479	4	2.2226	0.56041	0.163378	0.252141	0.20776	-	Low Risk	Coccinellidae	TRUE	also lower tax units available	FALSE		FALSE		TRUE		FALSE
3837	173	Pilcher	1999	Phenological, physiological, and ecological influences of transgenic Bt corn on European corn borer management	Dissertation, Department of Entomology, Iowa State University, USA	https://doi.org/10.31274/rtd-180813-13869	private	no	Lepidoptera	Cry1Ab	0.14	NA	u/u: untreated Bt vs. untreated non-Bt		sticky trap	Chrysoperla carnea	Chrysoperla carnea	Chrysopidae	Neuroptera	predator	Adults	activity density	4	0.947399	0.261844	4	0.968586	0.422226	0.276382	0.435921	0.356151	-	Low Risk	Neuroptera	FALSE	Ex: taxonomy	FALSE		TRUE		FALSE		FALSE
3879	173	Pilcher	1999	Phenological, physiological, and ecological influences of transgenic Bt corn on European corn borer management	Dissertation, Department of Entomology, Iowa State University, USA	https://doi.org/10.31274/rtd-180813-13869	private	no	Lepidoptera	Cry1Ab	0.14	NA	u/u: untreated Bt vs. untreated non-Bt		sticky trap	Macrocentrus cingulum	Macrocentrus cingulum	Braconidae	Hymenoptera	parasitoid	Adults	activity density	4	2.25847	0.459937	4	4.09439	0.775761	0.203649	0.189469	0.196559	-	Low Risk	Braconidae	TRUE		FALSE		FALSE		TRUE		FALSE
3795	173	Pilcher	1999	Phenological, physiological, and ecological influences of transgenic Bt corn on European corn borer management	Dissertation, Department of Entomology, Iowa State University, USA	https://doi.org/10.31274/rtd-180813-13869	private	no	Lepidoptera	Cry1Ab	0.14	NA	u/u: untreated Bt vs. untreated non-Bt		sticky trap	Other Coccinellidae	not specified	Coccinellidae	Coleoptera	predator	Adults	activity density	4	0.162843	0.0521952	4	0.107028	0.0572816	0.320524	0.535202	0.427863	-	Low Risk	Coccinellidae	FALSE	Ex: taxonomy	FALSE		FALSE		FALSE		FALSE
3774	173	Pilcher	1999	Phenological, physiological, and ecological influences of transgenic Bt corn on European corn borer management	Dissertation, Department of Entomology, Iowa State University, USA	https://doi.org/10.31274/rtd-180813-13869	private	no	Lepidoptera	Cry1Ab	0.14	NA	u/u: untreated Bt vs. untreated non-Bt		sticky trap	Cycloneda munda	Cycloneda munda	Coccinellidae	Coleoptera	predator	Adults	activity density	4	0.721435	0.227988	4	0.821157	0.597601	0.31602	0.727755	0.521888	-	Low Risk	Coccinellidae	FALSE	Ex: taxonomy	FALSE		TRUE		FALSE		FALSE
3900	173	Pilcher	1999	Phenological, physiological, and ecological influences of transgenic Bt corn on European corn borer management	Dissertation, Department of Entomology, Iowa State University, USA	https://doi.org/10.31274/rtd-180813-13869	private	no	Lepidoptera	Cry1Ab	0.14	NA	u/u: untreated Bt vs. untreated non-Bt		sticky trap	Araneae	not specified	not specified	Araneae	predator	not specified	activity density	4	0.137639	0.0707708	4	0.158241	0.0511263	0.514178	0.323092	0.418635	-	Low Risk	Araneae	TRUE		FALSE		FALSE		TRUE		FALSE
3921	173	Pilcher	1999	Phenological, physiological, and ecological influences of transgenic Bt corn on European corn borer management	Dissertation, Department of Entomology, Iowa State University, USA	https://doi.org/10.31274/rtd-180813-13869	private	no	Lepidoptera	Cry1Ab	0.14	NA	u/u: untreated Bt vs. untreated non-Bt		sticky trap	Syrphidae	not specified	Syrphidae	Diptera	predator	Adults	activity density	4	4.29369	0.581537	4	4.32379	0.205388	0.13544	0.0475018	0.0914708	-	Low Risk	Syrphidae	TRUE		FALSE		FALSE		TRUE		FALSE
3858	173	Pilcher	1999	Phenological, physiological, and ecological influences of transgenic Bt corn on European corn borer management	Dissertation, Department of Entomology, Iowa State University, USA	https://doi.org/10.31274/rtd-180813-13869	private	no	Lepidoptera	Cry1Ab	0.14	NA	u/u: untreated Bt vs. untreated non-Bt		sticky trap	Orius insidiosus	Orius insidiosus	Anthocoridae	Hemiptera	predator	Adults	activity density	4	2.48042	0.494308	4	3.50694	0.672701	0.199284	0.19182	0.195552	-	Low Risk	Anthocoridae	TRUE		FALSE		TRUE		TRUE		FALSE
3753	173	Pilcher	1999	Phenological, physiological, and ecological influences of transgenic Bt corn on European corn borer management	Dissertation, Department of Entomology, Iowa State University, USA	https://doi.org/10.31274/rtd-180813-13869	private	no	Lepidoptera	Cry1Ab	0.14	NA	u/u: untreated Bt vs. untreated non-Bt		sticky trap	Coleomegilla maculata	Coleomegilla maculata	Coccinellidae	Coleoptera	predator	Adults	activity density	4	1.1079	0.136556	4	1.29442	0.175345	0.123256	0.135462	0.129359	-	Low Risk	Coccinellidae	FALSE	Ex: taxonomy	FALSE		TRUE		FALSE		FALSE
3942	173	Pilcher	1999	Phenological, physiological, and ecological influences of transgenic Bt corn on European corn borer management	Dissertation, Department of Entomology, Iowa State University, USA	https://doi.org/10.31274/rtd-180813-13869	private	no	Lepidoptera	Cry1Ab	0.14	NA	u/u: untreated Bt vs. untreated non-Bt		sticky trap	Hemerobiidae	not specified	Hemerobiidae	Neuroptera	predator	Adults	activity density	4	0.0857686	0.0194157	4	0.0983343	0.0257674	0.226373	0.262039	0.244206	-	Low Risk	Neuroptera	FALSE	Ex: taxonomy	FALSE		TRUE		FALSE		FALSE
7543	173	Pilcher	1999	Phenological, physiological, and ecological influences of transgenic Bt corn on European corn borer management	Dissertation, Department of Entomology, Iowa State University, USA	https://doi.org/10.31274/rtd-180813-13869	private	no	Lepidoptera	Cry1Ab	0.14	NA	u/u: untreated Bt vs. untreated non-Bt		sticky trap	Neuroptera	not specified	not specified	Neuroptera	predator	Adults	activity density	4	1.03317	0.280194	4	1.06692	0.440872	0.271199	0.413219	0.342209	-	Low Risk	Neuroptera	TRUE	also lower tax units available	FALSE		FALSE		TRUE		FALSE
3757	173	Pilcher	1999	Phenological, physiological, and ecological influences of transgenic Bt corn on European corn borer management	Dissertation, Department of Entomology, Iowa State University, USA	https://doi.org/10.31274/rtd-180813-13869	private	no	Lepidoptera	Cry1Ab	0.14	NA	u/u: untreated Bt vs. untreated non-Bt		sticky trap	Coleomegilla maculata	Coleomegilla maculata	Coccinellidae	Coleoptera	predator	Adults	activity density	4	0.674364	0.190471	4	0.692716	0.214477	0.282445	0.309618	0.296031	-	Low Risk	Coccinellidae	FALSE	Ex: taxonomy	FALSE		TRUE		FALSE		FALSE
3882	173	Pilcher	1999	Phenological, physiological, and ecological influences of transgenic Bt corn on European corn borer management	Dissertation, Department of Entomology, Iowa State University, USA	https://doi.org/10.31274/rtd-180813-13869	private	no	Lepidoptera	Cry1Ab	0.14	NA	u/u: untreated Bt vs. untreated non-Bt		sticky trap	Macrocentrus cingulum	Macrocentrus cingulum	Braconidae	Hymenoptera	parasitoid	Adults	activity density	4	2.82076	0.626233	4	4.30976	0.308983	0.222008	0.0716937	0.146851	-	Low Risk	Braconidae	TRUE		FALSE		FALSE		TRUE		FALSE
3777	173	Pilcher	1999	Phenological, physiological, and ecological influences of transgenic Bt corn on European corn borer management	Dissertation, Department of Entomology, Iowa State University, USA	https://doi.org/10.31274/rtd-180813-13869	private	no	Lepidoptera	Cry1Ab	0.14	NA	u/u: untreated Bt vs. untreated non-Bt		sticky trap	Cycloneda munda	Cycloneda munda	Coccinellidae	Coleoptera	predator	Adults	activity density	4	3.79203	0.4524	4	3.00997	0.557733	0.119303	0.185295	0.152299	-	Low Risk	Coccinellidae	FALSE	Ex: taxonomy	FALSE		TRUE		FALSE		FALSE
3883	173	Pilcher	1999	Phenological, physiological, and ecological influences of transgenic Bt corn on European corn borer management	Dissertation, Department of Entomology, Iowa State University, USA	https://doi.org/10.31274/rtd-180813-13869	private	no	Lepidoptera	Cry1Ab	0.14	NA	u/u: untreated Bt vs. untreated non-Bt		sticky trap	Macrocentrus cingulum	Macrocentrus cingulum	Braconidae	Hymenoptera	parasitoid	Adults	activity density	4	1.93164	0.378887	4	2.65184	0.284114	0.196148	0.107138	0.151643	-	Low Risk	Braconidae	TRUE		FALSE		FALSE		TRUE		FALSE
3798	173	Pilcher	1999	Phenological, physiological, and ecological influences of transgenic Bt corn on European corn borer management	Dissertation, Department of Entomology, Iowa State University, USA	https://doi.org/10.31274/rtd-180813-13869	private	no	Lepidoptera	Cry1Ab	0.14	NA	u/u: untreated Bt vs. untreated non-Bt		sticky trap	Other Coccinellidae	not specified	Coccinellidae	Coleoptera	predator	Adults	activity density	4	0.203816	0.0257195	4	0.323918	0.0802247	0.12619	0.24767	0.18693	-	Low Risk	Coccinellidae	FALSE	Ex: taxonomy	FALSE		FALSE		FALSE		FALSE
3819	173	Pilcher	1999	Phenological, physiological, and ecological influences of transgenic Bt corn on European corn borer management	Dissertation, Department of Entomology, Iowa State University, USA	https://doi.org/10.31274/rtd-180813-13869	private	no	Lepidoptera	Cry1Ab	0.14	NA	u/u: untreated Bt vs. untreated non-Bt		sticky trap	Coccinellidae	not specified	Coccinellidae	Coleoptera	predator	Adults	activity density	4	5.09276	0.395302	4	4.16369	0.554538	0.0776204	0.133184	0.105402	-	Low Risk	Coccinellidae	TRUE	also lower tax units available	FALSE		FALSE		TRUE		FALSE
3840	173	Pilcher	1999	Phenological, physiological, and ecological influences of transgenic Bt corn on European corn borer management	Dissertation, Department of Entomology, Iowa State University, USA	https://doi.org/10.31274/rtd-180813-13869	private	no	Lepidoptera	Cry1Ab	0.14	NA	u/u: untreated Bt vs. untreated non-Bt		sticky trap	Chrysoperla carnea	Chrysoperla carnea	Chrysopidae	Neuroptera	predator	Adults	activity density	4	1.79885	0.657982	4	1.37691	0.209538	0.36578	0.15218	0.25898	-	Low Risk	Neuroptera	FALSE	Ex: taxonomy	FALSE		TRUE		FALSE		FALSE
3778	173	Pilcher	1999	Phenological, physiological, and ecological influences of transgenic Bt corn on European corn borer management	Dissertation, Department of Entomology, Iowa State University, USA	https://doi.org/10.31274/rtd-180813-13869	private	no	Lepidoptera	Cry1Ab	0.14	NA	u/u: untreated Bt vs. untreated non-Bt		sticky trap	Cycloneda munda	Cycloneda munda	Coccinellidae	Coleoptera	predator	Adults	activity density	4	2.69619	0.473237	4	2.83229	0.318498	0.175521	0.112453	0.143987	-	Low Risk	Coccinellidae	FALSE	Ex: taxonomy	FALSE		TRUE		FALSE		FALSE
3924	173	Pilcher	1999	Phenological, physiological, and ecological influences of transgenic Bt corn on European corn borer management	Dissertation, Department of Entomology, Iowa State University, USA	https://doi.org/10.31274/rtd-180813-13869	private	no	Lepidoptera	Cry1Ab	0.14	NA	u/u: untreated Bt vs. untreated non-Bt		sticky trap	Syrphidae	not specified	Syrphidae	Diptera	predator	Adults	activity density	4	1.78112	0.148614	4	2.59518	0.240549	0.0834382	0.0926906	0.0880644	-	Low Risk	Syrphidae	TRUE		FALSE		FALSE		TRUE		FALSE
3903	173	Pilcher	1999	Phenological, physiological, and ecological influences of transgenic Bt corn on European corn borer management	Dissertation, Department of Entomology, Iowa State University, USA	https://doi.org/10.31274/rtd-180813-13869	private	no	Lepidoptera	Cry1Ab	0.14	NA	u/u: untreated Bt vs. untreated non-Bt		sticky trap	Araneae	not specified	not specified	Araneae	predator	not specified	activity density	4	0.126474	0.0427435	4	0.0922213	0.0536768	0.337963	0.582044	0.460003	-	Low Risk	Araneae	TRUE		FALSE		FALSE		TRUE		FALSE
3904	173	Pilcher	1999	Phenological, physiological, and ecological influences of transgenic Bt corn on European corn borer management	Dissertation, Department of Entomology, Iowa State University, USA	https://doi.org/10.31274/rtd-180813-13869	private	no	Lepidoptera	Cry1Ab	0.14	NA	u/u: untreated Bt vs. untreated non-Bt		sticky trap	Araneae	not specified	not specified	Araneae	predator	not specified	activity density	4	0.104661	0.016495	4	0.0748703	0.0438585	0.157604	0.585793	0.371699	-	Low Risk	Araneae	TRUE		FALSE		FALSE		TRUE		FALSE
3861	173	Pilcher	1999	Phenological, physiological, and ecological influences of transgenic Bt corn on European corn borer management	Dissertation, Department of Entomology, Iowa State University, USA	https://doi.org/10.31274/rtd-180813-13869	private	no	Lepidoptera	Cry1Ab	0.14	NA	u/u: untreated Bt vs. untreated non-Bt		sticky trap	Orius insidiosus	Orius insidiosus	Anthocoridae	Hemiptera	predator	Adults	activity density	4	3.71404	0.59477	4	3.08189	0.441688	0.160141	0.143317	0.151729	-	Low Risk	Anthocoridae	TRUE		FALSE		TRUE		TRUE		FALSE
3862	173	Pilcher	1999	Phenological, physiological, and ecological influences of transgenic Bt corn on European corn borer management	Dissertation, Department of Entomology, Iowa State University, USA	https://doi.org/10.31274/rtd-180813-13869	private	no	Lepidoptera	Cry1Ab	0.14	NA	u/u: untreated Bt vs. untreated non-Bt		sticky trap	Orius insidiosus	Orius insidiosus	Anthocoridae	Hemiptera	predator	Adults	activity density	4	3.24583	0.619195	4	3.48323	0.499488	0.190766	0.143398	0.167082	-	Low Risk	Anthocoridae	TRUE		FALSE		TRUE		TRUE		FALSE
3841	173	Pilcher	1999	Phenological, physiological, and ecological influences of transgenic Bt corn on European corn borer management	Dissertation, Department of Entomology, Iowa State University, USA	https://doi.org/10.31274/rtd-180813-13869	private	no	Lepidoptera	Cry1Ab	0.14	NA	u/u: untreated Bt vs. untreated non-Bt		sticky trap	Chrysoperla carnea	Chrysoperla carnea	Chrysopidae	Neuroptera	predator	Adults	activity density	4	1.33821	0.203055	4	1.28548	0.271312	0.151736	0.211059	0.181398	-	Low Risk	Neuroptera	FALSE	Ex: taxonomy	FALSE		TRUE		FALSE		FALSE
3820	173	Pilcher	1999	Phenological, physiological, and ecological influences of transgenic Bt corn on European corn borer management	Dissertation, Department of Entomology, Iowa State University, USA	https://doi.org/10.31274/rtd-180813-13869	private	no	Lepidoptera	Cry1Ab	0.14	NA	u/u: untreated Bt vs. untreated non-Bt		sticky trap	Coccinellidae	not specified	Coccinellidae	Coleoptera	predator	Adults	activity density	4	3.56257	0.658961	4	3.77934	0.310738	0.184968	0.0822204	0.133594	-	Low Risk	Coccinellidae	TRUE	also lower tax units available	FALSE		FALSE		TRUE		FALSE
3799	173	Pilcher	1999	Phenological, physiological, and ecological influences of transgenic Bt corn on European corn borer management	Dissertation, Department of Entomology, Iowa State University, USA	https://doi.org/10.31274/rtd-180813-13869	private	no	Lepidoptera	Cry1Ab	0.14	NA	u/u: untreated Bt vs. untreated non-Bt		sticky trap	Other Coccinellidae	not specified	Coccinellidae	Coleoptera	predator	Adults	activity density	4	0.19202	0.137404	4	0.254333	0.088909	0.715574	0.349577	0.532575	-	Low Risk	Coccinellidae	FALSE	Ex: taxonomy	FALSE		FALSE		FALSE		FALSE
3925	173	Pilcher	1999	Phenological, physiological, and ecological influences of transgenic Bt corn on European corn borer management	Dissertation, Department of Entomology, Iowa State University, USA	https://doi.org/10.31274/rtd-180813-13869	private	no	Lepidoptera	Cry1Ab	0.14	NA	u/u: untreated Bt vs. untreated non-Bt		sticky trap	Syrphidae	not specified	Syrphidae	Diptera	predator	Adults	activity density	4	2.75953	0.452689	4	3.16699	0.269796	0.164045	0.0851901	0.124618	-	Low Risk	Syrphidae	TRUE		FALSE		FALSE		TRUE		FALSE
3945	173	Pilcher	1999	Phenological, physiological, and ecological influences of transgenic Bt corn on European corn borer management	Dissertation, Department of Entomology, Iowa State University, USA	https://doi.org/10.31274/rtd-180813-13869	private	no	Lepidoptera	Cry1Ab	0.14	NA	u/u: untreated Bt vs. untreated non-Bt		sticky trap	Hemerobiidae	not specified	Hemerobiidae	Neuroptera	predator	Adults	activity density	4	0.24038	0.0674716	4	0.273796	0.0425719	0.280687	0.155487	0.218087	-	Low Risk	Neuroptera	FALSE	Ex: taxonomy	FALSE		TRUE		FALSE		FALSE
3946	173	Pilcher	1999	Phenological, physiological, and ecological influences of transgenic Bt corn on European corn borer management	Dissertation, Department of Entomology, Iowa State University, USA	https://doi.org/10.31274/rtd-180813-13869	private	no	Lepidoptera	Cry1Ab	0.14	NA	u/u: untreated Bt vs. untreated non-Bt		sticky trap	Hemerobiidae	not specified	Hemerobiidae	Neuroptera	predator	Adults	activity density	4	0.151059	0.0776384	4	0.178288	0.095463	0.513959	0.535443	0.524701	-	Low Risk	Neuroptera	FALSE	Ex: taxonomy	FALSE		TRUE		FALSE		FALSE
3756	173	Pilcher	1999	Phenological, physiological, and ecological influences of transgenic Bt corn on European corn borer management	Dissertation, Department of Entomology, Iowa State University, USA	https://doi.org/10.31274/rtd-180813-13869	private	no	Lepidoptera	Cry1Ab	0.14	NA	u/u: untreated Bt vs. untreated non-Bt		sticky trap	Coleomegilla maculata	Coleomegilla maculata	Coccinellidae	Coleoptera	predator	Adults	activity density	4	1.09691	0.102715	4	0.829803	0.143187	0.0936407	0.172556	0.133098	-	Low Risk	Coccinellidae	FALSE	Ex: taxonomy	FALSE		TRUE		FALSE		FALSE
7546	173	Pilcher	1999	Phenological, physiological, and ecological influences of transgenic Bt corn on European corn borer management	Dissertation, Department of Entomology, Iowa State University, USA	https://doi.org/10.31274/rtd-180813-13869	private	no	Lepidoptera	Cry1Ab	0.14	NA	u/u: untreated Bt vs. untreated non-Bt		sticky trap	Neuroptera	not specified	not specified	Neuroptera	predator	Adults	activity density	4	2.03923	0.645204	4	1.65071	0.168318	0.316396	0.101967	0.209182	-	Low Risk	Neuroptera	TRUE	also lower tax units available	FALSE		FALSE		TRUE		FALSE
7547	173	Pilcher	1999	Phenological, physiological, and ecological influences of transgenic Bt corn on European corn borer management	Dissertation, Department of Entomology, Iowa State University, USA	https://doi.org/10.31274/rtd-180813-13869	private	no	Lepidoptera	Cry1Ab	0.14	NA	u/u: untreated Bt vs. untreated non-Bt		sticky trap	Neuroptera	not specified	not specified	Neuroptera	predator	Adults	activity density	4	1.48927	0.155541	4	1.46377	0.339446	0.104441	0.231899	0.16817	-	Low Risk	Neuroptera	TRUE	also lower tax units available	FALSE		FALSE		TRUE		FALSE
1151	52	Lozzia	1999	Biodiversity and structure of ground beetle assemblages (Coleoptera Carabidae) in Bt corn and ist effects on non target insects	Bollettino di Zoologia Agraria e di Bachicoltura 31(1): 37-58		public	no	Lepidoptera	Cry1Ab	10	0	u/u: untreated Bt vs. untreated non-Bt		vac-aspirator	Coccinellidae	not specified	Coccinellidae	Coleoptera	predator	Juveniles	abundance	2	2.25	1.53	2	2	2.36	0.68	1.18	0.93	High Risk	-	Coccinellidae	TRUE		FALSE		FALSE		TRUE		TRUE
1150	52	Lozzia	1999	Biodiversity and structure of ground beetle assemblages (Coleoptera Carabidae) in Bt corn and ist effects on non target insects	Bollettino di Zoologia Agraria e di Bachicoltura 31(1): 37-58		public	no	Lepidoptera	Cry1Ab	10	0	u/u: untreated Bt vs. untreated non-Bt		vac-aspirator	Chrysomelidae	not specified	Chrysomelidae	Coleoptera	herbivore	not specified	abundance	2	19.335	16.74	2	21.75	23.45	0.865787	1.07816	0.971974	High Risk	-	Chrysomelidae	TRUE		FALSE		FALSE		TRUE		FALSE
1149	52	Lozzia	1999	Biodiversity and structure of ground beetle assemblages (Coleoptera Carabidae) in Bt corn and ist effects on non target insects	Bollettino di Zoologia Agraria e di Bachicoltura 31(1): 37-58		public	no	Lepidoptera	Cry1Ab	10	0	u/u: untreated Bt vs. untreated non-Bt		vac-aspirator	Other Homoptera	not specified	not specified	Hemiptera	herbivore	not specified	abundance	2	7.67	0	2	8.415	0.59	0	0.0701129	0.0350564	High Risk	-	MinorTaxa	TRUE		FALSE		FALSE		TRUE		FALSE
1148	52	Lozzia	1999	Biodiversity and structure of ground beetle assemblages (Coleoptera Carabidae) in Bt corn and ist effects on non target insects	Bollettino di Zoologia Agraria e di Bachicoltura 31(1): 37-58		public	no	Lepidoptera	Cry1Ab	10	0	u/u: untreated Bt vs. untreated non-Bt		vac-aspirator	Cicadellidae	not specified	Cicadellidae	Hemiptera	herbivore	not specified	abundance	2	66.17	9.19	2	63.685	3.56	0.138885	0.0559001	0.0973924	High Risk	-	Cicadellidae	TRUE		FALSE		FALSE		TRUE		FALSE
1147	52	Lozzia	1999	Biodiversity and structure of ground beetle assemblages (Coleoptera Carabidae) in Bt corn and ist effects on non target insects	Bollettino di Zoologia Agraria e di Bachicoltura 31(1): 37-58		public	no	Lepidoptera	Cry1Ab	10	0	u/u: untreated Bt vs. untreated non-Bt		vac-aspirator	Aphididae	not specified	Aphididae	Hemiptera	herbivore	not specified	abundance	2	2.335	2.6	2	2.67	3.54	1.11349	1.32584	1.21967	High Risk	-	Aphididae	TRUE		FALSE		FALSE		TRUE		FALSE
1146	52	Lozzia	1999	Biodiversity and structure of ground beetle assemblages (Coleoptera Carabidae) in Bt corn and ist effects on non target insects	Bollettino di Zoologia Agraria e di Bachicoltura 31(1): 37-58		public	no	Lepidoptera	Cry1Ab	10	0	u/u: untreated Bt vs. untreated non-Bt		vac-aspirator	Thysanoptera	not specified	not specified	Thysanoptera	herbivore	not specified	abundance	2	1.17	1.41	2	1.5	1.17	1.20513	0.78	0.992564	High Risk	-	Thysanoptera	TRUE		FALSE		FALSE		TRUE		FALSE
1152	52	Lozzia	1999	Biodiversity and structure of ground beetle assemblages (Coleoptera Carabidae) in Bt corn and ist effects on non target insects	Bollettino di Zoologia Agraria e di Bachicoltura 31(1): 37-58		public	no	Lepidoptera	Cry1Ab	10	0	u/u: untreated Bt vs. untreated non-Bt		vac-aspirator	Other Coleoptera	not specified	not specified	Coleoptera	not specified	not specified	abundance	2	3.335	4.01	2	3.085	2.24	1.2024	0.726094	0.964246	High Risk	-	MinorTaxa	TRUE		FALSE		FALSE		TRUE		FALSE
1154	52	Lozzia	1999	Biodiversity and structure of ground beetle assemblages (Coleoptera Carabidae) in Bt corn and ist effects on non target insects	Bollettino di Zoologia Agraria e di Bachicoltura 31(1): 37-58		public	no	Lepidoptera	Cry1Ab	10	0	u/u: untreated Bt vs. untreated non-Bt		vac-aspirator	Hymenoptera (parasitoid)	not specified	not specified	Hymenoptera	parasitoid	not specified	abundance	2	2.085	1.53	2	2.08	0.35	0.733813	0.168269	0.451041	High Risk	-	MinorTaxa	TRUE		FALSE		FALSE		TRUE		FALSE
1155	52	Lozzia	1999	Biodiversity and structure of ground beetle assemblages (Coleoptera Carabidae) in Bt corn and ist effects on non target insects	Bollettino di Zoologia Agraria e di Bachicoltura 31(1): 37-58		public	no	Lepidoptera	Cry1Ab	10	0	u/u: untreated Bt vs. untreated non-Bt		vac-aspirator	Other Hymenoptera	not specified	not specified	Hymenoptera	not specified	not specified	abundance	2	2.25	0.82	2	2.165	0.94	0.364444	0.43418	0.399312	High Risk	-	MinorTaxa	TRUE		FALSE		FALSE		TRUE		FALSE
1153	52	Lozzia	1999	Biodiversity and structure of ground beetle assemblages (Coleoptera Carabidae) in Bt corn and ist effects on non target insects	Bollettino di Zoologia Agraria e di Bachicoltura 31(1): 37-58		public	no	Lepidoptera	Cry1Ab	10	0	u/u: untreated Bt vs. untreated non-Bt		vac-aspirator	Diptera	not specified	not specified	Diptera	not specified	not specified	abundance	2	47.25	36.42	2	66.5	64.81	0.770794	0.974586	0.87269	High Risk	-	MinorTaxa	TRUE		FALSE		FALSE		TRUE		FALSE
1156	52	Lozzia	1999	Biodiversity and structure of ground beetle assemblages (Coleoptera Carabidae) in Bt corn and ist effects on non target insects	Bollettino di Zoologia Agraria e di Bachicoltura 31(1): 37-58		public	no	Lepidoptera	Cry1Ab	10	0	u/u: untreated Bt vs. untreated non-Bt		vac-aspirator	Araneae	not specified	not specified	Araneae	predator	not specified	abundance	2	2.085	0.83	2	1.58	0.35	0.398082	0.221519	0.3098	High Risk	-	Araneae	TRUE		FALSE		FALSE		TRUE		FALSE
3955	616	Manachini	2000	Ground beetle assemblages (Coleoptera, Carabidae) and plant dwelling non-target arthropods in isogenic and transgenic corn crops	Bollettino di Zoologia Agraria e di Bachicoltura 32(3): 181-198	https://www.researchgate.net/publication/271853685_Ground_beetle_assemblages_Coleoptera_Carabidae_and_plant_dwelling_non-target_arthropods_in_isogenic_and_transgenic_corn_crops	public	no	Lepidoptera	Cry1Ab	10	0	u/u: untreated Bt vs. untreated non-Bt		pitfall trap	Harpalus rufipes	Harpalus rufipes	Carabidae	Coleoptera	omnivore	Adults	activity density	2	417.505	398.103	2	155.994	117.377	0.95353	0.752444	0.852987	High Risk	-	Carabidae	FALSE	Ex: taxonomy	FALSE		TRUE		FALSE		FALSE
3957	616	Manachini	2000	Ground beetle assemblages (Coleoptera, Carabidae) and plant dwelling non-target arthropods in isogenic and transgenic corn crops	Bollettino di Zoologia Agraria e di Bachicoltura 32(3): 181-198	https://www.researchgate.net/publication/271853685_Ground_beetle_assemblages_Coleoptera_Carabidae_and_plant_dwelling_non-target_arthropods_in_isogenic_and_transgenic_corn_crops	public	no	Lepidoptera	Cry1Ab	10	0	u/u: untreated Bt vs. untreated non-Bt		pitfall trap	Carabidae	not specified	Carabidae	Coleoptera	predator	Adults	activity density	2	896	620.84	2	297.5	167.584	0.692902	0.563309	0.628105	High Risk	-	Carabidae	TRUE	also lower tax units available	FALSE		FALSE		TRUE		FALSE
3956	616	Manachini	2000	Ground beetle assemblages (Coleoptera, Carabidae) and plant dwelling non-target arthropods in isogenic and transgenic corn crops	Bollettino di Zoologia Agraria e di Bachicoltura 32(3): 181-198	https://www.researchgate.net/publication/271853685_Ground_beetle_assemblages_Coleoptera_Carabidae_and_plant_dwelling_non-target_arthropods_in_isogenic_and_transgenic_corn_crops	public	no	Lepidoptera	Cry1Ab	10	0	u/u: untreated Bt vs. untreated non-Bt		pitfall trap	Other Carabidae	not specified	Carabidae	Coleoptera	predator	Adults	activity density	2	340.49	412.242	2	105.01	100.409	1.21073	0.956186	1.08346	High Risk	-	Carabidae	FALSE	Ex: taxonomy	FALSE		FALSE		FALSE		FALSE
3954	616	Manachini	2000	Ground beetle assemblages (Coleoptera, Carabidae) and plant dwelling non-target arthropods in isogenic and transgenic corn crops	Bollettino di Zoologia Agraria e di Bachicoltura 32(3): 181-198	https://www.researchgate.net/publication/271853685_Ground_beetle_assemblages_Coleoptera_Carabidae_and_plant_dwelling_non-target_arthropods_in_isogenic_and_transgenic_corn_crops	public	no	Lepidoptera	Cry1Ab	10	0	u/u: untreated Bt vs. untreated non-Bt		pitfall trap	Pterostichus melanarius	Pterostichus melanarius	Carabidae	Coleoptera	predator	Adults	activity density	2	138.006	189.506	2	36.4961	50.2013	1.37317	1.37553	1.37435	High Risk	-	Carabidae	FALSE	Ex: taxonomy	FALSE		TRUE		FALSE		FALSE
3825	173	Pilcher	1999	Phenological, physiological, and ecological influences of transgenic Bt corn on European corn borer management	Dissertation, Department of Entomology, Iowa State University, USA	https://doi.org/10.31274/rtd-180813-13869	private	no	Lepidoptera	Cry1Ab	0.14	NA	u/u: untreated Bt vs. untreated non-Bt		sticky trap	Coccinellidae	not specified	Coccinellidae	Coleoptera	predator	Adults	activity density	4	2.30035	0.364069	4	2.05996	0.304297	0.158266	0.147719	0.152993	-	Low Risk	Coccinellidae	TRUE	also lower tax units available	FALSE		FALSE		TRUE		FALSE
3783	173	Pilcher	1999	Phenological, physiological, and ecological influences of transgenic Bt corn on European corn borer management	Dissertation, Department of Entomology, Iowa State University, USA	https://doi.org/10.31274/rtd-180813-13869	private	no	Lepidoptera	Cry1Ab	0.14	NA	u/u: untreated Bt vs. untreated non-Bt		sticky trap	Cycloneda munda	Cycloneda munda	Coccinellidae	Coleoptera	predator	Adults	activity density	4	0.56363	0.143256	4	0.409564	0.137362	0.254167	0.335385	0.294776	-	Low Risk	Coccinellidae	FALSE	Ex: taxonomy	FALSE		TRUE		FALSE		FALSE
3804	173	Pilcher	1999	Phenological, physiological, and ecological influences of transgenic Bt corn on European corn borer management	Dissertation, Department of Entomology, Iowa State University, USA	https://doi.org/10.31274/rtd-180813-13869	private	no	Lepidoptera	Cry1Ab	0.14	NA	u/u: untreated Bt vs. untreated non-Bt		sticky trap	Other Coccinellidae	not specified	Coccinellidae	Coleoptera	predator	Adults	activity density	4	0.394562	0.0851664	4	0.50525	0.126762	0.21585	0.25089	0.23337	-	Low Risk	Coccinellidae	FALSE	Ex: taxonomy	FALSE		FALSE		FALSE		FALSE
3761	173	Pilcher	1999	Phenological, physiological, and ecological influences of transgenic Bt corn on European corn borer management	Dissertation, Department of Entomology, Iowa State University, USA	https://doi.org/10.31274/rtd-180813-13869	private	no	Lepidoptera	Cry1Ab	0.14	NA	u/u: untreated Bt vs. untreated non-Bt		sticky trap	Coleomegilla maculata	Coleomegilla maculata	Coccinellidae	Coleoptera	predator	Adults	activity density	4	1.12056	0.130915	4	1.07049	0.346097	0.11683	0.323307	0.220068	-	Low Risk	Coccinellidae	FALSE	Ex: taxonomy	FALSE		TRUE		FALSE		FALSE
3762	173	Pilcher	1999	Phenological, physiological, and ecological influences of transgenic Bt corn on European corn borer management	Dissertation, Department of Entomology, Iowa State University, USA	https://doi.org/10.31274/rtd-180813-13869	private	no	Lepidoptera	Cry1Ab	0.14	NA	u/u: untreated Bt vs. untreated non-Bt		sticky trap	Coleomegilla maculata	Coleomegilla maculata	Coccinellidae	Coleoptera	predator	Adults	activity density	4	1.34216	0.266259	4	1.14515	0.195523	0.198381	0.17074	0.184561	-	Low Risk	Coccinellidae	FALSE	Ex: taxonomy	FALSE		TRUE		FALSE		FALSE
3867	173	Pilcher	1999	Phenological, physiological, and ecological influences of transgenic Bt corn on European corn borer management	Dissertation, Department of Entomology, Iowa State University, USA	https://doi.org/10.31274/rtd-180813-13869	private	no	Lepidoptera	Cry1Ab	0.14	NA	u/u: untreated Bt vs. untreated non-Bt		sticky trap	Orius insidiosus	Orius insidiosus	Anthocoridae	Hemiptera	predator	Adults	activity density	4	9.62366	0.497478	4	13.1635	1.33614	0.0516932	0.101504	0.0765984	-	Low Risk	Anthocoridae	TRUE		FALSE		TRUE		TRUE		FALSE
3866	173	Pilcher	1999	Phenological, physiological, and ecological influences of transgenic Bt corn on European corn borer management	Dissertation, Department of Entomology, Iowa State University, USA	https://doi.org/10.31274/rtd-180813-13869	private	no	Lepidoptera	Cry1Ab	0.14	NA	u/u: untreated Bt vs. untreated non-Bt		sticky trap	Orius insidiosus	Orius insidiosus	Anthocoridae	Hemiptera	predator	Adults	activity density	4	12.0277	1.88391	4	13.0773	1.81221	0.156632	0.138577	0.147604	-	Low Risk	Anthocoridae	TRUE		FALSE		TRUE		TRUE		FALSE
3782	173	Pilcher	1999	Phenological, physiological, and ecological influences of transgenic Bt corn on European corn borer management	Dissertation, Department of Entomology, Iowa State University, USA	https://doi.org/10.31274/rtd-180813-13869	private	no	Lepidoptera	Cry1Ab	0.14	NA	u/u: untreated Bt vs. untreated non-Bt		sticky trap	Cycloneda munda	Cycloneda munda	Coccinellidae	Coleoptera	predator	Adults	activity density	4	0.611544	0.0607297	4	0.426534	0.0605404	0.0993056	0.141936	0.120621	-	Low Risk	Coccinellidae	FALSE	Ex: taxonomy	FALSE		TRUE		FALSE		FALSE
3824	173	Pilcher	1999	Phenological, physiological, and ecological influences of transgenic Bt corn on European corn borer management	Dissertation, Department of Entomology, Iowa State University, USA	https://doi.org/10.31274/rtd-180813-13869	private	no	Lepidoptera	Cry1Ab	0.14	NA	u/u: untreated Bt vs. untreated non-Bt		sticky trap	Coccinellidae	not specified	Coccinellidae	Coleoptera	predator	Adults	activity density	4	2.0834	0.172119	4	1.93272	0.51032	0.0826145	0.264042	0.173328	-	Low Risk	Coccinellidae	TRUE	also lower tax units available	FALSE		FALSE		TRUE		FALSE
3803	173	Pilcher	1999	Phenological, physiological, and ecological influences of transgenic Bt corn on European corn borer management	Dissertation, Department of Entomology, Iowa State University, USA	https://doi.org/10.31274/rtd-180813-13869	private	no	Lepidoptera	Cry1Ab	0.14	NA	u/u: untreated Bt vs. untreated non-Bt		sticky trap	Other Coccinellidae	not specified	Coccinellidae	Coleoptera	predator	Adults	activity density	4	0.351298	0.0374509	4	0.435699	0.186841	0.106607	0.42883	0.267719	-	Low Risk	Coccinellidae	FALSE	Ex: taxonomy	FALSE		FALSE		FALSE		FALSE
3846	173	Pilcher	1999	Phenological, physiological, and ecological influences of transgenic Bt corn on European corn borer management	Dissertation, Department of Entomology, Iowa State University, USA	https://doi.org/10.31274/rtd-180813-13869	private	no	Lepidoptera	Cry1Ab	0.14	NA	u/u: untreated Bt vs. untreated non-Bt		sticky trap	Chrysoperla carnea	Chrysoperla carnea	Chrysopidae	Neuroptera	predator	Adults	activity density	4	0.395127	0.148362	4	0.526867	0.148294	0.375479	0.281463	0.328471	-	Low Risk	Neuroptera	FALSE	Ex: taxonomy	FALSE		TRUE		FALSE		FALSE
3929	173	Pilcher	1999	Phenological, physiological, and ecological influences of transgenic Bt corn on European corn borer management	Dissertation, Department of Entomology, Iowa State University, USA	https://doi.org/10.31274/rtd-180813-13869	private	no	Lepidoptera	Cry1Ab	0.14	NA	u/u: untreated Bt vs. untreated non-Bt		sticky trap	Syrphidae	not specified	Syrphidae	Diptera	predator	Adults	activity density	4	1.84918	0.392013	4	1.66915	0.380962	0.211993	0.228237	0.220115	-	Low Risk	Syrphidae	TRUE		FALSE		FALSE		TRUE		FALSE
3930	173	Pilcher	1999	Phenological, physiological, and ecological influences of transgenic Bt corn on European corn borer management	Dissertation, Department of Entomology, Iowa State University, USA	https://doi.org/10.31274/rtd-180813-13869	private	no	Lepidoptera	Cry1Ab	0.14	NA	u/u: untreated Bt vs. untreated non-Bt		sticky trap	Syrphidae	not specified	Syrphidae	Diptera	predator	Adults	activity density	4	2.0267	0.21315	4	2.25313	0.210901	0.105171	0.0936038	0.0993876	-	Low Risk	Syrphidae	TRUE		FALSE		FALSE		TRUE		FALSE
3909	173	Pilcher	1999	Phenological, physiological, and ecological influences of transgenic Bt corn on European corn borer management	Dissertation, Department of Entomology, Iowa State University, USA	https://doi.org/10.31274/rtd-180813-13869	private	no	Lepidoptera	Cry1Ab	0.14	NA	u/u: untreated Bt vs. untreated non-Bt		sticky trap	Araneae	not specified	not specified	Araneae	predator	not specified	activity density	4	0.811723	0.165681	4	0.726699	0.129488	0.20411	0.178187	0.191148	-	Low Risk	Araneae	TRUE		FALSE		FALSE		TRUE		FALSE
3908	173	Pilcher	1999	Phenological, physiological, and ecological influences of transgenic Bt corn on European corn borer management	Dissertation, Department of Entomology, Iowa State University, USA	https://doi.org/10.31274/rtd-180813-13869	private	no	Lepidoptera	Cry1Ab	0.14	NA	u/u: untreated Bt vs. untreated non-Bt		sticky trap	Araneae	not specified	not specified	Araneae	predator	not specified	activity density	4	0.954781	0.107794	4	0.827785	0.169221	0.112899	0.204426	0.158663	-	Low Risk	Araneae	TRUE		FALSE		FALSE		TRUE		FALSE
3845	173	Pilcher	1999	Phenological, physiological, and ecological influences of transgenic Bt corn on European corn borer management	Dissertation, Department of Entomology, Iowa State University, USA	https://doi.org/10.31274/rtd-180813-13869	private	no	Lepidoptera	Cry1Ab	0.14	NA	u/u: untreated Bt vs. untreated non-Bt		sticky trap	Chrysoperla carnea	Chrysoperla carnea	Chrysopidae	Neuroptera	predator	Adults	activity density	4	0.565642	0.180865	4	0.569017	0.0459014	0.319751	0.0806678	0.200209	-	Low Risk	Neuroptera	FALSE	Ex: taxonomy	FALSE		TRUE		FALSE		FALSE
3951	173	Pilcher	1999	Phenological, physiological, and ecological influences of transgenic Bt corn on European corn borer management	Dissertation, Department of Entomology, Iowa State University, USA	https://doi.org/10.31274/rtd-180813-13869	private	no	Lepidoptera	Cry1Ab	0.14	NA	u/u: untreated Bt vs. untreated non-Bt		sticky trap	Hemerobiidae	not specified	Hemerobiidae	Neuroptera	predator	Adults	activity density	4	0.0714689	0.0558351	4	0.0455032	0.0158632	0.78125	0.348619	0.564934	-	Low Risk	Neuroptera	FALSE	Ex: taxonomy	FALSE		TRUE		FALSE		FALSE
3950	173	Pilcher	1999	Phenological, physiological, and ecological influences of transgenic Bt corn on European corn borer management	Dissertation, Department of Entomology, Iowa State University, USA	https://doi.org/10.31274/rtd-180813-13869	private	no	Lepidoptera	Cry1Ab	0.14	NA	u/u: untreated Bt vs. untreated non-Bt		sticky trap	Hemerobiidae	not specified	Hemerobiidae	Neuroptera	predator	Adults	activity density	4	0.095082	0.0249109	4	0.0988347	0.03401	0.261994	0.34411	0.303052	-	Low Risk	Neuroptera	FALSE	Ex: taxonomy	FALSE		TRUE		FALSE		FALSE
3887	173	Pilcher	1999	Phenological, physiological, and ecological influences of transgenic Bt corn on European corn borer management	Dissertation, Department of Entomology, Iowa State University, USA	https://doi.org/10.31274/rtd-180813-13869	private	no	Lepidoptera	Cry1Ab	0.14	NA	u/u: untreated Bt vs. untreated non-Bt		sticky trap	Macrocentrus cingulum	Macrocentrus cingulum	Braconidae	Hymenoptera	parasitoid	Adults	activity density	4	1.22281	0.0889264	4	2.34015	0.0890308	0.0727227	0.0380449	0.0553838	-	Low Risk	Braconidae	TRUE		FALSE		FALSE		TRUE		FALSE
3888	173	Pilcher	1999	Phenological, physiological, and ecological influences of transgenic Bt corn on European corn borer management	Dissertation, Department of Entomology, Iowa State University, USA	https://doi.org/10.31274/rtd-180813-13869	private	no	Lepidoptera	Cry1Ab	0.14	NA	u/u: untreated Bt vs. untreated non-Bt		sticky trap	Macrocentrus cingulum	Macrocentrus cingulum	Braconidae	Hymenoptera	parasitoid	Adults	activity density	4	1.19682	0.172191	4	1.90974	0.280456	0.143874	0.146855	0.145365	-	Low Risk	Braconidae	TRUE		FALSE		FALSE		TRUE		FALSE
7551	173	Pilcher	1999	Phenological, physiological, and ecological influences of transgenic Bt corn on European corn borer management	Dissertation, Department of Entomology, Iowa State University, USA	https://doi.org/10.31274/rtd-180813-13869	private	no	Lepidoptera	Cry1Ab	0.14	NA	u/u: untreated Bt vs. untreated non-Bt		sticky trap	Neuroptera	not specified	not specified	Neuroptera	predator	Adults	activity density	4	0.466596	0.166746	4	0.57237	0.153027	0.357367	0.267357	0.312362	-	Low Risk	Neuroptera	TRUE	also lower tax units available	FALSE		FALSE		TRUE		FALSE
7550	173	Pilcher	1999	Phenological, physiological, and ecological influences of transgenic Bt corn on European corn borer management	Dissertation, Department of Entomology, Iowa State University, USA	https://doi.org/10.31274/rtd-180813-13869	private	no	Lepidoptera	Cry1Ab	0.14	NA	u/u: untreated Bt vs. untreated non-Bt		sticky trap	Neuroptera	not specified	not specified	Neuroptera	predator	Adults	activity density	4	0.660724	0.187558	4	0.667852	0.0677729	0.283868	0.101479	0.192673	-	Low Risk	Neuroptera	TRUE	also lower tax units available	FALSE		FALSE		TRUE		FALSE
3800	173	Pilcher	1999	Phenological, physiological, and ecological influences of transgenic Bt corn on European corn borer management	Dissertation, Department of Entomology, Iowa State University, USA	https://doi.org/10.31274/rtd-180813-13869	private	no	Lepidoptera	Cry1Ab	0.14	NA	u/u: untreated Bt vs. untreated non-Bt		sticky trap	Other Coccinellidae	not specified	Coccinellidae	Coleoptera	predator	Adults	activity density	4	0.0888533	0.0236039	4	0.12037	0.0717219	0.26565	0.595844	0.430747	-	Low Risk	Coccinellidae	FALSE	Ex: taxonomy	FALSE		FALSE		FALSE		FALSE
3884	173	Pilcher	1999	Phenological, physiological, and ecological influences of transgenic Bt corn on European corn borer management	Dissertation, Department of Entomology, Iowa State University, USA	https://doi.org/10.31274/rtd-180813-13869	private	no	Lepidoptera	Cry1Ab	0.14	NA	u/u: untreated Bt vs. untreated non-Bt		sticky trap	Macrocentrus cingulum	Macrocentrus cingulum	Braconidae	Hymenoptera	parasitoid	Adults	activity density	4	2.03793	0.28271	4	4.23148	0.933243	0.138724	0.220547	0.179636	-	Low Risk	Braconidae	TRUE		FALSE		FALSE		TRUE		FALSE
3885	173	Pilcher	1999	Phenological, physiological, and ecological influences of transgenic Bt corn on European corn borer management	Dissertation, Department of Entomology, Iowa State University, USA	https://doi.org/10.31274/rtd-180813-13869	private	no	Lepidoptera	Cry1Ab	0.14	NA	u/u: untreated Bt vs. untreated non-Bt		sticky trap	Macrocentrus cingulum	Macrocentrus cingulum	Braconidae	Hymenoptera	parasitoid	Adults	activity density	4	2.41852	0.526365	4	4.41885	1.15368	0.217639	0.26108	0.23936	-	Low Risk	Braconidae	TRUE		FALSE		FALSE		TRUE		FALSE
3926	173	Pilcher	1999	Phenological, physiological, and ecological influences of transgenic Bt corn on European corn borer management	Dissertation, Department of Entomology, Iowa State University, USA	https://doi.org/10.31274/rtd-180813-13869	private	no	Lepidoptera	Cry1Ab	0.14	NA	u/u: untreated Bt vs. untreated non-Bt		sticky trap	Syrphidae	not specified	Syrphidae	Diptera	predator	Adults	activity density	4	1.51905	0.134593	4	1.36574	0.186032	0.088603	0.136213	0.112408	-	Low Risk	Syrphidae	TRUE		FALSE		FALSE		TRUE		FALSE
3905	173	Pilcher	1999	Phenological, physiological, and ecological influences of transgenic Bt corn on European corn borer management	Dissertation, Department of Entomology, Iowa State University, USA	https://doi.org/10.31274/rtd-180813-13869	private	no	Lepidoptera	Cry1Ab	0.14	NA	u/u: untreated Bt vs. untreated non-Bt		sticky trap	Araneae	not specified	not specified	Araneae	predator	not specified	activity density	4	0.565883	0.132764	4	0.652778	0.137233	0.234613	0.210229	0.222421	-	Low Risk	Araneae	TRUE		FALSE		FALSE		TRUE		FALSE
3801	173	Pilcher	1999	Phenological, physiological, and ecological influences of transgenic Bt corn on European corn borer management	Dissertation, Department of Entomology, Iowa State University, USA	https://doi.org/10.31274/rtd-180813-13869	private	no	Lepidoptera	Cry1Ab	0.14	NA	u/u: untreated Bt vs. untreated non-Bt		sticky trap	Other Coccinellidae	not specified	Coccinellidae	Coleoptera	predator	Adults	activity density	4	0.0740242	0.0463953	4	0.0781145	0.0339149	0.626759	0.43417	0.530464	-	Low Risk	Coccinellidae	FALSE	Ex: taxonomy	FALSE		FALSE		FALSE		FALSE
3906	173	Pilcher	1999	Phenological, physiological, and ecological influences of transgenic Bt corn on European corn borer management	Dissertation, Department of Entomology, Iowa State University, USA	https://doi.org/10.31274/rtd-180813-13869	private	no	Lepidoptera	Cry1Ab	0.14	NA	u/u: untreated Bt vs. untreated non-Bt		sticky trap	Araneae	not specified	not specified	Araneae	predator	not specified	activity density	4	0.682281	0.12554	4	0.667172	0.197326	0.184	0.295766	0.239883	-	Low Risk	Araneae	TRUE		FALSE		FALSE		TRUE		FALSE
3780	173	Pilcher	1999	Phenological, physiological, and ecological influences of transgenic Bt corn on European corn borer management	Dissertation, Department of Entomology, Iowa State University, USA	https://doi.org/10.31274/rtd-180813-13869	private	no	Lepidoptera	Cry1Ab	0.14	NA	u/u: untreated Bt vs. untreated non-Bt		sticky trap	Cycloneda munda	Cycloneda munda	Coccinellidae	Coleoptera	predator	Adults	activity density	4	2.64168	0.221117	4	2.80126	0.663206	0.0837032	0.236752	0.160228	-	Low Risk	Coccinellidae	FALSE	Ex: taxonomy	FALSE		TRUE		FALSE		FALSE
3779	173	Pilcher	1999	Phenological, physiological, and ecological influences of transgenic Bt corn on European corn borer management	Dissertation, Department of Entomology, Iowa State University, USA	https://doi.org/10.31274/rtd-180813-13869	private	no	Lepidoptera	Cry1Ab	0.14	NA	u/u: untreated Bt vs. untreated non-Bt		sticky trap	Cycloneda munda	Cycloneda munda	Coccinellidae	Coleoptera	predator	Adults	activity density	4	2.62393	0.738439	4	1.7963	0.598543	0.281425	0.333209	0.307317	-	Low Risk	Coccinellidae	FALSE	Ex: taxonomy	FALSE		TRUE		FALSE		FALSE
3927	173	Pilcher	1999	Phenological, physiological, and ecological influences of transgenic Bt corn on European corn borer management	Dissertation, Department of Entomology, Iowa State University, USA	https://doi.org/10.31274/rtd-180813-13869	private	no	Lepidoptera	Cry1Ab	0.14	NA	u/u: untreated Bt vs. untreated non-Bt		sticky trap	Syrphidae	not specified	Syrphidae	Diptera	predator	Adults	activity density	4	1.93419	0.261915	4	1.80236	0.204252	0.135413	0.113325	0.124369	-	Low Risk	Syrphidae	TRUE		FALSE		FALSE		TRUE		FALSE
3759	173	Pilcher	1999	Phenological, physiological, and ecological influences of transgenic Bt corn on European corn borer management	Dissertation, Department of Entomology, Iowa State University, USA	https://doi.org/10.31274/rtd-180813-13869	private	no	Lepidoptera	Cry1Ab	0.14	NA	u/u: untreated Bt vs. untreated non-Bt		sticky trap	Coleomegilla maculata	Coleomegilla maculata	Coccinellidae	Coleoptera	predator	Adults	activity density	4	2.3925	0.157281	4	2.58973	0.162785	0.0657393	0.062858	0.0642986	-	Low Risk	Coccinellidae	FALSE	Ex: taxonomy	FALSE		TRUE		FALSE		FALSE
3948	173	Pilcher	1999	Phenological, physiological, and ecological influences of transgenic Bt corn on European corn borer management	Dissertation, Department of Entomology, Iowa State University, USA	https://doi.org/10.31274/rtd-180813-13869	private	no	Lepidoptera	Cry1Ab	0.14	NA	u/u: untreated Bt vs. untreated non-Bt		sticky trap	Hemerobiidae	not specified	Hemerobiidae	Neuroptera	predator	Adults	activity density	4	0.421078	0.134003	4	0.516582	0.141967	0.318238	0.27482	0.296529	-	Low Risk	Neuroptera	FALSE	Ex: taxonomy	FALSE		TRUE		FALSE		FALSE
3843	173	Pilcher	1999	Phenological, physiological, and ecological influences of transgenic Bt corn on European corn borer management	Dissertation, Department of Entomology, Iowa State University, USA	https://doi.org/10.31274/rtd-180813-13869	private	no	Lepidoptera	Cry1Ab	0.14	NA	u/u: untreated Bt vs. untreated non-Bt		sticky trap	Chrysoperla carnea	Chrysoperla carnea	Chrysopidae	Neuroptera	predator	Adults	activity density	4	0.151658	0.0349346	4	0.17037	0.0303914	0.230352	0.178385	0.204368	-	Low Risk	Neuroptera	FALSE	Ex: taxonomy	FALSE		TRUE		FALSE		FALSE
3863	173	Pilcher	1999	Phenological, physiological, and ecological influences of transgenic Bt corn on European corn borer management	Dissertation, Department of Entomology, Iowa State University, USA	https://doi.org/10.31274/rtd-180813-13869	private	no	Lepidoptera	Cry1Ab	0.14	NA	u/u: untreated Bt vs. untreated non-Bt		sticky trap	Orius insidiosus	Orius insidiosus	Anthocoridae	Hemiptera	predator	Adults	activity density	4	12.5324	2.88839	4	9.07407	1.15024	0.230474	0.126761	0.178617	-	Low Risk	Anthocoridae	TRUE		FALSE		TRUE		TRUE		FALSE
3842	173	Pilcher	1999	Phenological, physiological, and ecological influences of transgenic Bt corn on European corn borer management	Dissertation, Department of Entomology, Iowa State University, USA	https://doi.org/10.31274/rtd-180813-13869	private	no	Lepidoptera	Cry1Ab	0.14	NA	u/u: untreated Bt vs. untreated non-Bt		sticky trap	Chrysoperla carnea	Chrysoperla carnea	Chrysopidae	Neuroptera	predator	Adults	activity density	4	0.316773	0.126982	4	0.277778	0.120014	0.400862	0.432049	0.416456	-	Low Risk	Neuroptera	FALSE	Ex: taxonomy	FALSE		TRUE		FALSE		FALSE
3821	173	Pilcher	1999	Phenological, physiological, and ecological influences of transgenic Bt corn on European corn borer management	Dissertation, Department of Entomology, Iowa State University, USA	https://doi.org/10.31274/rtd-180813-13869	private	no	Lepidoptera	Cry1Ab	0.14	NA	u/u: untreated Bt vs. untreated non-Bt		sticky trap	Coccinellidae	not specified	Coccinellidae	Coleoptera	predator	Adults	activity density	4	5.19124	0.937622	4	4.25463	0.896747	0.180616	0.21077	0.195693	-	Low Risk	Coccinellidae	TRUE	also lower tax units available	FALSE		FALSE		TRUE		FALSE
3822	173	Pilcher	1999	Phenological, physiological, and ecological influences of transgenic Bt corn on European corn borer management	Dissertation, Department of Entomology, Iowa State University, USA	https://doi.org/10.31274/rtd-180813-13869	private	no	Lepidoptera	Cry1Ab	0.14	NA	u/u: untreated Bt vs. untreated non-Bt		sticky trap	Coccinellidae	not specified	Coccinellidae	Coleoptera	predator	Adults	activity density	4	5.10821	0.369826	4	5.46911	0.821651	0.0723984	0.150235	0.111317	-	Low Risk	Coccinellidae	TRUE	also lower tax units available	FALSE		FALSE		TRUE		FALSE
3947	173	Pilcher	1999	Phenological, physiological, and ecological influences of transgenic Bt corn on European corn borer management	Dissertation, Department of Entomology, Iowa State University, USA	https://doi.org/10.31274/rtd-180813-13869	private	no	Lepidoptera	Cry1Ab	0.14	NA	u/u: untreated Bt vs. untreated non-Bt		sticky trap	Hemerobiidae	not specified	Hemerobiidae	Neuroptera	predator	Adults	activity density	4	0.379095	0.056779	4	0.356482	0.123186	0.149775	0.345562	0.247668	-	Low Risk	Neuroptera	FALSE	Ex: taxonomy	FALSE		TRUE		FALSE		FALSE
3864	173	Pilcher	1999	Phenological, physiological, and ecological influences of transgenic Bt corn on European corn borer management	Dissertation, Department of Entomology, Iowa State University, USA	https://doi.org/10.31274/rtd-180813-13869	private	no	Lepidoptera	Cry1Ab	0.14	NA	u/u: untreated Bt vs. untreated non-Bt		sticky trap	Orius insidiosus	Orius insidiosus	Anthocoridae	Hemiptera	predator	Adults	activity density	4	7.37622	1.1086	4	8.01852	1.66193	0.150294	0.207261	0.178778	-	Low Risk	Anthocoridae	TRUE		FALSE		TRUE		TRUE		FALSE
3758	173	Pilcher	1999	Phenological, physiological, and ecological influences of transgenic Bt corn on European corn borer management	Dissertation, Department of Entomology, Iowa State University, USA	https://doi.org/10.31274/rtd-180813-13869	private	no	Lepidoptera	Cry1Ab	0.14	NA	u/u: untreated Bt vs. untreated non-Bt		sticky trap	Coleomegilla maculata	Coleomegilla maculata	Coccinellidae	Coleoptera	predator	Adults	activity density	4	2.47845	0.464642	4	2.33796	0.325131	0.187473	0.139066	0.163269	-	Low Risk	Coccinellidae	FALSE	Ex: taxonomy	FALSE		TRUE		FALSE		FALSE
7549	173	Pilcher	1999	Phenological, physiological, and ecological influences of transgenic Bt corn on European corn borer management	Dissertation, Department of Entomology, Iowa State University, USA	https://doi.org/10.31274/rtd-180813-13869	private	no	Lepidoptera	Cry1Ab	0.14	NA	u/u: untreated Bt vs. untreated non-Bt		sticky trap	Neuroptera	not specified	not specified	Neuroptera	predator	Adults	activity density	4	0.572736	0.118607	4	0.686953	0.112671	0.207088	0.164016	0.185552	-	Low Risk	Neuroptera	TRUE	also lower tax units available	FALSE		FALSE		TRUE		FALSE
7548	173	Pilcher	1999	Phenological, physiological, and ecological influences of transgenic Bt corn on European corn borer management	Dissertation, Department of Entomology, Iowa State University, USA	https://doi.org/10.31274/rtd-180813-13869	private	no	Lepidoptera	Cry1Ab	0.14	NA	u/u: untreated Bt vs. untreated non-Bt		sticky trap	Neuroptera	not specified	not specified	Neuroptera	predator	Adults	activity density	4	0.695869	0.101166	4	0.634259	0.189079	0.145381	0.298111	0.221746	-	Low Risk	Neuroptera	TRUE	also lower tax units available	FALSE		FALSE		TRUE		FALSE
95	86	Dowd	2000	Dusky sap beetles (Coleoptera: Nitidulidae) and other kernel damaging insects in Bt and non-Bt sweet corn in Illinois	Journal of Economic Entomology 93(6): 1714-1720	https://doi.org/10.1603/0022-0493-93.6.1714	public	yes	Lepidoptera	Cry1Ab	0.0586	NA	u/u: untreated Bt vs. untreated non-Bt		visual counts	Carpophilus lugubris	Carpophilus lugubris	Nitidulidae	Coleoptera	herbivore	Adults	abundance	9	21.083	10.86	8	19.833	8.32	0.515107	0.419503	0.467305	-	-	Nitidulidae	FALSE	Ex: taxonomy	FALSE		FALSE		FALSE		FALSE
96	86	Dowd	2000	Dusky sap beetles (Coleoptera: Nitidulidae) and other kernel damaging insects in Bt and non-Bt sweet corn in Illinois	Journal of Economic Entomology 93(6): 1714-1720	https://doi.org/10.1603/0022-0493-93.6.1714	public	yes	Lepidoptera	Cry1Ab	0.0586	NA	u/u: untreated Bt vs. untreated non-Bt		visual counts	Nitidulidae	not specified	Nitidulidae	Coleoptera	herbivore	Adults	abundance	9	23.93	11.34	8	22.75	8.37	0.473882	0.367912	0.420897	-	-	Nitidulidae	FALSE	Ex: method	FALSE		FALSE		TRUE		FALSE
100	86	Dowd	2000	Dusky sap beetles (Coleoptera: Nitidulidae) and other kernel damaging insects in Bt and non-Bt sweet corn in Illinois	Journal of Economic Entomology 93(6): 1714-1720	https://doi.org/10.1603/0022-0493-93.6.1714	public	yes	Lepidoptera	Cry1Ab	0.0586	NA	u/u: untreated Bt vs. untreated non-Bt		baited trap	Carpophilus lugubris	Carpophilus lugubris	Nitidulidae	Coleoptera	herbivore	Adults	activity density	9	37.42	14.85	8	32.54	15.56	0.396847	0.478181	0.437514	-	-	Nitidulidae	FALSE	Ex: taxonomy	FALSE		FALSE		FALSE		FALSE
101	86	Dowd	2000	Dusky sap beetles (Coleoptera: Nitidulidae) and other kernel damaging insects in Bt and non-Bt sweet corn in Illinois	Journal of Economic Entomology 93(6): 1714-1720	https://doi.org/10.1603/0022-0493-93.6.1714	public	yes	Lepidoptera	Cry1Ab	0.0586	NA	u/u: untreated Bt vs. untreated non-Bt		baited trap	Nitidulidae	not specified	Nitidulidae	Coleoptera	herbivore	Adults	activity density	9	44.9	20.775	8	40.7	19.09	0.462695	0.469042	0.465868	-	-	Nitidulidae	TRUE	also visual count data available	FALSE		FALSE		TRUE		FALSE
3823	173	Pilcher	1999	Phenological, physiological, and ecological influences of transgenic Bt corn on European corn borer management	Dissertation, Department of Entomology, Iowa State University, USA	https://doi.org/10.31274/rtd-180813-13869	private	no	Lepidoptera	Cry1Ab	0.14	NA	u/u: untreated Bt vs. untreated non-Bt		sticky trap	Coccinellidae	not specified	Coccinellidae	Coleoptera	predator	Adults	activity density	4	1.11174	0.593409	4	0.916667	0.288675	0.533765	0.314918	0.424341	-	-	Coccinellidae	TRUE	also lower tax units available	FALSE		FALSE		TRUE		FALSE
3928	173	Pilcher	1999	Phenological, physiological, and ecological influences of transgenic Bt corn on European corn borer management	Dissertation, Department of Entomology, Iowa State University, USA	https://doi.org/10.31274/rtd-180813-13869	private	no	Lepidoptera	Cry1Ab	0.14	NA	u/u: untreated Bt vs. untreated non-Bt		sticky trap	Syrphidae	not specified	Syrphidae	Diptera	predator	Adults	activity density	4	3.55114	0.517721	4	2.5625	0.463356	0.14579	0.180822	0.163306	-	-	Syrphidae	TRUE		FALSE		FALSE		TRUE		FALSE
3781	173	Pilcher	1999	Phenological, physiological, and ecological influences of transgenic Bt corn on European corn borer management	Dissertation, Department of Entomology, Iowa State University, USA	https://doi.org/10.31274/rtd-180813-13869	private	no	Lepidoptera	Cry1Ab	0.14	NA	u/u: untreated Bt vs. untreated non-Bt		sticky trap	Cycloneda munda	Cycloneda munda	Coccinellidae	Coleoptera	predator	Adults	activity density	4	0.0416667	0.0833333	4	0.0208333	0.0416667	2	2	2	High Risk	-	Coccinellidae	FALSE	Ex: taxonomy	FALSE		TRUE		FALSE		FALSE
3844	173	Pilcher	1999	Phenological, physiological, and ecological influences of transgenic Bt corn on European corn borer management	Dissertation, Department of Entomology, Iowa State University, USA	https://doi.org/10.31274/rtd-180813-13869	private	no	Lepidoptera	Cry1Ab	0.14	NA	u/u: untreated Bt vs. untreated non-Bt		sticky trap	Chrysoperla carnea	Chrysoperla carnea	Chrysopidae	Neuroptera	predator	Adults	activity density	4	0.0833333	0.0680414	4	0.125	0.144338	0.816497	1.1547	0.985599	High Risk	-	Neuroptera	TRUE		FALSE		TRUE		TRUE		FALSE
3760	173	Pilcher	1999	Phenological, physiological, and ecological influences of transgenic Bt corn on European corn borer management	Dissertation, Department of Entomology, Iowa State University, USA	https://doi.org/10.31274/rtd-180813-13869	private	no	Lepidoptera	Cry1Ab	0.14	NA	u/u: untreated Bt vs. untreated non-Bt		sticky trap	Coleomegilla maculata	Coleomegilla maculata	Coccinellidae	Coleoptera	predator	Adults	activity density	4	0.859849	0.520086	4	0.791667	0.276385	0.604857	0.349118	0.476988	-	-	Coccinellidae	FALSE	Ex: taxonomy	FALSE		TRUE		FALSE		FALSE
3865	173	Pilcher	1999	Phenological, physiological, and ecological influences of transgenic Bt corn on European corn borer management	Dissertation, Department of Entomology, Iowa State University, USA	https://doi.org/10.31274/rtd-180813-13869	private	no	Lepidoptera	Cry1Ab	0.14	NA	u/u: untreated Bt vs. untreated non-Bt		sticky trap	Orius insidiosus	Orius insidiosus	Anthocoridae	Hemiptera	predator	Adults	activity density	4	0.172348	0.123615	4	0.0833333	0.0680414	0.717238	0.816497	0.766867	High Risk	-	Anthocoridae	TRUE		FALSE		TRUE		TRUE		FALSE
3886	173	Pilcher	1999	Phenological, physiological, and ecological influences of transgenic Bt corn on European corn borer management	Dissertation, Department of Entomology, Iowa State University, USA	https://doi.org/10.31274/rtd-180813-13869	private	no	Lepidoptera	Cry1Ab	0.14	NA	u/u: untreated Bt vs. untreated non-Bt		sticky trap	Macrocentrus cingulum	Macrocentrus cingulum	Braconidae	Hymenoptera	parasitoid	Adults	activity density	4	0.361742	0.335643	4	0.625	0.107583	0.92785	0.172133	0.549991	-	-	Braconidae	TRUE		FALSE		FALSE		TRUE		FALSE
3802	173	Pilcher	1999	Phenological, physiological, and ecological influences of transgenic Bt corn on European corn borer management	Dissertation, Department of Entomology, Iowa State University, USA	https://doi.org/10.31274/rtd-180813-13869	private	no	Lepidoptera	Cry1Ab	0.14	NA	u/u: untreated Bt vs. untreated non-Bt		sticky trap	Other Coccinellidae	not specified	Coccinellidae	Coleoptera	predator	Adults	activity density	4	0.210227	0.104676	4	0.104167	0.0797856	0.497919	0.765942	0.631931	High Risk	-	Coccinellidae	FALSE	Ex: taxonomy	FALSE		FALSE		FALSE		FALSE
3907	173	Pilcher	1999	Phenological, physiological, and ecological influences of transgenic Bt corn on European corn borer management	Dissertation, Department of Entomology, Iowa State University, USA	https://doi.org/10.31274/rtd-180813-13869	private	no	Lepidoptera	Cry1Ab	0.14	NA	u/u: untreated Bt vs. untreated non-Bt		sticky trap	Araneae	not specified	not specified	Araneae	predator	not specified	activity density	4	1.51136	0.446756	4	1.41667	0.490653	0.295598	0.346344	0.320971	-	-	Araneae	TRUE		FALSE		FALSE		TRUE		FALSE
3763	173	Pilcher	1999	Phenological, physiological, and ecological influences of transgenic Bt corn on European corn borer management	Dissertation, Department of Entomology, Iowa State University, USA	https://doi.org/10.31274/rtd-180813-13869	private	no	Lepidoptera	Cry1Ab	0.14	NA	u/u: untreated Bt vs. untreated non-Bt		sticky trap	Coleomegilla maculata	Coleomegilla maculata	Coccinellidae	Coleoptera	predator	Adults	activity density	4	1.31502	0.14125	4	1.64834	0.4166	0.107413	0.252739	0.180076	-	Low Risk	Coccinellidae	FALSE	Ex: taxonomy	FALSE		TRUE		FALSE		FALSE
3764	173	Pilcher	1999	Phenological, physiological, and ecological influences of transgenic Bt corn on European corn borer management	Dissertation, Department of Entomology, Iowa State University, USA	https://doi.org/10.31274/rtd-180813-13869	private	no	Lepidoptera	Cry1Ab	0.14	NA	u/u: untreated Bt vs. untreated non-Bt		sticky trap	Coleomegilla maculata	Coleomegilla maculata	Coccinellidae	Coleoptera	predator	Adults	activity density	4	1.00244	0.451988	4	1.06313	0.22353	0.450887	0.210256	0.330572	-	Low Risk	Coccinellidae	FALSE	Ex: taxonomy	FALSE		TRUE		FALSE		FALSE
3932	173	Pilcher	1999	Phenological, physiological, and ecological influences of transgenic Bt corn on European corn borer management	Dissertation, Department of Entomology, Iowa State University, USA	https://doi.org/10.31274/rtd-180813-13869	private	no	Lepidoptera	Cry1Ab	0.14	NA	u/u: untreated Bt vs. untreated non-Bt		sticky trap	Syrphidae	not specified	Syrphidae	Diptera	predator	Adults	activity density	4	3.80042	1.04787	4	3.42694	0.848138	0.275724	0.247492	0.261608	-	Low Risk	Syrphidae	TRUE		FALSE		FALSE		TRUE		FALSE
3931	173	Pilcher	1999	Phenological, physiological, and ecological influences of transgenic Bt corn on European corn borer management	Dissertation, Department of Entomology, Iowa State University, USA	https://doi.org/10.31274/rtd-180813-13869	private	no	Lepidoptera	Cry1Ab	0.14	NA	u/u: untreated Bt vs. untreated non-Bt		sticky trap	Syrphidae	not specified	Syrphidae	Diptera	predator	Adults	activity density	4	2.18684	0.14836	4	2.51667	0.376025	0.067842	0.149414	0.108628	-	Low Risk	Syrphidae	TRUE		FALSE		FALSE		TRUE		FALSE
3868	173	Pilcher	1999	Phenological, physiological, and ecological influences of transgenic Bt corn on European corn borer management	Dissertation, Department of Entomology, Iowa State University, USA	https://doi.org/10.31274/rtd-180813-13869	private	no	Lepidoptera	Cry1Ab	0.14	NA	u/u: untreated Bt vs. untreated non-Bt		sticky trap	Orius insidiosus	Orius insidiosus	Anthocoridae	Hemiptera	predator	Adults	activity density	4	13.6823	2.48459	4	14.1721	2.33068	0.181592	0.164455	0.173024	-	Low Risk	Anthocoridae	TRUE		FALSE		TRUE		TRUE		FALSE
3869	173	Pilcher	1999	Phenological, physiological, and ecological influences of transgenic Bt corn on European corn borer management	Dissertation, Department of Entomology, Iowa State University, USA	https://doi.org/10.31274/rtd-180813-13869	private	no	Lepidoptera	Cry1Ab	0.14	NA	u/u: untreated Bt vs. untreated non-Bt		sticky trap	Orius insidiosus	Orius insidiosus	Anthocoridae	Hemiptera	predator	Adults	activity density	4	12.3795	1.38432	4	13.4931	2.35709	0.111824	0.174688	0.143256	-	Low Risk	Anthocoridae	TRUE		FALSE		TRUE		TRUE		FALSE
3826	173	Pilcher	1999	Phenological, physiological, and ecological influences of transgenic Bt corn on European corn borer management	Dissertation, Department of Entomology, Iowa State University, USA	https://doi.org/10.31274/rtd-180813-13869	private	no	Lepidoptera	Cry1Ab	0.14	NA	u/u: untreated Bt vs. untreated non-Bt		sticky trap	Coccinellidae	not specified	Coccinellidae	Coleoptera	predator	Adults	activity density	4	3.46671	0.43174	4	3.47788	0.477401	0.124539	0.137268	0.130903	-	Low Risk	Coccinellidae	TRUE	also lower tax units available	FALSE		FALSE		TRUE		FALSE
3953	173	Pilcher	1999	Phenological, physiological, and ecological influences of transgenic Bt corn on European corn borer management	Dissertation, Department of Entomology, Iowa State University, USA	https://doi.org/10.31274/rtd-180813-13869	private	no	Lepidoptera	Cry1Ab	0.14	NA	u/u: untreated Bt vs. untreated non-Bt		sticky trap	Hemerobiidae	not specified	Hemerobiidae	Neuroptera	predator	Adults	activity density	4	0.08929	0.0384286	4	0.129125	0.0625505	0.430379	0.48442	0.4574	-	Low Risk	Neuroptera	FALSE	Ex: taxonomy	FALSE		TRUE		FALSE		FALSE
3806	173	Pilcher	1999	Phenological, physiological, and ecological influences of transgenic Bt corn on European corn borer management	Dissertation, Department of Entomology, Iowa State University, USA	https://doi.org/10.31274/rtd-180813-13869	private	no	Lepidoptera	Cry1Ab	0.14	NA	u/u: untreated Bt vs. untreated non-Bt		sticky trap	Other Coccinellidae	not specified	Coccinellidae	Coleoptera	predator	Adults	activity density	4	0.17351	0.0303588	4	0.115404	0.0614945	0.174968	0.532863	0.353916	-	Low Risk	Coccinellidae	FALSE	Ex: taxonomy	FALSE		FALSE		FALSE		FALSE
3805	173	Pilcher	1999	Phenological, physiological, and ecological influences of transgenic Bt corn on European corn borer management	Dissertation, Department of Entomology, Iowa State University, USA	https://doi.org/10.31274/rtd-180813-13869	private	no	Lepidoptera	Cry1Ab	0.14	NA	u/u: untreated Bt vs. untreated non-Bt		sticky trap	Other Coccinellidae	not specified	Coccinellidae	Coleoptera	predator	Adults	activity density	4	0.226541	0.126345	4	0.184343	0.04004	0.557716	0.217203	0.387459	-	Low Risk	Coccinellidae	FALSE	Ex: taxonomy	FALSE		FALSE		FALSE		FALSE
3911	173	Pilcher	1999	Phenological, physiological, and ecological influences of transgenic Bt corn on European corn borer management	Dissertation, Department of Entomology, Iowa State University, USA	https://doi.org/10.31274/rtd-180813-13869	private	no	Lepidoptera	Cry1Ab	0.14	NA	u/u: untreated Bt vs. untreated non-Bt		sticky trap	Araneae	not specified	not specified	Araneae	predator	not specified	activity density	4	0.426789	0.113975	4	0.438131	0.116915	0.267051	0.266848	0.26695	-	Low Risk	Araneae	TRUE		FALSE		FALSE		TRUE		FALSE
3890	173	Pilcher	1999	Phenological, physiological, and ecological influences of transgenic Bt corn on European corn borer management	Dissertation, Department of Entomology, Iowa State University, USA	https://doi.org/10.31274/rtd-180813-13869	private	no	Lepidoptera	Cry1Ab	0.14	NA	u/u: untreated Bt vs. untreated non-Bt		sticky trap	Macrocentrus cingulum	Macrocentrus cingulum	Braconidae	Hymenoptera	parasitoid	Adults	activity density	4	2.09185	0.902695	4	4.0867	0.711512	0.43153	0.174104	0.302817	-	Low Risk	Braconidae	TRUE		FALSE		FALSE		TRUE		FALSE
3952	173	Pilcher	1999	Phenological, physiological, and ecological influences of transgenic Bt corn on European corn borer management	Dissertation, Department of Entomology, Iowa State University, USA	https://doi.org/10.31274/rtd-180813-13869	private	no	Lepidoptera	Cry1Ab	0.14	NA	u/u: untreated Bt vs. untreated non-Bt		sticky trap	Hemerobiidae	not specified	Hemerobiidae	Neuroptera	predator	Adults	activity density	4	0.223021	0.108883	4	0.184343	0.0693104	0.488219	0.375985	0.432102	-	Low Risk	Neuroptera	FALSE	Ex: taxonomy	FALSE		TRUE		FALSE		FALSE
3910	173	Pilcher	1999	Phenological, physiological, and ecological influences of transgenic Bt corn on European corn borer management	Dissertation, Department of Entomology, Iowa State University, USA	https://doi.org/10.31274/rtd-180813-13869	private	no	Lepidoptera	Cry1Ab	0.14	NA	u/u: untreated Bt vs. untreated non-Bt		sticky trap	Araneae	not specified	not specified	Araneae	predator	not specified	activity density	4	0.622168	0.224547	4	0.585438	0.172027	0.360911	0.293843	0.327377	-	Low Risk	Araneae	TRUE		FALSE		FALSE		TRUE		FALSE
3785	173	Pilcher	1999	Phenological, physiological, and ecological influences of transgenic Bt corn on European corn borer management	Dissertation, Department of Entomology, Iowa State University, USA	https://doi.org/10.31274/rtd-180813-13869	private	no	Lepidoptera	Cry1Ab	0.14	NA	u/u: untreated Bt vs. untreated non-Bt		sticky trap	Cycloneda munda	Cycloneda munda	Coccinellidae	Coleoptera	predator	Adults	activity density	4	1.85298	0.641181	4	1.88982	0.373449	0.346027	0.197611	0.271819	-	Low Risk	Coccinellidae	FALSE	Ex: taxonomy	FALSE		TRUE		FALSE		FALSE
3848	173	Pilcher	1999	Phenological, physiological, and ecological influences of transgenic Bt corn on European corn borer management	Dissertation, Department of Entomology, Iowa State University, USA	https://doi.org/10.31274/rtd-180813-13869	private	no	Lepidoptera	Cry1Ab	0.14	NA	u/u: untreated Bt vs. untreated non-Bt		sticky trap	Chrysoperla carnea	Chrysoperla carnea	Chrysopidae	Neuroptera	predator	Adults	activity density	4	0.712301	0.206071	4	0.572054	0.480561	0.289303	0.840062	0.564683	-	Low Risk	Neuroptera	FALSE	Ex: taxonomy	FALSE		TRUE		FALSE		FALSE
3847	173	Pilcher	1999	Phenological, physiological, and ecological influences of transgenic Bt corn on European corn borer management	Dissertation, Department of Entomology, Iowa State University, USA	https://doi.org/10.31274/rtd-180813-13869	private	no	Lepidoptera	Cry1Ab	0.14	NA	u/u: untreated Bt vs. untreated non-Bt		sticky trap	Chrysoperla carnea	Chrysoperla carnea	Chrysopidae	Neuroptera	predator	Adults	activity density	4	0.338017	0.0353298	4	0.511279	0.0850809	0.104521	0.166408	0.135464	-	Low Risk	Neuroptera	FALSE	Ex: taxonomy	FALSE		TRUE		FALSE		FALSE
3827	173	Pilcher	1999	Phenological, physiological, and ecological influences of transgenic Bt corn on European corn borer management	Dissertation, Department of Entomology, Iowa State University, USA	https://doi.org/10.31274/rtd-180813-13869	private	no	Lepidoptera	Cry1Ab	0.14	NA	u/u: untreated Bt vs. untreated non-Bt		sticky trap	Coccinellidae	not specified	Coccinellidae	Coleoptera	predator	Adults	activity density	4	3.02893	1.03888	4	3.06835	0.505844	0.342986	0.164859	0.253922	-	Low Risk	Coccinellidae	TRUE	also lower tax units available	FALSE		FALSE		TRUE		FALSE
3784	173	Pilcher	1999	Phenological, physiological, and ecological influences of transgenic Bt corn on European corn borer management	Dissertation, Department of Entomology, Iowa State University, USA	https://doi.org/10.31274/rtd-180813-13869	private	no	Lepidoptera	Cry1Ab	0.14	NA	u/u: untreated Bt vs. untreated non-Bt		sticky trap	Cycloneda munda	Cycloneda munda	Coccinellidae	Coleoptera	predator	Adults	activity density	4	1.92514	0.581368	4	1.6452	0.472168	0.301987	0.286997	0.294492	-	Low Risk	Coccinellidae	FALSE	Ex: taxonomy	FALSE		TRUE		FALSE		FALSE
3889	173	Pilcher	1999	Phenological, physiological, and ecological influences of transgenic Bt corn on European corn borer management	Dissertation, Department of Entomology, Iowa State University, USA	https://doi.org/10.31274/rtd-180813-13869	private	no	Lepidoptera	Cry1Ab	0.14	NA	u/u: untreated Bt vs. untreated non-Bt		sticky trap	Macrocentrus cingulum	Macrocentrus cingulum	Braconidae	Hymenoptera	parasitoid	Adults	activity density	4	3.27249	0.379885	4	4.9117	0.18191	0.116084	0.037036	0.0765601	-	Low Risk	Braconidae	TRUE		FALSE		FALSE		TRUE		FALSE
7553	173	Pilcher	1999	Phenological, physiological, and ecological influences of transgenic Bt corn on European corn borer management	Dissertation, Department of Entomology, Iowa State University, USA	https://doi.org/10.31274/rtd-180813-13869	private	no	Lepidoptera	Cry1Ab	0.14	NA	u/u: untreated Bt vs. untreated non-Bt		sticky trap	Neuroptera	not specified	not specified	Neuroptera	predator	Adults	activity density	4	0.801591	0.193186	4	0.701178	0.425651	0.241003	0.607051	0.424027	-	Low Risk	Neuroptera	TRUE	also lower tax units available	FALSE		FALSE		TRUE		FALSE
7552	173	Pilcher	1999	Phenological, physiological, and ecological influences of transgenic Bt corn on European corn borer management	Dissertation, Department of Entomology, Iowa State University, USA	https://doi.org/10.31274/rtd-180813-13869	private	no	Lepidoptera	Cry1Ab	0.14	NA	u/u: untreated Bt vs. untreated non-Bt		sticky trap	Neuroptera	not specified	not specified	Neuroptera	predator	Adults	activity density	4	0.561038	0.139398	4	0.695623	0.045764	0.248464	0.0657885	0.157126	-	Low Risk	Neuroptera	TRUE	also lower tax units available	FALSE		FALSE		TRUE		FALSE
4186	617	Manachini	2003	Effects of transgenic corn on Lydella thompsoni Herting (Diptera: Tachinidae) parasitoid of Ostrinia nubilalis Hb. (Lepidoptera: Crambidae)	Bollettino di Zoologia Agraria e di Bachicoltura 35(2): 111-125	https://www.academia.edu/47757378/Effects_of_transgenic_corn_on_Lydella_thompsoni_Herting_Diptera_Tachinidae_parasitoid_of_Ostrinia_nubilalis_Hb_Lepidoptera_Crambidae_	public	no	Lepidoptera	Cry1Ab	NA	NA	u/u: untreated Bt vs. untreated non-Bt		plant removal and sorting in the lab	Lydella thompsoni	Lydella thompsoni	Tachinidae	Diptera	parasitoid	Juveniles	parasitism rate	9	5.17222	2.13074	9	6.99111	4.14344	0.411958	0.592672	0.502315	-	-	Tachinidae	TRUE		FALSE		FALSE		TRUE		TRUE
1159	52	Lozzia	1999	Biodiversity and structure of ground beetle assemblages (Coleoptera Carabidae) in Bt corn and ist effects on non target insects	Bollettino di Zoologia Agraria e di Bachicoltura 31(1): 37-58		public	no	Lepidoptera	Cry1Ab	10	1	u/u: untreated Bt vs. untreated non-Bt		vac-aspirator	Cicadellidae	not specified	Cicadellidae	Hemiptera	herbivore	not specified	abundance	2	55.585	24.16	2	63.835	19.57	0.43465	0.306572	0.370611	High Risk	-	Cicadellidae	TRUE		FALSE		FALSE		TRUE		FALSE
1165	52	Lozzia	1999	Biodiversity and structure of ground beetle assemblages (Coleoptera Carabidae) in Bt corn and ist effects on non target insects	Bollettino di Zoologia Agraria e di Bachicoltura 31(1): 37-58		public	no	Lepidoptera	Cry1Ab	10	1	u/u: untreated Bt vs. untreated non-Bt		vac-aspirator	Hymenoptera (parasitoid)	not specified	not specified	Hymenoptera	parasitoid	not specified	abundance	2	1	0	2	1.25	0.11	0	0.088	0.044	High Risk	-	MinorTaxa	TRUE		FALSE		FALSE		TRUE		FALSE
1167	52	Lozzia	1999	Biodiversity and structure of ground beetle assemblages (Coleoptera Carabidae) in Bt corn and ist effects on non target insects	Bollettino di Zoologia Agraria e di Bachicoltura 31(1): 37-58		public	no	Lepidoptera	Cry1Ab	10	1	u/u: untreated Bt vs. untreated non-Bt		vac-aspirator	Araneae	not specified	not specified	Araneae	predator	not specified	abundance	2	2.585	0.12	2	2.58	0.35	0.0464217	0.135659	0.0910403	High Risk	-	Araneae	TRUE		FALSE		FALSE		TRUE		FALSE
1164	52	Lozzia	1999	Biodiversity and structure of ground beetle assemblages (Coleoptera Carabidae) in Bt corn and ist effects on non target insects	Bollettino di Zoologia Agraria e di Bachicoltura 31(1): 37-58		public	no	Lepidoptera	Cry1Ab	10	1	u/u: untreated Bt vs. untreated non-Bt		vac-aspirator	Diptera	not specified	not specified	Diptera	not specified	not specified	abundance	2	46.165	33.47	2	33.085	16.38	0.725008	0.495088	0.610048	High Risk	-	MinorTaxa	TRUE		FALSE		FALSE		TRUE		FALSE
1163	52	Lozzia	1999	Biodiversity and structure of ground beetle assemblages (Coleoptera Carabidae) in Bt corn and ist effects on non target insects	Bollettino di Zoologia Agraria e di Bachicoltura 31(1): 37-58		public	no	Lepidoptera	Cry1Ab	10	1	u/u: untreated Bt vs. untreated non-Bt		vac-aspirator	Other Coleoptera	not specified	not specified	Coleoptera	not specified	not specified	abundance	2	3.25	4.13	2	3.915	2.95	1.27077	0.753512	1.01214	High Risk	-	MinorTaxa	TRUE		FALSE		FALSE		TRUE		FALSE
1162	52	Lozzia	1999	Biodiversity and structure of ground beetle assemblages (Coleoptera Carabidae) in Bt corn and ist effects on non target insects	Bollettino di Zoologia Agraria e di Bachicoltura 31(1): 37-58		public	no	Lepidoptera	Cry1Ab	10	1	u/u: untreated Bt vs. untreated non-Bt		vac-aspirator	Coccinellidae	not specified	Coccinellidae	Coleoptera	predator	not specified	abundance	2	1.915	2	2	1.165	1.18	1.04439	1.01288	1.02863	High Risk	-	Coccinellidae	TRUE		FALSE		FALSE		TRUE		FALSE
1161	52	Lozzia	1999	Biodiversity and structure of ground beetle assemblages (Coleoptera Carabidae) in Bt corn and ist effects on non target insects	Bollettino di Zoologia Agraria e di Bachicoltura 31(1): 37-58		public	no	Lepidoptera	Cry1Ab	10	1	u/u: untreated Bt vs. untreated non-Bt		vac-aspirator	Chrysomelidae	not specified	Chrysomelidae	Coleoptera	herbivore	not specified	abundance	2	18.085	18.5	2	19.915	22.51	1.02295	1.1303	1.07663	High Risk	-	Chrysomelidae	TRUE		FALSE		FALSE		TRUE		FALSE
1158	52	Lozzia	1999	Biodiversity and structure of ground beetle assemblages (Coleoptera Carabidae) in Bt corn and ist effects on non target insects	Bollettino di Zoologia Agraria e di Bachicoltura 31(1): 37-58		public	no	Lepidoptera	Cry1Ab	10	1	u/u: untreated Bt vs. untreated non-Bt		vac-aspirator	Aphididae	not specified	Aphididae	Hemiptera	herbivore	not specified	abundance	2	2.17	2.83	2	2.915	2.95	1.30415	1.01201	1.15808	High Risk	-	Aphididae	TRUE		FALSE		FALSE		TRUE		FALSE
1157	52	Lozzia	1999	Biodiversity and structure of ground beetle assemblages (Coleoptera Carabidae) in Bt corn and ist effects on non target insects	Bollettino di Zoologia Agraria e di Bachicoltura 31(1): 37-58		public	no	Lepidoptera	Cry1Ab	10	1	u/u: untreated Bt vs. untreated non-Bt		vac-aspirator	Thysanoptera	not specified	not specified	Thysanoptera	herbivore	not specified	abundance	2	0.67	0.71	2	0.5	0.24	1.0597	0.48	0.769851	High Risk	-	Thysanoptera	TRUE		FALSE		FALSE		TRUE		FALSE
1166	52	Lozzia	1999	Biodiversity and structure of ground beetle assemblages (Coleoptera Carabidae) in Bt corn and ist effects on non target insects	Bollettino di Zoologia Agraria e di Bachicoltura 31(1): 37-58		public	no	Lepidoptera	Cry1Ab	10	1	u/u: untreated Bt vs. untreated non-Bt		vac-aspirator	Other Hymenoptera	not specified	not specified	Hymenoptera	not specified	not specified	abundance	2	1.915	1.29	2	1.5	0.95	0.673629	0.633333	0.653481	High Risk	-	MinorTaxa	TRUE		FALSE		FALSE		TRUE		FALSE
1160	52	Lozzia	1999	Biodiversity and structure of ground beetle assemblages (Coleoptera Carabidae) in Bt corn and ist effects on non target insects	Bollettino di Zoologia Agraria e di Bachicoltura 31(1): 37-58		public	no	Lepidoptera	Cry1Ab	10	1	u/u: untreated Bt vs. untreated non-Bt		vac-aspirator	Other Homoptera	not specified	not specified	Hemiptera	herbivore	not specified	abundance	2	6.25	2.01	2	4.335	0.47	0.3216	0.10842	0.21501	High Risk	-	MinorTaxa	TRUE		FALSE		FALSE		TRUE		FALSE
3960	616	Manachini	2000	Ground beetle assemblages (Coleoptera, Carabidae) and plant dwelling non-target arthropods in isogenic and transgenic corn crops	Bollettino di Zoologia Agraria e di Bachicoltura 32(3): 181-198	https://www.researchgate.net/publication/271853685_Ground_beetle_assemblages_Coleoptera_Carabidae_and_plant_dwelling_non-target_arthropods_in_isogenic_and_transgenic_corn_crops	public	no	Lepidoptera	Cry1Ab	10	1	u/u: untreated Bt vs. untreated non-Bt		pitfall trap	Pseudoophonus griseus	Pseudoophonus griseus	Carabidae	Coleoptera	omnivore	Adults	activity density	2	109.985	155.543	2	45.4951	64.3398	1.41421	1.41421	1.41421	High Risk	-	Carabidae	FALSE	Ex: taxonomy	FALSE		FALSE		FALSE		FALSE
3959	616	Manachini	2000	Ground beetle assemblages (Coleoptera, Carabidae) and plant dwelling non-target arthropods in isogenic and transgenic corn crops	Bollettino di Zoologia Agraria e di Bachicoltura 32(3): 181-198	https://www.researchgate.net/publication/271853685_Ground_beetle_assemblages_Coleoptera_Carabidae_and_plant_dwelling_non-target_arthropods_in_isogenic_and_transgenic_corn_crops	public	no	Lepidoptera	Cry1Ab	10	1	u/u: untreated Bt vs. untreated non-Bt		pitfall trap	Poecilus cupreus	Poecilus cupreus	Carabidae	Coleoptera	predator	Adults	activity density	2	84.9954	120.202	2	204.497	284.962	1.41421	1.39348	1.40384	High Risk	-	Carabidae	FALSE	Ex: taxonomy	FALSE		TRUE		FALSE		FALSE
3961	616	Manachini	2000	Ground beetle assemblages (Coleoptera, Carabidae) and plant dwelling non-target arthropods in isogenic and transgenic corn crops	Bollettino di Zoologia Agraria e di Bachicoltura 32(3): 181-198	https://www.researchgate.net/publication/271853685_Ground_beetle_assemblages_Coleoptera_Carabidae_and_plant_dwelling_non-target_arthropods_in_isogenic_and_transgenic_corn_crops	public	no	Lepidoptera	Cry1Ab	10	1	u/u: untreated Bt vs. untreated non-Bt		pitfall trap	Other Carabidae	not specified	Carabidae	Coleoptera	predator	Adults	activity density	2	41.5213	0.736452	2	41.0115	21.2276	0.0177367	0.5176	0.267668	High Risk	-	Carabidae	FALSE	Ex: taxonomy	FALSE		FALSE		FALSE		FALSE
3962	616	Manachini	2000	Ground beetle assemblages (Coleoptera, Carabidae) and plant dwelling non-target arthropods in isogenic and transgenic corn crops	Bollettino di Zoologia Agraria e di Bachicoltura 32(3): 181-198	https://www.researchgate.net/publication/271853685_Ground_beetle_assemblages_Coleoptera_Carabidae_and_plant_dwelling_non-target_arthropods_in_isogenic_and_transgenic_corn_crops	public	no	Lepidoptera	Cry1Ab	10	1	u/u: untreated Bt vs. untreated non-Bt		pitfall trap	Carabidae	not specified	Carabidae	Coleoptera	predator	Adults	activity density	2	315.5	385.373	2	375	489.318	1.22147	1.30485	1.26316	High Risk	-	Carabidae	TRUE	also lower tax units available	FALSE		FALSE		TRUE		FALSE
3958	616	Manachini	2000	Ground beetle assemblages (Coleoptera, Carabidae) and plant dwelling non-target arthropods in isogenic and transgenic corn crops	Bollettino di Zoologia Agraria e di Bachicoltura 32(3): 181-198	https://www.researchgate.net/publication/271853685_Ground_beetle_assemblages_Coleoptera_Carabidae_and_plant_dwelling_non-target_arthropods_in_isogenic_and_transgenic_corn_crops	public	no	Lepidoptera	Cry1Ab	10	1	u/u: untreated Bt vs. untreated non-Bt		pitfall trap	Bembidion quadrimaculatum	Bembidion quadrimaculatum	Carabidae	Coleoptera	predator	Adults	activity density	2	78.998	108.892	2	83.9965	118.789	1.37842	1.41421	1.39632	High Risk	-	Carabidae	FALSE	Ex: taxonomy	FALSE		TRUE		FALSE		FALSE
74	38	Bourguet et al.	2002	Ostrinia nubilalis parasitism and the field abundance of non-target insects in transgenic Bacillus thuringiensis corn (Zea mays)	Environmental Biosafety Research 1: 49-60	https://doi.org/10.1051/ebr:2002005	private	yes	Lepidoptera	Cry1Ab	NA	0	u/u: untreated Bt vs. untreated non-Bt		plant removal and sorting in the lab	Lydella thompsoni & Pseudoperichaeta nigrolineata	Lydella thompsoni & Pseudoperichaeta nigrolineata	Tachinidae	Diptera	parasitoid	Juveniles	parasitism rate	4	0.39	0.33	4	3.2	2.35	0.846154	0.734375	0.790264	-	-	Tachinidae	TRUE		FALSE		FALSE		TRUE		TRUE
1130	75	Wold et al	2001	In-field monitoring of beneficial insect populations in transgenic corn expressing a Bacillus thuringiensis toxin	Journal of Entomological Science 36(2): 177-187	https://doi.org/10.18474/0749-8004-36.2.177	public	yes	Lepidoptera	Cry1Ab	0.003	NA	u/u: untreated Bt vs. untreated non-Bt		visual counts	Adalia bipunctata	Adalia bipunctata	Coccinellidae	Coleoptera	predator	Juveniles	abundance	4	0.23	0.36	4	0.125	0.144	1.56522	1.152	1.35861	High Risk	-	Coccinellidae	FALSE	Ex: taxonomy	FALSE		FALSE		FALSE		FALSE
1129	75	Wold et al	2001	In-field monitoring of beneficial insect populations in transgenic corn expressing a Bacillus thuringiensis toxin	Journal of Entomological Science 36(2): 177-187	https://doi.org/10.18474/0749-8004-36.2.177	public	yes	Lepidoptera	Cry1Ab	0.003	NA	u/u: untreated Bt vs. untreated non-Bt		visual counts	Coccinella septempunctata	Coccinella septempunctata	Coccinellidae	Coleoptera	predator	Juveniles	abundance	4	0.042	0.083	4	0.125	0.25	1.97619	2	1.9881	High Risk	-	Coccinellidae	FALSE	Ex: taxonomy	FALSE		TRUE		FALSE		FALSE
1128	75	Wold et al	2001	In-field monitoring of beneficial insect populations in transgenic corn expressing a Bacillus thuringiensis toxin	Journal of Entomological Science 36(2): 177-187	https://doi.org/10.18474/0749-8004-36.2.177	public	yes	Lepidoptera	Cry1Ab	0.003	NA	u/u: untreated Bt vs. untreated non-Bt		visual counts	Hippodamia tredecimpunctata tibialis	Hippodamia tredecimpunctata tibialis	Coccinellidae	Coleoptera	predator	Juveniles	abundance	4	0.31	0.18	4	0.29	0.17	0.580645	0.586207	0.583426	-	-	Coccinellidae	FALSE	Ex: taxonomy	FALSE		FALSE		FALSE		FALSE
1127	75	Wold et al	2001	In-field monitoring of beneficial insect populations in transgenic corn expressing a Bacillus thuringiensis toxin	Journal of Entomological Science 36(2): 177-187	https://doi.org/10.18474/0749-8004-36.2.177	public	yes	Lepidoptera	Cry1Ab	0.003	NA	u/u: untreated Bt vs. untreated non-Bt		visual counts	Hippodamia convergens	Hippodamia convergens	Coccinellidae	Coleoptera	predator	Juveniles	abundance	4	0.021	0.042	4	0.042	0.048	2	1.14286	1.57143	High Risk	-	Coccinellidae	FALSE	Ex: taxonomy	FALSE		FALSE	Ex: life stage	FALSE		FALSE
7519	75	Wold et al	2001	In-field monitoring of beneficial insect populations in transgenic corn expressing a Bacillus thuringiensis toxin	Journal of Entomological Science 36(2): 177-187	https://doi.org/10.18474/0749-8004-36.2.177	public	yes	Lepidoptera	Cry1Ab	0.003	NA	u/u: untreated Bt vs. untreated non-Bt		visual counts	Chrysoperla carnea	Chrysoperla carnea	Chrysopidae	Neuroptera	predator	All stages	abundance	4	1.06	0.69	4	0.54	0.37	0.650943	0.685185	0.668064	-	-	Neuroptera	TRUE	also other life stages available	FALSE		TRUE		TRUE		FALSE
1126	75	Wold et al	2001	In-field monitoring of beneficial insect populations in transgenic corn expressing a Bacillus thuringiensis toxin	Journal of Entomological Science 36(2): 177-187	https://doi.org/10.18474/0749-8004-36.2.177	public	yes	Lepidoptera	Cry1Ab	0.003	NA	u/u: untreated Bt vs. untreated non-Bt		visual counts	Coleomegilla maculata	Coleomegilla maculata	Coccinellidae	Coleoptera	predator	Juveniles	abundance	4	1.21	0.2	4	1.5	0.3	0.165289	0.2	0.182645	-	-	Coccinellidae	FALSE	Ex: taxonomy	FALSE		FALSE	Ex: life stage	FALSE		FALSE
1131	75	Wold et al	2001	In-field monitoring of beneficial insect populations in transgenic corn expressing a Bacillus thuringiensis toxin	Journal of Entomological Science 36(2): 177-187	https://doi.org/10.18474/0749-8004-36.2.177	public	yes	Lepidoptera	Cry1Ab	0.003	NA	u/u: untreated Bt vs. untreated non-Bt		visual counts	Harmonia axyridis	Harmonia axyridis	Coccinellidae	Coleoptera	predator	Juveniles	abundance	4	0.25	0.24	4	0.25	0.12	0.96	0.48	0.72	-	-	Coccinellidae	FALSE	Ex: taxonomy	FALSE		FALSE	Ex: life stage	FALSE		FALSE
1132	75	Wold et al	2001	In-field monitoring of beneficial insect populations in transgenic corn expressing a Bacillus thuringiensis toxin	Journal of Entomological Science 36(2): 177-187	https://doi.org/10.18474/0749-8004-36.2.177	public	yes	Lepidoptera	Cry1Ab	0.003	NA	u/u: untreated Bt vs. untreated non-Bt		visual counts	Orius insidiosus	Orius insidiosus	Anthocoridae	Hemiptera	predator	Juveniles	abundance	4	0.52	0.43	4	0.79	0.38	0.826923	0.481013	0.653968	-	-	Anthocoridae	FALSE	Ex: life stage	FALSE		FALSE		FALSE		TRUE
1134	75	Wold et al	2001	In-field monitoring of beneficial insect populations in transgenic corn expressing a Bacillus thuringiensis toxin	Journal of Entomological Science 36(2): 177-187	https://doi.org/10.18474/0749-8004-36.2.177	public	yes	Lepidoptera	Cry1Ab	0.003	NA	u/u: untreated Bt vs. untreated non-Bt		visual counts	Nabis americoferus	Nabis americoferus	Nabidae	Hemiptera	predator	Juveniles	abundance	4	0.042	0.048	4	0.021	0.042	1.14286	2	1.57143	High Risk	-	Nabidae	TRUE		FALSE		FALSE		TRUE		TRUE
1133	75	Wold et al	2001	In-field monitoring of beneficial insect populations in transgenic corn expressing a Bacillus thuringiensis toxin	Journal of Entomological Science 36(2): 177-187	https://doi.org/10.18474/0749-8004-36.2.177	public	yes	Lepidoptera	Cry1Ab	0.003	NA	u/u: untreated Bt vs. untreated non-Bt		visual counts	Chrysoperla carnea	Chrysoperla carnea	Chrysopidae	Neuroptera	predator	Juveniles	abundance	4	0.104	0.042	4	0.042	0.048	0.403846	1.14286	0.773352	High Risk	-	Neuroptera	FALSE	Ex: life stage	FALSE		FALSE		FALSE		TRUE
5585	75	Wold et al	2001	In-field monitoring of beneficial insect populations in transgenic corn expressing a Bacillus thuringiensis toxin	Journal of Entomological Science 36(2): 177-187	https://doi.org/10.18474/0749-8004-36.2.177	public	yes	Lepidoptera	Cry1Ab	0.003	NA	u/u: untreated Bt vs. untreated non-Bt		visual counts	Coleomegilla maculata	Coleomegilla maculata	Coccinellidae	Coleoptera	predator	All stages	abundance	4	3.4	0.83	4	3.52	0.88	0.244118	0.25	0.247059	-	-	Coccinellidae	FALSE	Ex: taxonomy	FALSE		TRUE	also other life stages available	FALSE		FALSE
5584	75	Wold et al	2001	In-field monitoring of beneficial insect populations in transgenic corn expressing a Bacillus thuringiensis toxin	Journal of Entomological Science 36(2): 177-187	https://doi.org/10.18474/0749-8004-36.2.177	public	yes	Lepidoptera	Cry1Ab	0.003	NA	u/u: untreated Bt vs. untreated non-Bt		visual counts	Coleomegilla maculata	Coleomegilla maculata	Coccinellidae	Coleoptera	predator	Adults	abundance	4	1.46	0.38	4	1.13	0.35	0.260274	0.309735	0.285004	-	-	Coccinellidae	FALSE	Ex: taxonomy	FALSE		FALSE	Ex: life stage	FALSE		FALSE
5582	75	Wold et al	2001	In-field monitoring of beneficial insect populations in transgenic corn expressing a Bacillus thuringiensis toxin	Journal of Entomological Science 36(2): 177-187	https://doi.org/10.18474/0749-8004-36.2.177	public	yes	Lepidoptera	Cry1Ab	0.003	NA	u/u: untreated Bt vs. untreated non-Bt		visual counts	Harmonia axyridis	Harmonia axyridis	Coccinellidae	Coleoptera	predator	All stages	abundance	4	0.375	0.259	4	0.458	0.108	0.690667	0.235808	0.463237	-	-	Coccinellidae	FALSE	Ex: taxonomy	FALSE		TRUE	also other life stages available	FALSE		FALSE
5577	75	Wold et al	2001	In-field monitoring of beneficial insect populations in transgenic corn expressing a Bacillus thuringiensis toxin	Journal of Entomological Science 36(2): 177-187	https://doi.org/10.18474/0749-8004-36.2.177	public	yes	Lepidoptera	Cry1Ab	0.003	NA	u/u: untreated Bt vs. untreated non-Bt		visual counts	Chrysoperla carnea	Chrysoperla carnea	Chrysopidae	Neuroptera	predator	Eggs	abundance	4	0.83	0.74	4	0.48	0.31	0.891566	0.645833	0.7687	-	-	Neuroptera	FALSE	Ex: life stage	FALSE		FALSE		FALSE		TRUE
5489	75	Wold et al	2001	In-field monitoring of beneficial insect populations in transgenic corn expressing a Bacillus thuringiensis toxin	Journal of Entomological Science 36(2): 177-187	https://doi.org/10.18474/0749-8004-36.2.177	public	yes	Lepidoptera	Cry1Ab	0.003	NA	u/u: untreated Bt vs. untreated non-Bt		visual counts	Coccinellidae	not specified	Coccinellidae	Coleoptera	predator	Juveniles	abundance	4	2.06	0.83	4	2.33	0.35	0.402913	0.150215	0.276564	-	-	Coccinellidae	FALSE	Ex: life stage	FALSE		FALSE		FALSE		TRUE
5586	75	Wold et al	2001	In-field monitoring of beneficial insect populations in transgenic corn expressing a Bacillus thuringiensis toxin	Journal of Entomological Science 36(2): 177-187	https://doi.org/10.18474/0749-8004-36.2.177	public	yes	Lepidoptera	Cry1Ab	0.003	NA	u/u: untreated Bt vs. untreated non-Bt		visual counts	Hippodamia convergens	Hippodamia convergens	Coccinellidae	Coleoptera	predator	All stages	abundance	4	0.188	0.105	4	0.125	0.108	0.558511	0.864	0.711255	High Risk	-	Coccinellidae	FALSE	Ex: taxonomy	FALSE		TRUE	also other life stages available	FALSE		FALSE
5578	75	Wold et al	2001	In-field monitoring of beneficial insect populations in transgenic corn expressing a Bacillus thuringiensis toxin	Journal of Entomological Science 36(2): 177-187	https://doi.org/10.18474/0749-8004-36.2.177	public	yes	Lepidoptera	Cry1Ab	0.003	NA	u/u: untreated Bt vs. untreated non-Bt		visual counts	Orius insidiosus	Orius insidiosus	Anthocoridae	Hemiptera	predator	Adults	abundance	4	4.25	0.98	4	4.29	1.37	0.230588	0.319347	0.274968	-	-	Anthocoridae	FALSE	Ex: life stage	FALSE		FALSE		FALSE		FALSE
5583	75	Wold et al	2001	In-field monitoring of beneficial insect populations in transgenic corn expressing a Bacillus thuringiensis toxin	Journal of Entomological Science 36(2): 177-187	https://doi.org/10.18474/0749-8004-36.2.177	public	yes	Lepidoptera	Cry1Ab	0.003	NA	u/u: untreated Bt vs. untreated non-Bt		visual counts	Hippodamia tredecimpunctata tibialis	Hippodamia tredecimpunctata tibialis	Coccinellidae	Coleoptera	predator	Adults	abundance	4	0.29	0.2	4	0.52	0.32	0.689655	0.615385	0.65252	-	-	Coccinellidae	FALSE	Ex: taxonomy	FALSE		FALSE		FALSE		FALSE
5579	75	Wold et al	2001	In-field monitoring of beneficial insect populations in transgenic corn expressing a Bacillus thuringiensis toxin	Journal of Entomological Science 36(2): 177-187	https://doi.org/10.18474/0749-8004-36.2.177	public	yes	Lepidoptera	Cry1Ab	0.003	NA	u/u: untreated Bt vs. untreated non-Bt		visual counts	Orius insidiosus	Orius insidiosus	Anthocoridae	Hemiptera	predator	Adults & juveniles	abundance	4	4.77	1.34	4	5.08	1.06	0.280922	0.208661	0.244792	-	-	Anthocoridae	TRUE	also other life stages available	FALSE		TRUE		TRUE		FALSE
5581	75	Wold et al	2001	In-field monitoring of beneficial insect populations in transgenic corn expressing a Bacillus thuringiensis toxin	Journal of Entomological Science 36(2): 177-187	https://doi.org/10.18474/0749-8004-36.2.177	public	yes	Lepidoptera	Cry1Ab	0.003	NA	u/u: untreated Bt vs. untreated non-Bt		visual counts	Harmonia axyridis	Harmonia axyridis	Coccinellidae	Coleoptera	predator	Adults	abundance	4	0.104	0.08	4	0.15	0.042	0.769231	0.28	0.524615	High Risk	-	Coccinellidae	FALSE	Ex: taxonomy	FALSE		FALSE	Ex: life stage	FALSE		FALSE
5580	75	Wold et al	2001	In-field monitoring of beneficial insect populations in transgenic corn expressing a Bacillus thuringiensis toxin	Journal of Entomological Science 36(2): 177-187	https://doi.org/10.18474/0749-8004-36.2.177	public	yes	Lepidoptera	Cry1Ab	0.003	NA	u/u: untreated Bt vs. untreated non-Bt		visual counts	Coccinellidae	not specified	Coccinellidae	Coleoptera	predator	All stages	abundance	4	5.42	0.31	4	5.69	0.89	0.0571956	0.156415	0.106805	-	-	Coccinellidae	TRUE	also data for juveniles and lower tax units available	FALSE		FALSE		TRUE		FALSE
2646	603	Candolfi et al.	2004	A faunistic approach to assess potential side-effects of genetically modified Bt-corn on non-target arthropods under field conditions	Biocontrol Science and Technology 14(2): 129-170	https://doi.org/10.1080/09583150310001655701	private	yes	Lepidoptera	Cry1Ab	1.42	0	u/i: untreated Bt vs. insecticide treated non-Bt	pyrethroid	pitfall trap	Diplopoda	not specified	not specified	not specified	decomposer	not specified	activity density	3	171.944	136.023	2	31.1317	7.92023	0.791088	0.25441	0.522749	-	-	Myriapoda	FALSE		FALSE	Ex: taxonomy	FALSE		FALSE		FALSE
2651	603	Candolfi et al.	2004	A faunistic approach to assess potential side-effects of genetically modified Bt-corn on non-target arthropods under field conditions	Biocontrol Science and Technology 14(2): 129-170	https://doi.org/10.1080/09583150310001655701	private	yes	Lepidoptera	Cry1Ab	1.42	0	u/i: untreated Bt vs. insecticide treated non-Bt	microbial	pitfall trap	Heteroptera	not specified	not specified	Hemiptera	not specified	not specified	activity density	3	5.5	5.30772	2	2.625	1.23744	0.96504	0.471405	0.718222	-	-	MinorTaxa	FALSE		FALSE	Ex: method	FALSE		FALSE		FALSE
2605	603	Candolfi et al.	2004	A faunistic approach to assess potential side-effects of genetically modified Bt-corn on non-target arthropods under field conditions	Biocontrol Science and Technology 14(2): 129-170	https://doi.org/10.1080/09583150310001655701	private	yes	Lepidoptera	Cry1Ab	1.42	0	u/u: untreated Bt vs. untreated non-Bt		pitfall trap	Oedothorax	not specified	Linyphiidae	Araneae	predator	Adults	activity density	3	98.4444	12.7432	3	108.135	8.91367	0.129446	0.0824306	0.105938	-	Low Risk	Araneae	FALSE	Ex: Taxonomy	FALSE		FALSE		FALSE		FALSE
2610	603	Candolfi et al.	2004	A faunistic approach to assess potential side-effects of genetically modified Bt-corn on non-target arthropods under field conditions	Biocontrol Science and Technology 14(2): 129-170	https://doi.org/10.1080/09583150310001655701	private	yes	Lepidoptera	Cry1Ab	1.42	0	u/u: untreated Bt vs. untreated non-Bt		pitfall trap	Acarina	not specified	not specified	Acarina	not specified	not specified	activity density	3	302.917	197.183	3	308.125	89.9483	0.650948	0.291921	0.471435	-	Low Risk	Acarina	TRUE	also pan trap data available; pitfall selected bec	FALSE		FALSE		TRUE		FALSE
2676	603	Candolfi et al.	2004	A faunistic approach to assess potential side-effects of genetically modified Bt-corn on non-target arthropods under field conditions	Biocontrol Science and Technology 14(2): 129-170	https://doi.org/10.1080/09583150310001655701	private	yes	Lepidoptera	Cry1Ab	1.42	0	u/i: untreated Bt vs. insecticide treated non-Bt	microbial	pitfall trap	Phalangium opilio	Phalangium opilio	Phalangiidae	Opiliones	predator	Adults	activity density	3	201.833	25.1375	2	156.479	39.2739	0.124546	0.250985	0.187765	-	-	Opiliones	FALSE		TRUE	other methods available	FALSE		FALSE		FALSE
2650	603	Candolfi et al.	2004	A faunistic approach to assess potential side-effects of genetically modified Bt-corn on non-target arthropods under field conditions	Biocontrol Science and Technology 14(2): 129-170	https://doi.org/10.1080/09583150310001655701	private	yes	Lepidoptera	Cry1Ab	1.42	0	u/i: untreated Bt vs. insecticide treated non-Bt	pyrethroid	pitfall trap	Collembola	not specified	not specified	Collembola	decomposer	not specified	activity density	3	1224.54	784.012	2	4241.72	139.568	0.64025	0.0329037	0.336577	-	-	Collembola	FALSE		TRUE	also pan trap and beat cloth available	FALSE		FALSE		FALSE
2675	603	Candolfi et al.	2004	A faunistic approach to assess potential side-effects of genetically modified Bt-corn on non-target arthropods under field conditions	Biocontrol Science and Technology 14(2): 129-170	https://doi.org/10.1080/09583150310001655701	private	yes	Lepidoptera	Cry1Ab	1.42	0	u/i: untreated Bt vs. insecticide treated non-Bt	microbial	pitfall trap	Araneae	not specified	not specified	Araneae	predator	Adults & juveniles	activity density	3	178.056	42.1344	2	194.833	42.5443	0.236636	0.218362	0.227499	-	-	Araneae	FALSE		TRUE		FALSE		FALSE		FALSE
2649	603	Candolfi et al.	2004	A faunistic approach to assess potential side-effects of genetically modified Bt-corn on non-target arthropods under field conditions	Biocontrol Science and Technology 14(2): 129-170	https://doi.org/10.1080/09583150310001655701	private	yes	Lepidoptera	Cry1Ab	1.42	0	u/i: untreated Bt vs. insecticide treated non-Bt	pyrethroid	pitfall trap	Entomobryidae	not specified	Entomobryidae	Collembola	decomposer	not specified	activity density	3	351.028	77.0489	2	1119.41	529.238	0.219495	0.472781	0.346138	-	-	Collembola	FALSE		FALSE	Ex: taxonomy	FALSE		FALSE		FALSE
2674	603	Candolfi et al.	2004	A faunistic approach to assess potential side-effects of genetically modified Bt-corn on non-target arthropods under field conditions	Biocontrol Science and Technology 14(2): 129-170	https://doi.org/10.1080/09583150310001655701	private	yes	Lepidoptera	Cry1Ab	1.42	0	u/i: untreated Bt vs. insecticide treated non-Bt	microbial	pitfall trap	Other Araneae	not specified	not specified	Araneae	predator	Adults & juveniles	activity density	3	53.1528	23.2913	2	49.6875	16.3518	0.438196	0.329094	0.383645	-	-	Araneae	FALSE		FALSE	Ex: Taxonomy	FALSE		FALSE		FALSE
2648	603	Candolfi et al.	2004	A faunistic approach to assess potential side-effects of genetically modified Bt-corn on non-target arthropods under field conditions	Biocontrol Science and Technology 14(2): 129-170	https://doi.org/10.1080/09583150310001655701	private	yes	Lepidoptera	Cry1Ab	1.42	0	u/i: untreated Bt vs. insecticide treated non-Bt	pyrethroid	pitfall trap	Sminthuridae	not specified	Sminthuridae	Collembola	decomposer	not specified	activity density	3	873.514	747.518	2	3122.31	389.67	0.85576	0.124802	0.490281	-	-	Collembola	FALSE		FALSE	Ex: taxonomy	FALSE		FALSE		FALSE
2633	603	Candolfi et al.	2004	A faunistic approach to assess potential side-effects of genetically modified Bt-corn on non-target arthropods under field conditions	Biocontrol Science and Technology 14(2): 129-170	https://doi.org/10.1080/09583150310001655701	private	yes	Lepidoptera	Cry1Ab	1.42	0	u/i: untreated Bt vs. insecticide treated non-Bt	pyrethroid	pitfall trap	Nicrophorus	not specified	Silphidae	Coleoptera	decomposer	not specified	activity density	3	1.41667	1.2645	2	0.5625	0.795495	0.892588	1.41421	1.1534	-	-	MinorTaxa	FALSE		TRUE		FALSE		FALSE		FALSE
2647	603	Candolfi et al.	2004	A faunistic approach to assess potential side-effects of genetically modified Bt-corn on non-target arthropods under field conditions	Biocontrol Science and Technology 14(2): 129-170	https://doi.org/10.1080/09583150310001655701	private	yes	Lepidoptera	Cry1Ab	1.42	0	u/i: untreated Bt vs. insecticide treated non-Bt	pyrethroid	pitfall trap	Isopoda	not specified	not specified	Isopoda	decomposer	not specified	activity density	3	16.7778	25.8529	2	61.2388	79.3128	1.5409	1.29514	1.41802	-	-	MinorTaxa	FALSE		TRUE		FALSE		FALSE		FALSE
2663	603	Candolfi et al.	2004	A faunistic approach to assess potential side-effects of genetically modified Bt-corn on non-target arthropods under field conditions	Biocontrol Science and Technology 14(2): 129-170	https://doi.org/10.1080/09583150310001655701	private	yes	Lepidoptera	Cry1Ab	1.42	0	u/i: untreated Bt vs. insecticide treated non-Bt	microbial	pitfall trap	Brachinus crepitans	Brachinus crepitans	Carabidae	Coleoptera	predator	Adults	activity density	3	1.52778	0.610005	2	2.25	0.353553	0.399276	0.157135	0.278206	-	-	Carabidae	FALSE		FALSE	Ex: taxonomy	FALSE		FALSE		FALSE
2645	603	Candolfi et al.	2004	A faunistic approach to assess potential side-effects of genetically modified Bt-corn on non-target arthropods under field conditions	Biocontrol Science and Technology 14(2): 129-170	https://doi.org/10.1080/09583150310001655701	private	yes	Lepidoptera	Cry1Ab	1.42	0	u/i: untreated Bt vs. insecticide treated non-Bt	pyrethroid	pitfall trap	Chilopoda	not specified	not specified	not specified	predator	not specified	activity density	3	18.75	10.9123	2	12.875	4.24264	0.581989	0.329525	0.455757	-	-	Myriapoda	FALSE		FALSE	Ex: taxonomy	FALSE		FALSE		FALSE
2672	603	Candolfi et al.	2004	A faunistic approach to assess potential side-effects of genetically modified Bt-corn on non-target arthropods under field conditions	Biocontrol Science and Technology 14(2): 129-170	https://doi.org/10.1080/09583150310001655701	private	yes	Lepidoptera	Cry1Ab	1.42	0	u/i: untreated Bt vs. insecticide treated non-Bt	microbial	pitfall trap	Alopecosa	not specified	Lycosidae	Araneae	predator	Adults	activity density	3	26.4583	7.56672	2	26.7083	7.36569	0.285986	0.275783	0.280884	-	-	Araneae	FALSE		FALSE	Ex: Taxonomy	FALSE		FALSE		FALSE
2678	603	Candolfi et al.	2004	A faunistic approach to assess potential side-effects of genetically modified Bt-corn on non-target arthropods under field conditions	Biocontrol Science and Technology 14(2): 129-170	https://doi.org/10.1080/09583150310001655701	private	yes	Lepidoptera	Cry1Ab	1.42	0	u/i: untreated Bt vs. insecticide treated non-Bt	microbial	pitfall trap	Acarina	not specified	not specified	Acarina	not specified	not specified	activity density	3	302.917	197.183	2	347.625	14.6725	0.650948	0.0422077	0.346578	-	-	Acarina	FALSE		TRUE	Bt means used for 2 different insecticides; also pan trap and beat cloth data available	FALSE		FALSE		FALSE
2644	603	Candolfi et al.	2004	A faunistic approach to assess potential side-effects of genetically modified Bt-corn on non-target arthropods under field conditions	Biocontrol Science and Technology 14(2): 129-170	https://doi.org/10.1080/09583150310001655701	private	yes	Lepidoptera	Cry1Ab	1.42	0	u/i: untreated Bt vs. insecticide treated non-Bt	pyrethroid	pitfall trap	Acarina	not specified	not specified	Acarina	not specified	not specified	activity density	3	302.917	197.183	2	461.438	172.799	0.650948	0.37448	0.512714	-	-	Acarina	FALSE		TRUE	Bt means used for 2 different insecticides; also pan trap and beat cloth data available	FALSE		FALSE		FALSE
2679	603	Candolfi et al.	2004	A faunistic approach to assess potential side-effects of genetically modified Bt-corn on non-target arthropods under field conditions	Biocontrol Science and Technology 14(2): 129-170	https://doi.org/10.1080/09583150310001655701	private	yes	Lepidoptera	Cry1Ab	1.42	0	u/i: untreated Bt vs. insecticide treated non-Bt	microbial	pitfall trap	Chilopoda	not specified	not specified	not specified	predator	not specified	activity density	3	18.75	10.9123	2	10.5625	7.51301	0.581989	0.711291	0.64664	-	-	Myriapoda	FALSE		FALSE	Ex: taxonomy	FALSE		FALSE		FALSE
2643	603	Candolfi et al.	2004	A faunistic approach to assess potential side-effects of genetically modified Bt-corn on non-target arthropods under field conditions	Biocontrol Science and Technology 14(2): 129-170	https://doi.org/10.1080/09583150310001655701	private	yes	Lepidoptera	Cry1Ab	1.42	0	u/i: untreated Bt vs. insecticide treated non-Bt	pyrethroid	pitfall trap	Formicidae	not specified	Formicidae	Hymenoptera	predator	Adults	activity density	3	58	20.1901	2	76.875	23.6881	0.348105	0.308138	0.328121	-	-	Formicidae	FALSE		TRUE	also beat cloth data available	FALSE		FALSE		FALSE
2680	603	Candolfi et al.	2004	A faunistic approach to assess potential side-effects of genetically modified Bt-corn on non-target arthropods under field conditions	Biocontrol Science and Technology 14(2): 129-170	https://doi.org/10.1080/09583150310001655701	private	yes	Lepidoptera	Cry1Ab	1.42	0	u/i: untreated Bt vs. insecticide treated non-Bt	microbial	pitfall trap	Diplopoda	not specified	not specified	not specified	decomposer	not specified	activity density	3	171.944	136.023	2	21.9583	0.766032	0.791088	0.0348857	0.412987	-	-	Myriapoda	FALSE		FALSE	Ex: taxonomy	FALSE		FALSE		FALSE
2615	603	Candolfi et al.	2004	A faunistic approach to assess potential side-effects of genetically modified Bt-corn on non-target arthropods under field conditions	Biocontrol Science and Technology 14(2): 129-170	https://doi.org/10.1080/09583150310001655701	private	yes	Lepidoptera	Cry1Ab	1.42	0	u/u: untreated Bt vs. untreated non-Bt		pitfall trap	Entomobryidae	not specified	Entomobryidae	Collembola	decomposer	not specified	activity density	3	351.028	77.0489	3	442.979	175.124	0.219495	0.395333	0.307414	-	Low Risk	Collembola	FALSE	Ex: taxonomy	FALSE		FALSE		FALSE		FALSE
2681	603	Candolfi et al.	2004	A faunistic approach to assess potential side-effects of genetically modified Bt-corn on non-target arthropods under field conditions	Biocontrol Science and Technology 14(2): 129-170	https://doi.org/10.1080/09583150310001655701	private	yes	Lepidoptera	Cry1Ab	1.42	0	u/i: untreated Bt vs. insecticide treated non-Bt	microbial	pitfall trap	Isopoda	not specified	not specified	Isopoda	decomposer	not specified	activity density	3	16.7778	25.8529	2	8.22917	1.7383	1.5409	0.211237	0.876069	-	-	MinorTaxa	FALSE		TRUE		FALSE		FALSE		FALSE
2587	603	Candolfi et al.	2004	A faunistic approach to assess potential side-effects of genetically modified Bt-corn on non-target arthropods under field conditions	Biocontrol Science and Technology 14(2): 129-170	https://doi.org/10.1080/09583150310001655701	private	yes	Lepidoptera	Cry1Ab	1.42	0	u/u: untreated Bt vs. untreated non-Bt		pitfall trap	Poecilus cupreus	Poecilus cupreus	Carabidae	Coleoptera	predator	Adults	activity density	3	57.1528	38.0181	3	65.1979	22.6573	0.665202	0.347515	0.506358	-	Low Risk	Carabidae	FALSE	Ex: taxonomy	FALSE		TRUE		FALSE		FALSE
2673	603	Candolfi et al.	2004	A faunistic approach to assess potential side-effects of genetically modified Bt-corn on non-target arthropods under field conditions	Biocontrol Science and Technology 14(2): 129-170	https://doi.org/10.1080/09583150310001655701	private	yes	Lepidoptera	Cry1Ab	1.42	0	u/i: untreated Bt vs. insecticide treated non-Bt	microbial	pitfall trap	Oedothorax	not specified	Linyphiidae	Araneae	predator	Adults	activity density	3	98.4444	12.7432	2	118.438	18.8267	0.129446	0.158959	0.144202	-	-	Araneae	FALSE		FALSE	Ex: Taxonomy	FALSE		FALSE		FALSE
2682	603	Candolfi et al.	2004	A faunistic approach to assess potential side-effects of genetically modified Bt-corn on non-target arthropods under field conditions	Biocontrol Science and Technology 14(2): 129-170	https://doi.org/10.1080/09583150310001655701	private	yes	Lepidoptera	Cry1Ab	1.42	0	u/i: untreated Bt vs. insecticide treated non-Bt	microbial	pitfall trap	Sminthuridae	not specified	Sminthuridae	Collembola	decomposer	not specified	activity density	3	873.514	747.518	2	1966.6	793.168	0.85576	0.403318	0.629539	-	-	Collembola	FALSE		FALSE	Ex: taxonomy	FALSE		FALSE		FALSE
2660	603	Candolfi et al.	2004	A faunistic approach to assess potential side-effects of genetically modified Bt-corn on non-target arthropods under field conditions	Biocontrol Science and Technology 14(2): 129-170	https://doi.org/10.1080/09583150310001655701	private	yes	Lepidoptera	Cry1Ab	1.42	0	u/i: untreated Bt vs. insecticide treated non-Bt	microbial	pitfall trap	Harpalus distinguendus	Harpalus distinguendus	Carabidae	Coleoptera	omnivore	Adults	activity density	3	2.75	3.04138	2	0.625	0.176777	1.10596	0.282843	0.6944	-	-	Carabidae	FALSE		FALSE	Ex: taxonomy	FALSE		FALSE		FALSE
2617	603	Candolfi et al.	2004	A faunistic approach to assess potential side-effects of genetically modified Bt-corn on non-target arthropods under field conditions	Biocontrol Science and Technology 14(2): 129-170	https://doi.org/10.1080/09583150310001655701	private	yes	Lepidoptera	Cry1Ab	1.42	0	u/i: untreated Bt vs. insecticide treated non-Bt	pyrethroid	pitfall trap	Heteroptera	not specified	not specified	Hemiptera	not specified	not specified	activity density	3	5.5	5.30772	2	0.381696	0.034724	0.96504	0.0909728	0.528006	-	-	MinorTaxa	FALSE		FALSE	Ex: method	FALSE		FALSE		FALSE
2618	603	Candolfi et al.	2004	A faunistic approach to assess potential side-effects of genetically modified Bt-corn on non-target arthropods under field conditions	Biocontrol Science and Technology 14(2): 129-170	https://doi.org/10.1080/09583150310001655701	private	yes	Lepidoptera	Cry1Ab	1.42	0	u/i: untreated Bt vs. insecticide treated non-Bt	pyrethroid	pitfall trap	Other Coleoptera	not specified	not specified	Coleoptera	not specified	not specified	activity density	3	9.33532	3.39898	2	16.8348	3.5671	0.364099	0.211888	0.287994	-	-	MinorTaxa	FALSE		TRUE	also pan trap and beat cloth samples available	FALSE		FALSE		FALSE
2619	603	Candolfi et al.	2004	A faunistic approach to assess potential side-effects of genetically modified Bt-corn on non-target arthropods under field conditions	Biocontrol Science and Technology 14(2): 129-170	https://doi.org/10.1080/09583150310001655701	private	yes	Lepidoptera	Cry1Ab	1.42	0	u/i: untreated Bt vs. insecticide treated non-Bt	pyrethroid	pitfall trap	Elateridae	not specified	Elateridae	Coleoptera	herbivore	Adults	activity density	3	10.0833	3.81881	2	19.5625	9.63433	0.378725	0.49249	0.435607	-	-	Elateridae	FALSE		FALSE	Ex: method	FALSE		FALSE		FALSE
2609	603	Candolfi et al.	2004	A faunistic approach to assess potential side-effects of genetically modified Bt-corn on non-target arthropods under field conditions	Biocontrol Science and Technology 14(2): 129-170	https://doi.org/10.1080/09583150310001655701	private	yes	Lepidoptera	Cry1Ab	1.42	0	u/u: untreated Bt vs. untreated non-Bt		pitfall trap	Formicidae	not specified	Formicidae	Hymenoptera	predator	Adults	activity density	3	58	20.1901	3	47.375	19.6377	0.348105	0.414517	0.381311	-	Low Risk	Formicidae	TRUE	also beat cloth data available	FALSE		FALSE		TRUE		FALSE
2608	603	Candolfi et al.	2004	A faunistic approach to assess potential side-effects of genetically modified Bt-corn on non-target arthropods under field conditions	Biocontrol Science and Technology 14(2): 129-170	https://doi.org/10.1080/09583150310001655701	private	yes	Lepidoptera	Cry1Ab	1.42	0	u/u: untreated Bt vs. untreated non-Bt		pitfall trap	Phalangium opilio	Phalangium opilio	Phalangiidae	Opiliones	predator	Adults	activity density	3	201.833	25.1375	3	154.052	9.47882	0.124546	0.06153	0.093038	-	Low Risk	Opiliones	TRUE	other methods available	FALSE		FALSE		TRUE		FALSE
2659	603	Candolfi et al.	2004	A faunistic approach to assess potential side-effects of genetically modified Bt-corn on non-target arthropods under field conditions	Biocontrol Science and Technology 14(2): 129-170	https://doi.org/10.1080/09583150310001655701	private	yes	Lepidoptera	Cry1Ab	1.42	0	u/i: untreated Bt vs. insecticide treated non-Bt	microbial	pitfall trap	Harpalus affinis	Harpalus affinis	Carabidae	Coleoptera	omnivore	Adults	activity density	3	6.48611	9.28656	2	17.7708	4.2721	1.43176	0.2404	0.83608	-	-	Carabidae	FALSE		FALSE	Ex: taxonomy	FALSE		FALSE		FALSE
2634	603	Candolfi et al.	2004	A faunistic approach to assess potential side-effects of genetically modified Bt-corn on non-target arthropods under field conditions	Biocontrol Science and Technology 14(2): 129-170	https://doi.org/10.1080/09583150310001655701	private	yes	Lepidoptera	Cry1Ab	1.42	0	u/i: untreated Bt vs. insecticide treated non-Bt	pyrethroid	pitfall trap	Xantholinus	not specified	Staphylinidae	Coleoptera	predator	Adults	activity density	3	7.61111	2.08555	2	5.59598	2.03609	0.274014	0.363848	0.318931	-	-	Staphylinidae	FALSE		FALSE	Ex: taxonomy	FALSE		FALSE		FALSE
2658	603	Candolfi et al.	2004	A faunistic approach to assess potential side-effects of genetically modified Bt-corn on non-target arthropods under field conditions	Biocontrol Science and Technology 14(2): 129-170	https://doi.org/10.1080/09583150310001655701	private	yes	Lepidoptera	Cry1Ab	1.42	0	u/i: untreated Bt vs. insecticide treated non-Bt	microbial	pitfall trap	Pterostichus niger	Pterostichus niger	Carabidae	Coleoptera	predator	Adults	activity density	3	2.36111	1.2143	2	3.5	1.23744	0.514294	0.353553	0.433924	-	-	Carabidae	FALSE		FALSE	Ex: taxonomy	FALSE		FALSE		FALSE
2657	603	Candolfi et al.	2004	A faunistic approach to assess potential side-effects of genetically modified Bt-corn on non-target arthropods under field conditions	Biocontrol Science and Technology 14(2): 129-170	https://doi.org/10.1080/09583150310001655701	private	yes	Lepidoptera	Cry1Ab	1.42	0	u/i: untreated Bt vs. insecticide treated non-Bt	microbial	pitfall trap	Trechus	not specified	Carabidae	Coleoptera	predator	Adults	activity density	3	11.25	2.67219	2	8.9375	5.39169	0.237528	0.603266	0.420397	-	-	Carabidae	FALSE		FALSE	Ex: taxonomy	FALSE		FALSE		FALSE
2652	603	Candolfi et al.	2004	A faunistic approach to assess potential side-effects of genetically modified Bt-corn on non-target arthropods under field conditions	Biocontrol Science and Technology 14(2): 129-170	https://doi.org/10.1080/09583150310001655701	private	yes	Lepidoptera	Cry1Ab	1.42	0	u/i: untreated Bt vs. insecticide treated non-Bt	microbial	pitfall trap	Other Coleoptera	not specified	not specified	Coleoptera	not specified	not specified	activity density	3	9.33532	3.39898	2	11.9792	1.56153	0.364099	0.130354	0.247226	-	-	MinorTaxa	FALSE		TRUE	also pan trap and beat cloth samples available	FALSE		FALSE		FALSE
2656	603	Candolfi et al.	2004	A faunistic approach to assess potential side-effects of genetically modified Bt-corn on non-target arthropods under field conditions	Biocontrol Science and Technology 14(2): 129-170	https://doi.org/10.1080/09583150310001655701	private	yes	Lepidoptera	Cry1Ab	1.42	0	u/i: untreated Bt vs. insecticide treated non-Bt	microbial	pitfall trap	Harpalus rufipes	Harpalus rufipes	Carabidae	Coleoptera	omnivore	Adults	activity density	3	199.958	96.3121	2	270.875	86.4438	0.481661	0.319128	0.400394	-	-	Carabidae	FALSE		FALSE	Ex: taxonomy	FALSE		FALSE		FALSE
2677	603	Candolfi et al.	2004	A faunistic approach to assess potential side-effects of genetically modified Bt-corn on non-target arthropods under field conditions	Biocontrol Science and Technology 14(2): 129-170	https://doi.org/10.1080/09583150310001655701	private	yes	Lepidoptera	Cry1Ab	1.42	0	u/i: untreated Bt vs. insecticide treated non-Bt	microbial	pitfall trap	Formicidae	not specified	Formicidae	Hymenoptera	predator	Adults	activity density	3	58	20.1901	2	50.5625	2.03293	0.348105	0.0402063	0.194156	-	-	Formicidae	FALSE		TRUE	also beat cloth data available	FALSE		FALSE		FALSE
2655	603	Candolfi et al.	2004	A faunistic approach to assess potential side-effects of genetically modified Bt-corn on non-target arthropods under field conditions	Biocontrol Science and Technology 14(2): 129-170	https://doi.org/10.1080/09583150310001655701	private	yes	Lepidoptera	Cry1Ab	1.42	0	u/i: untreated Bt vs. insecticide treated non-Bt	microbial	pitfall trap	Poecilus cupreus	Poecilus cupreus	Carabidae	Coleoptera	predator	Adults	activity density	3	57.1528	38.0181	2	69.8125	26.4281	0.665202	0.378559	0.52188	-	-	Carabidae	FALSE		FALSE	Ex: taxonomy	FALSE		FALSE		FALSE
2584	603	Candolfi et al.	2004	A faunistic approach to assess potential side-effects of genetically modified Bt-corn on non-target arthropods under field conditions	Biocontrol Science and Technology 14(2): 129-170	https://doi.org/10.1080/09583150310001655701	private	yes	Lepidoptera	Cry1Ab	1.42	0	u/u: untreated Bt vs. untreated non-Bt		pitfall trap	Other Coleoptera	not specified	not specified	Coleoptera	not specified	not specified	activity density	3	9.33532	3.39898	3	12.7708	2.64747	0.364099	0.207306	0.285703	-	Low Risk	MinorTaxa	FALSE	Ex: method	FALSE		FALSE		TRUE		FALSE
2662	603	Candolfi et al.	2004	A faunistic approach to assess potential side-effects of genetically modified Bt-corn on non-target arthropods under field conditions	Biocontrol Science and Technology 14(2): 129-170	https://doi.org/10.1080/09583150310001655701	private	yes	Lepidoptera	Cry1Ab	1.42	0	u/i: untreated Bt vs. insecticide treated non-Bt	microbial	pitfall trap	Amara aeneus	Amara aeneus	Carabidae	Coleoptera	omnivore	Adults	activity density	3	5.59722	7.45313	2	1.375	1.94454	1.33158	1.41421	1.3729	-	-	Carabidae	FALSE		FALSE	Ex: taxonomy	FALSE		FALSE		FALSE
2606	603	Candolfi et al.	2004	A faunistic approach to assess potential side-effects of genetically modified Bt-corn on non-target arthropods under field conditions	Biocontrol Science and Technology 14(2): 129-170	https://doi.org/10.1080/09583150310001655701	private	yes	Lepidoptera	Cry1Ab	1.42	0	u/u: untreated Bt vs. untreated non-Bt		pitfall trap	Other Araneae	not specified	not specified	Araneae	predator	Adults & juveniles	activity density	3	53.1528	23.2913	3	45.0417	9.71254	0.438196	0.215634	0.326915	-	Low Risk	Araneae	FALSE	Ex: Taxonomy	FALSE		FALSE		FALSE		FALSE
2612	603	Candolfi et al.	2004	A faunistic approach to assess potential side-effects of genetically modified Bt-corn on non-target arthropods under field conditions	Biocontrol Science and Technology 14(2): 129-170	https://doi.org/10.1080/09583150310001655701	private	yes	Lepidoptera	Cry1Ab	1.42	0	u/u: untreated Bt vs. untreated non-Bt		pitfall trap	Diplopoda	not specified	not specified	not specified	decomposer	not specified	activity density	3	171.944	136.023	3	63.625	56.8369	0.791088	0.893311	0.8422	-	Low Risk	Myriapoda	FALSE	Ex: taxonomy	FALSE		FALSE		FALSE		FALSE
2613	603	Candolfi et al.	2004	A faunistic approach to assess potential side-effects of genetically modified Bt-corn on non-target arthropods under field conditions	Biocontrol Science and Technology 14(2): 129-170	https://doi.org/10.1080/09583150310001655701	private	yes	Lepidoptera	Cry1Ab	1.42	0	u/u: untreated Bt vs. untreated non-Bt		pitfall trap	Isopoda	not specified	not specified	Isopoda	decomposer	not specified	activity density	3	16.7778	25.8529	3	3.89583	3.97076	1.5409	1.01923	1.28007	-	-	MinorTaxa	TRUE		FALSE		FALSE		TRUE		FALSE
2654	603	Candolfi et al.	2004	A faunistic approach to assess potential side-effects of genetically modified Bt-corn on non-target arthropods under field conditions	Biocontrol Science and Technology 14(2): 129-170	https://doi.org/10.1080/09583150310001655701	private	yes	Lepidoptera	Cry1Ab	1.42	0	u/i: untreated Bt vs. insecticide treated non-Bt	microbial	pitfall trap	Pterostichus melanarius	Pterostichus melanarius	Carabidae	Coleoptera	predator	Adults	activity density	3	204.069	45.989	2	143.896	6.39342	0.225359	0.0444309	0.134895	-	-	Carabidae	FALSE		FALSE	Ex: taxonomy	FALSE		FALSE		FALSE
2653	603	Candolfi et al.	2004	A faunistic approach to assess potential side-effects of genetically modified Bt-corn on non-target arthropods under field conditions	Biocontrol Science and Technology 14(2): 129-170	https://doi.org/10.1080/09583150310001655701	private	yes	Lepidoptera	Cry1Ab	1.42	0	u/i: untreated Bt vs. insecticide treated non-Bt	microbial	pitfall trap	Elateridae	not specified	Elateridae	Coleoptera	herbivore	Adults	activity density	3	10.0833	3.81881	2	18.6875	3.8007	0.378725	0.203382	0.291054	-	-	Elateridae	FALSE		FALSE	Ex: method	FALSE		FALSE		FALSE
2616	603	Candolfi et al.	2004	A faunistic approach to assess potential side-effects of genetically modified Bt-corn on non-target arthropods under field conditions	Biocontrol Science and Technology 14(2): 129-170	https://doi.org/10.1080/09583150310001655701	private	yes	Lepidoptera	Cry1Ab	1.42	0	u/u: untreated Bt vs. untreated non-Bt		pitfall trap	Collembola	not specified	not specified	Collembola	decomposer	not specified	activity density	3	1224.54	784.012	3	1708.15	589.069	0.64025	0.344859	0.492554	-	Low Risk	Collembola	FALSE	Ex: method	FALSE		FALSE		TRUE		FALSE
2614	603	Candolfi et al.	2004	A faunistic approach to assess potential side-effects of genetically modified Bt-corn on non-target arthropods under field conditions	Biocontrol Science and Technology 14(2): 129-170	https://doi.org/10.1080/09583150310001655701	private	yes	Lepidoptera	Cry1Ab	1.42	0	u/u: untreated Bt vs. untreated non-Bt		pitfall trap	Sminthuridae	not specified	Sminthuridae	Collembola	decomposer	not specified	activity density	3	873.514	747.518	3	1265.17	639.485	0.85576	0.505455	0.680607	-	Low Risk	Collembola	FALSE	Ex: taxonomy	FALSE		FALSE		FALSE		FALSE
2607	603	Candolfi et al.	2004	A faunistic approach to assess potential side-effects of genetically modified Bt-corn on non-target arthropods under field conditions	Biocontrol Science and Technology 14(2): 129-170	https://doi.org/10.1080/09583150310001655701	private	yes	Lepidoptera	Cry1Ab	1.42	0	u/u: untreated Bt vs. untreated non-Bt		pitfall trap	Araneae	not specified	not specified	Araneae	predator	Adults & juveniles	activity density	3	178.056	42.1344	3	180.875	12.002	0.236636	0.066355	0.151496	-	Low Risk	Araneae	TRUE		FALSE		FALSE		TRUE		FALSE
2635	603	Candolfi et al.	2004	A faunistic approach to assess potential side-effects of genetically modified Bt-corn on non-target arthropods under field conditions	Biocontrol Science and Technology 14(2): 129-170	https://doi.org/10.1080/09583150310001655701	private	yes	Lepidoptera	Cry1Ab	1.42	0	u/i: untreated Bt vs. insecticide treated non-Bt	pyrethroid	pitfall trap	Staphylinus	not specified	Staphylinidae	Coleoptera	predator	Adults	activity density	3	3.80556	1.25577	2	2.39955	0.363024	0.329984	0.151288	0.240636	-	-	Staphylinidae	FALSE		FALSE	Ex: taxonomy	FALSE		FALSE		FALSE
2625	603	Candolfi et al.	2004	A faunistic approach to assess potential side-effects of genetically modified Bt-corn on non-target arthropods under field conditions	Biocontrol Science and Technology 14(2): 129-170	https://doi.org/10.1080/09583150310001655701	private	yes	Lepidoptera	Cry1Ab	1.42	0	u/i: untreated Bt vs. insecticide treated non-Bt	pyrethroid	pitfall trap	Harpalus affinis	Harpalus affinis	Carabidae	Coleoptera	omnivore	Adults	activity density	3	6.48611	9.28656	2	35.7679	41.1637	1.43176	1.15086	1.29131	-	-	Carabidae	FALSE		FALSE	Ex: taxonomy	FALSE		FALSE		FALSE
2632	603	Candolfi et al.	2004	A faunistic approach to assess potential side-effects of genetically modified Bt-corn on non-target arthropods under field conditions	Biocontrol Science and Technology 14(2): 129-170	https://doi.org/10.1080/09583150310001655701	private	yes	Lepidoptera	Cry1Ab	1.42	0	u/i: untreated Bt vs. insecticide treated non-Bt	pyrethroid	pitfall trap	Carabidae	not specified	Carabidae	Coleoptera	predator	Adults & juveniles	activity density	3	539.833	112.817	2	610.71	314.631	0.208986	0.515189	0.362087	-	-	Carabidae	FALSE		TRUE	also lower tax units available	FALSE		FALSE		FALSE
2595	603	Candolfi et al.	2004	A faunistic approach to assess potential side-effects of genetically modified Bt-corn on non-target arthropods under field conditions	Biocontrol Science and Technology 14(2): 129-170	https://doi.org/10.1080/09583150310001655701	private	yes	Lepidoptera	Cry1Ab	1.42	0	u/u: untreated Bt vs. untreated non-Bt		pitfall trap	Brachinus crepitans	Brachinus crepitans	Carabidae	Coleoptera	predator	Adults	activity density	3	1.52778	0.610005	3	3.3125	2.57618	0.399276	0.777716	0.588496	-	Low Risk	Carabidae	FALSE	Ex: taxonomy	FALSE		FALSE		FALSE		FALSE
2594	603	Candolfi et al.	2004	A faunistic approach to assess potential side-effects of genetically modified Bt-corn on non-target arthropods under field conditions	Biocontrol Science and Technology 14(2): 129-170	https://doi.org/10.1080/09583150310001655701	private	yes	Lepidoptera	Cry1Ab	1.42	0	u/u: untreated Bt vs. untreated non-Bt		pitfall trap	Amara aeneus	Amara aeneus	Carabidae	Coleoptera	omnivore	Adults	activity density	3	5.59722	7.45313	3	3.40625	2.96513	1.33158	0.870497	1.10104	-	Low Risk	Carabidae	FALSE	Ex: taxonomy	FALSE		FALSE		FALSE		FALSE
2593	603	Candolfi et al.	2004	A faunistic approach to assess potential side-effects of genetically modified Bt-corn on non-target arthropods under field conditions	Biocontrol Science and Technology 14(2): 129-170	https://doi.org/10.1080/09583150310001655701	private	yes	Lepidoptera	Cry1Ab	1.42	0	u/u: untreated Bt vs. untreated non-Bt		pitfall trap	Clivina fossor	Clivina fossor	Carabidae	Coleoptera	predator	Adults	activity density	3	4	1.44157	3	3.80208	1.58741	0.360393	0.417509	0.388951	-	Low Risk	Carabidae	FALSE	Ex: taxonomy	FALSE		FALSE		FALSE		FALSE
2592	603	Candolfi et al.	2004	A faunistic approach to assess potential side-effects of genetically modified Bt-corn on non-target arthropods under field conditions	Biocontrol Science and Technology 14(2): 129-170	https://doi.org/10.1080/09583150310001655701	private	yes	Lepidoptera	Cry1Ab	1.42	0	u/u: untreated Bt vs. untreated non-Bt		pitfall trap	Harpalus distinguendus	Harpalus distinguendus	Carabidae	Coleoptera	omnivore	Adults	activity density	3	2.75	3.04138	3	3.66667	1.73355	1.10596	0.472787	0.789372	-	Low Risk	Carabidae	FALSE	Ex: taxonomy	FALSE		TRUE		FALSE		FALSE
2661	603	Candolfi et al.	2004	A faunistic approach to assess potential side-effects of genetically modified Bt-corn on non-target arthropods under field conditions	Biocontrol Science and Technology 14(2): 129-170	https://doi.org/10.1080/09583150310001655701	private	yes	Lepidoptera	Cry1Ab	1.42	0	u/i: untreated Bt vs. insecticide treated non-Bt	microbial	pitfall trap	Clivina fossor	Clivina fossor	Carabidae	Coleoptera	predator	Adults	activity density	3	4	1.44157	2	3.625	2.2981	0.360393	0.633958	0.497175	-	-	Carabidae	FALSE		FALSE	Ex: taxonomy	FALSE		FALSE		FALSE
2590	603	Candolfi et al.	2004	A faunistic approach to assess potential side-effects of genetically modified Bt-corn on non-target arthropods under field conditions	Biocontrol Science and Technology 14(2): 129-170	https://doi.org/10.1080/09583150310001655701	private	yes	Lepidoptera	Cry1Ab	1.42	0	u/u: untreated Bt vs. untreated non-Bt		pitfall trap	Pterostichus niger	Pterostichus niger	Carabidae	Coleoptera	predator	Adults	activity density	3	2.36111	1.2143	3	2.77083	0.806064	0.514294	0.29091	0.402602	-	Low Risk	Carabidae	FALSE	Ex: taxonomy	FALSE		FALSE		FALSE		FALSE
2621	603	Candolfi et al.	2004	A faunistic approach to assess potential side-effects of genetically modified Bt-corn on non-target arthropods under field conditions	Biocontrol Science and Technology 14(2): 129-170	https://doi.org/10.1080/09583150310001655701	private	yes	Lepidoptera	Cry1Ab	1.42	0	u/i: untreated Bt vs. insecticide treated non-Bt	pyrethroid	pitfall trap	Poecilus cupreus	Poecilus cupreus	Carabidae	Coleoptera	predator	Adults	activity density	3	57.1528	38.0181	2	64.692	44.5414	0.665202	0.688515	0.676858	-	-	Carabidae	FALSE		FALSE	Ex: taxonomy	FALSE		FALSE		FALSE
2583	603	Candolfi et al.	2004	A faunistic approach to assess potential side-effects of genetically modified Bt-corn on non-target arthropods under field conditions	Biocontrol Science and Technology 14(2): 129-170	https://doi.org/10.1080/09583150310001655701	private	yes	Lepidoptera	Cry1Ab	1.42	0	u/u: untreated Bt vs. untreated non-Bt		pitfall trap	Heteroptera	not specified	not specified	Hemiptera	not specified	not specified	activity density	3	5.5	5.30772	3	2.375	0.695971	0.96504	0.29304	0.62904	-	-	MinorTaxa	FALSE	Ex: method	FALSE		FALSE		TRUE		FALSE
2622	603	Candolfi et al.	2004	A faunistic approach to assess potential side-effects of genetically modified Bt-corn on non-target arthropods under field conditions	Biocontrol Science and Technology 14(2): 129-170	https://doi.org/10.1080/09583150310001655701	private	yes	Lepidoptera	Cry1Ab	1.42	0	u/i: untreated Bt vs. insecticide treated non-Bt	pyrethroid	pitfall trap	Harpalus rufipes	Harpalus rufipes	Carabidae	Coleoptera	omnivore	Adults	activity density	3	199.958	96.3121	2	304.255	189.233	0.481661	0.621957	0.551809	-	-	Carabidae	FALSE		FALSE	Ex: taxonomy	FALSE		FALSE		FALSE
2591	603	Candolfi et al.	2004	A faunistic approach to assess potential side-effects of genetically modified Bt-corn on non-target arthropods under field conditions	Biocontrol Science and Technology 14(2): 129-170	https://doi.org/10.1080/09583150310001655701	private	yes	Lepidoptera	Cry1Ab	1.42	0	u/u: untreated Bt vs. untreated non-Bt		pitfall trap	Harpalus affinis	Harpalus affinis	Carabidae	Coleoptera	omnivore	Adults	activity density	3	6.48611	9.28656	3	25.4479	23.2808	1.43176	0.914842	1.1733	-	Low Risk	Carabidae	FALSE	Ex: taxonomy	FALSE		TRUE		FALSE		FALSE
2624	603	Candolfi et al.	2004	A faunistic approach to assess potential side-effects of genetically modified Bt-corn on non-target arthropods under field conditions	Biocontrol Science and Technology 14(2): 129-170	https://doi.org/10.1080/09583150310001655701	private	yes	Lepidoptera	Cry1Ab	1.42	0	u/i: untreated Bt vs. insecticide treated non-Bt	pyrethroid	pitfall trap	Pterostichus niger	Pterostichus niger	Carabidae	Coleoptera	predator	Adults	activity density	3	2.36111	1.2143	2	4.78795	0.804965	0.514294	0.168123	0.341209	-	-	Carabidae	FALSE		FALSE	Ex: taxonomy	FALSE		FALSE		FALSE
2631	603	Candolfi et al.	2004	A faunistic approach to assess potential side-effects of genetically modified Bt-corn on non-target arthropods under field conditions	Biocontrol Science and Technology 14(2): 129-170	https://doi.org/10.1080/09583150310001655701	private	yes	Lepidoptera	Cry1Ab	1.42	0	u/i: untreated Bt vs. insecticide treated non-Bt	pyrethroid	pitfall trap	Other Carabidae	not specified	Carabidae	Coleoptera	predator	Adults & juveniles	activity density	3	42.2778	27.5027	2	50.3951	28.9188	0.650524	0.573841	0.612182	-	-	Carabidae	FALSE		FALSE	Ex: taxonomy	FALSE		FALSE		FALSE
2626	603	Candolfi et al.	2004	A faunistic approach to assess potential side-effects of genetically modified Bt-corn on non-target arthropods under field conditions	Biocontrol Science and Technology 14(2): 129-170	https://doi.org/10.1080/09583150310001655701	private	yes	Lepidoptera	Cry1Ab	1.42	0	u/i: untreated Bt vs. insecticide treated non-Bt	pyrethroid	pitfall trap	Harpalus distinguendus	Harpalus distinguendus	Carabidae	Coleoptera	omnivore	Adults	activity density	3	2.75	3.04138	2	2.8125	0.0883884	1.10596	0.031427	0.568692	-	-	Carabidae	FALSE		FALSE	Ex: taxonomy	FALSE		FALSE		FALSE
2627	603	Candolfi et al.	2004	A faunistic approach to assess potential side-effects of genetically modified Bt-corn on non-target arthropods under field conditions	Biocontrol Science and Technology 14(2): 129-170	https://doi.org/10.1080/09583150310001655701	private	yes	Lepidoptera	Cry1Ab	1.42	0	u/i: untreated Bt vs. insecticide treated non-Bt	pyrethroid	pitfall trap	Clivina fossor	Clivina fossor	Carabidae	Coleoptera	predator	Adults	activity density	3	4	1.44157	2	3.40402	2.03609	0.360393	0.598143	0.479268	-	-	Carabidae	FALSE		FALSE	Ex: taxonomy	FALSE		FALSE		FALSE
2628	603	Candolfi et al.	2004	A faunistic approach to assess potential side-effects of genetically modified Bt-corn on non-target arthropods under field conditions	Biocontrol Science and Technology 14(2): 129-170	https://doi.org/10.1080/09583150310001655701	private	yes	Lepidoptera	Cry1Ab	1.42	0	u/i: untreated Bt vs. insecticide treated non-Bt	pyrethroid	pitfall trap	Amara aeneus	Amara aeneus	Carabidae	Coleoptera	omnivore	Adults	activity density	3	5.59722	7.45313	2	0.792411	0.8681	1.33158	1.09552	1.21355	-	-	Carabidae	FALSE		FALSE	Ex: taxonomy	FALSE		FALSE		FALSE
2629	603	Candolfi et al.	2004	A faunistic approach to assess potential side-effects of genetically modified Bt-corn on non-target arthropods under field conditions	Biocontrol Science and Technology 14(2): 129-170	https://doi.org/10.1080/09583150310001655701	private	yes	Lepidoptera	Cry1Ab	1.42	0	u/i: untreated Bt vs. insecticide treated non-Bt	pyrethroid	pitfall trap	Brachinus crepitans	Brachinus crepitans	Carabidae	Coleoptera	predator	Adults	activity density	3	1.52778	0.610005	2	3.78125	2.51907	0.399276	0.6662	0.532738	-	-	Carabidae	FALSE		FALSE	Ex: taxonomy	FALSE		FALSE		FALSE
2589	603	Candolfi et al.	2004	A faunistic approach to assess potential side-effects of genetically modified Bt-corn on non-target arthropods under field conditions	Biocontrol Science and Technology 14(2): 129-170	https://doi.org/10.1080/09583150310001655701	private	yes	Lepidoptera	Cry1Ab	1.42	0	u/u: untreated Bt vs. untreated non-Bt		pitfall trap	Trechus	not specified	Carabidae	Coleoptera	predator	Adults	activity density	3	11.25	2.67219	3	8.83333	3.47386	0.237528	0.393267	0.315398	-	Low Risk	Carabidae	FALSE	Ex: taxonomy	FALSE		FALSE		FALSE		FALSE
2588	603	Candolfi et al.	2004	A faunistic approach to assess potential side-effects of genetically modified Bt-corn on non-target arthropods under field conditions	Biocontrol Science and Technology 14(2): 129-170	https://doi.org/10.1080/09583150310001655701	private	yes	Lepidoptera	Cry1Ab	1.42	0	u/u: untreated Bt vs. untreated non-Bt		pitfall trap	Harpalus rufipes	Harpalus rufipes	Carabidae	Coleoptera	omnivore	Adults	activity density	3	199.958	96.3121	3	223.583	58.9631	0.481661	0.263719	0.37269	-	Low Risk	Carabidae	FALSE	Ex: taxonomy	FALSE		TRUE		FALSE		FALSE
2611	603	Candolfi et al.	2004	A faunistic approach to assess potential side-effects of genetically modified Bt-corn on non-target arthropods under field conditions	Biocontrol Science and Technology 14(2): 129-170	https://doi.org/10.1080/09583150310001655701	private	yes	Lepidoptera	Cry1Ab	1.42	0	u/u: untreated Bt vs. untreated non-Bt		pitfall trap	Chilopoda	not specified	not specified	not specified	predator	not specified	activity density	3	18.75	10.9123	3	13.0833	4.70594	0.581989	0.359689	0.470839	-	Low Risk	Myriapoda	FALSE	Ex: taxonomy	FALSE		TRUE		FALSE		FALSE
2666	603	Candolfi et al.	2004	A faunistic approach to assess potential side-effects of genetically modified Bt-corn on non-target arthropods under field conditions	Biocontrol Science and Technology 14(2): 129-170	https://doi.org/10.1080/09583150310001655701	private	yes	Lepidoptera	Cry1Ab	1.42	0	u/i: untreated Bt vs. insecticide treated non-Bt	microbial	pitfall trap	Carabidae	not specified	Carabidae	Coleoptera	predator	Adults & juveniles	activity density	3	539.833	112.817	2	599.125	63.9932	0.208986	0.106811	0.157898	-	-	Carabidae	FALSE		TRUE	also lower tax units available	FALSE		FALSE		FALSE
2669	603	Candolfi et al.	2004	A faunistic approach to assess potential side-effects of genetically modified Bt-corn on non-target arthropods under field conditions	Biocontrol Science and Technology 14(2): 129-170	https://doi.org/10.1080/09583150310001655701	private	yes	Lepidoptera	Cry1Ab	1.42	0	u/i: untreated Bt vs. insecticide treated non-Bt	microbial	pitfall trap	Staphylinus	not specified	Staphylinidae	Coleoptera	predator	Adults	activity density	3	3.80556	1.25577	2	1.5	1.06066	0.329984	0.707107	0.518546	-	-	Staphylinidae	FALSE		FALSE	Ex: taxonomy	FALSE		FALSE		FALSE
2667	603	Candolfi et al.	2004	A faunistic approach to assess potential side-effects of genetically modified Bt-corn on non-target arthropods under field conditions	Biocontrol Science and Technology 14(2): 129-170	https://doi.org/10.1080/09583150310001655701	private	yes	Lepidoptera	Cry1Ab	1.42	0	u/i: untreated Bt vs. insecticide treated non-Bt	microbial	pitfall trap	Nicrophorus	not specified	Silphidae	Coleoptera	decomposer	not specified	activity density	3	1.41667	1.2645	2	2.6875	1.5026	0.892588	0.559108	0.725848	-	-	MinorTaxa	FALSE		TRUE		FALSE		FALSE		FALSE
2668	603	Candolfi et al.	2004	A faunistic approach to assess potential side-effects of genetically modified Bt-corn on non-target arthropods under field conditions	Biocontrol Science and Technology 14(2): 129-170	https://doi.org/10.1080/09583150310001655701	private	yes	Lepidoptera	Cry1Ab	1.42	0	u/i: untreated Bt vs. insecticide treated non-Bt	microbial	pitfall trap	Xantholinus	not specified	Staphylinidae	Coleoptera	predator	Adults	activity density	3	7.61111	2.08555	2	4.8125	3.62392	0.274014	0.753023	0.513519	-	-	Staphylinidae	FALSE		FALSE	Ex: taxonomy	FALSE		FALSE		FALSE
2623	603	Candolfi et al.	2004	A faunistic approach to assess potential side-effects of genetically modified Bt-corn on non-target arthropods under field conditions	Biocontrol Science and Technology 14(2): 129-170	https://doi.org/10.1080/09583150310001655701	private	yes	Lepidoptera	Cry1Ab	1.42	0	u/i: untreated Bt vs. insecticide treated non-Bt	pyrethroid	pitfall trap	Trechus	not specified	Carabidae	Coleoptera	predator	Adults	activity density	3	11.25	2.67219	2	8.8125	0.972272	0.237528	0.110329	0.173929	-	-	Carabidae	FALSE		FALSE	Ex: taxonomy	FALSE		FALSE		FALSE
2665	603	Candolfi et al.	2004	A faunistic approach to assess potential side-effects of genetically modified Bt-corn on non-target arthropods under field conditions	Biocontrol Science and Technology 14(2): 129-170	https://doi.org/10.1080/09583150310001655701	private	yes	Lepidoptera	Cry1Ab	1.42	0	u/i: untreated Bt vs. insecticide treated non-Bt	microbial	pitfall trap	Other Carabidae	not specified	Carabidae	Coleoptera	predator	Adults & juveniles	activity density	3	42.2778	27.5027	2	76.3333	50.4403	0.650524	0.66079	0.655657	-	-	Carabidae	FALSE		FALSE	Ex: taxonomy	FALSE		FALSE		FALSE
2683	603	Candolfi et al.	2004	A faunistic approach to assess potential side-effects of genetically modified Bt-corn on non-target arthropods under field conditions	Biocontrol Science and Technology 14(2): 129-170	https://doi.org/10.1080/09583150310001655701	private	yes	Lepidoptera	Cry1Ab	1.42	0	u/i: untreated Bt vs. insecticide treated non-Bt	microbial	pitfall trap	Entomobryidae	not specified	Entomobryidae	Collembola	decomposer	not specified	activity density	3	351.028	77.0489	2	923.979	671.368	0.219495	0.726606	0.47305	-	-	Collembola	FALSE		FALSE	Ex: taxonomy	FALSE		FALSE		FALSE
2671	603	Candolfi et al.	2004	A faunistic approach to assess potential side-effects of genetically modified Bt-corn on non-target arthropods under field conditions	Biocontrol Science and Technology 14(2): 129-170	https://doi.org/10.1080/09583150310001655701	private	yes	Lepidoptera	Cry1Ab	1.42	0	u/i: untreated Bt vs. insecticide treated non-Bt	microbial	pitfall trap	Staphylinidae	not specified	Staphylinidae	Coleoptera	predator	Adults & juveniles	activity density	3	34.8333	7.76846	2	24.5417	17.0884	0.223018	0.696302	0.45966	-	-	Staphylinidae	FALSE		TRUE	also lower tax units and pan trap samples available	FALSE		FALSE		FALSE
2684	603	Candolfi et al.	2004	A faunistic approach to assess potential side-effects of genetically modified Bt-corn on non-target arthropods under field conditions	Biocontrol Science and Technology 14(2): 129-170	https://doi.org/10.1080/09583150310001655701	private	yes	Lepidoptera	Cry1Ab	1.42	0	u/i: untreated Bt vs. insecticide treated non-Bt	microbial	pitfall trap	Collembola	not specified	not specified	Collembola	decomposer	not specified	activity density	3	1224.54	784.012	2	2890.58	1464.54	0.64025	0.506658	0.573454	-	-	Collembola	FALSE		TRUE	also pan trap and beat cloth available	FALSE		FALSE		FALSE
2586	603	Candolfi et al.	2004	A faunistic approach to assess potential side-effects of genetically modified Bt-corn on non-target arthropods under field conditions	Biocontrol Science and Technology 14(2): 129-170	https://doi.org/10.1080/09583150310001655701	private	yes	Lepidoptera	Cry1Ab	1.42	0	u/u: untreated Bt vs. untreated non-Bt		pitfall trap	Pterostichus melanarius	Pterostichus melanarius	Carabidae	Coleoptera	predator	Adults	activity density	3	204.069	45.989	3	175.74	47.1279	0.225359	0.268169	0.246764	-	Low Risk	Carabidae	FALSE	Ex: taxonomy	FALSE		TRUE		FALSE		FALSE
2641	603	Candolfi et al.	2004	A faunistic approach to assess potential side-effects of genetically modified Bt-corn on non-target arthropods under field conditions	Biocontrol Science and Technology 14(2): 129-170	https://doi.org/10.1080/09583150310001655701	private	yes	Lepidoptera	Cry1Ab	1.42	0	u/i: untreated Bt vs. insecticide treated non-Bt	pyrethroid	pitfall trap	Araneae	not specified	not specified	Araneae	predator	Adults & juveniles	activity density	3	178.056	42.1344	2	175.259	9.35654	0.236636	0.0533869	0.145012	-	-	Araneae	FALSE		TRUE		FALSE		FALSE		FALSE
2640	603	Candolfi et al.	2004	A faunistic approach to assess potential side-effects of genetically modified Bt-corn on non-target arthropods under field conditions	Biocontrol Science and Technology 14(2): 129-170	https://doi.org/10.1080/09583150310001655701	private	yes	Lepidoptera	Cry1Ab	1.42	0	u/i: untreated Bt vs. insecticide treated non-Bt	pyrethroid	pitfall trap	Other Araneae	not specified	not specified	Araneae	predator	Adults & juveniles	activity density	3	53.1528	23.2913	2	48.1473	21.6236	0.438196	0.449113	0.443654	-	-	Araneae	FALSE		FALSE	Ex: Taxonomy	FALSE		FALSE		FALSE
2639	603	Candolfi et al.	2004	A faunistic approach to assess potential side-effects of genetically modified Bt-corn on non-target arthropods under field conditions	Biocontrol Science and Technology 14(2): 129-170	https://doi.org/10.1080/09583150310001655701	private	yes	Lepidoptera	Cry1Ab	1.42	0	u/i: untreated Bt vs. insecticide treated non-Bt	pyrethroid	pitfall trap	Oedothorax	not specified	Linyphiidae	Araneae	predator	Adults	activity density	3	98.4444	12.7432	2	101.975	24.7582	0.129446	0.242786	0.186116	-	-	Araneae	FALSE		FALSE	Ex: Taxonomy	FALSE		FALSE		FALSE
2585	603	Candolfi et al.	2004	A faunistic approach to assess potential side-effects of genetically modified Bt-corn on non-target arthropods under field conditions	Biocontrol Science and Technology 14(2): 129-170	https://doi.org/10.1080/09583150310001655701	private	yes	Lepidoptera	Cry1Ab	1.42	0	u/u: untreated Bt vs. untreated non-Bt		pitfall trap	Elateridae	not specified	Elateridae	Coleoptera	herbivore	Adults	activity density	3	10.0833	3.81881	3	14.5833	1.77365	0.378725	0.121622	0.250173	-	Low Risk	Elateridae	FALSE	Ex: method	FALSE		FALSE		TRUE		FALSE
2638	603	Candolfi et al.	2004	A faunistic approach to assess potential side-effects of genetically modified Bt-corn on non-target arthropods under field conditions	Biocontrol Science and Technology 14(2): 129-170	https://doi.org/10.1080/09583150310001655701	private	yes	Lepidoptera	Cry1Ab	1.42	0	u/i: untreated Bt vs. insecticide treated non-Bt	pyrethroid	pitfall trap	Alopecosa	not specified	Lycosidae	Araneae	predator	Adults	activity density	3	26.4583	7.56672	2	25.1362	12.4912	0.285986	0.49694	0.391463	-	-	Araneae	FALSE		FALSE	Ex: Taxonomy	FALSE		FALSE		FALSE
2664	603	Candolfi et al.	2004	A faunistic approach to assess potential side-effects of genetically modified Bt-corn on non-target arthropods under field conditions	Biocontrol Science and Technology 14(2): 129-170	https://doi.org/10.1080/09583150310001655701	private	yes	Lepidoptera	Cry1Ab	1.42	0	u/i: untreated Bt vs. insecticide treated non-Bt	microbial	pitfall trap	Bembidion obtusum	Bembidion obtusum	Carabidae	Coleoptera	predator	Adults	activity density	3	2.40278	2.32899	2	0.125	0.176777	0.96929	1.41421	1.19175	-	-	Carabidae	FALSE		FALSE	Ex: taxonomy	FALSE		FALSE		FALSE
2670	603	Candolfi et al.	2004	A faunistic approach to assess potential side-effects of genetically modified Bt-corn on non-target arthropods under field conditions	Biocontrol Science and Technology 14(2): 129-170	https://doi.org/10.1080/09583150310001655701	private	yes	Lepidoptera	Cry1Ab	1.42	0	u/i: untreated Bt vs. insecticide treated non-Bt	microbial	pitfall trap	Other Staphylinidae	not specified	Staphylinidae	Coleoptera	predator	Adults & juveniles	activity density	3	23.4167	6.12542	2	18.2292	12.4038	0.261584	0.680439	0.471011	-	-	Staphylinidae	FALSE		FALSE	Ex: taxonomy	FALSE		FALSE		FALSE
2596	603	Candolfi et al.	2004	A faunistic approach to assess potential side-effects of genetically modified Bt-corn on non-target arthropods under field conditions	Biocontrol Science and Technology 14(2): 129-170	https://doi.org/10.1080/09583150310001655701	private	yes	Lepidoptera	Cry1Ab	1.42	0	u/u: untreated Bt vs. untreated non-Bt		pitfall trap	Bembidion obtusum	Bembidion obtusum	Carabidae	Coleoptera	predator	Adults	activity density	3	2.40278	2.32899	3	0.84375	0.598664	0.96929	0.709528	0.839409	-	Low Risk	Carabidae	FALSE	Ex: taxonomy	FALSE		TRUE		FALSE		FALSE
2637	603	Candolfi et al.	2004	A faunistic approach to assess potential side-effects of genetically modified Bt-corn on non-target arthropods under field conditions	Biocontrol Science and Technology 14(2): 129-170	https://doi.org/10.1080/09583150310001655701	private	yes	Lepidoptera	Cry1Ab	1.42	0	u/i: untreated Bt vs. insecticide treated non-Bt	pyrethroid	pitfall trap	Staphylinidae	not specified	Staphylinidae	Coleoptera	predator	Adults & juveniles	activity density	3	34.8333	7.76846	2	29.8862	7.83815	0.223018	0.262267	0.242642	-	-	Staphylinidae	FALSE		TRUE	also lower tax units and pan trap samples available	FALSE		FALSE		FALSE
2597	603	Candolfi et al.	2004	A faunistic approach to assess potential side-effects of genetically modified Bt-corn on non-target arthropods under field conditions	Biocontrol Science and Technology 14(2): 129-170	https://doi.org/10.1080/09583150310001655701	private	yes	Lepidoptera	Cry1Ab	1.42	0	u/u: untreated Bt vs. untreated non-Bt		pitfall trap	Other Carabidae	not specified	Carabidae	Coleoptera	predator	Adults & juveniles	activity density	3	42.2778	27.5027	3	84.7396	43.8088	0.650524	0.516982	0.583753	-	Low Risk	Carabidae	FALSE	Ex: taxonomy	FALSE		FALSE		FALSE		FALSE
2604	603	Candolfi et al.	2004	A faunistic approach to assess potential side-effects of genetically modified Bt-corn on non-target arthropods under field conditions	Biocontrol Science and Technology 14(2): 129-170	https://doi.org/10.1080/09583150310001655701	private	yes	Lepidoptera	Cry1Ab	1.42	0	u/u: untreated Bt vs. untreated non-Bt		pitfall trap	Alopecosa	not specified	Lycosidae	Araneae	predator	Adults	activity density	3	26.4583	7.56672	3	27.6979	8.91476	0.285986	0.321857	0.303921	-	Low Risk	Araneae	FALSE	Ex: Taxonomy	FALSE		FALSE		FALSE		FALSE
2636	603	Candolfi et al.	2004	A faunistic approach to assess potential side-effects of genetically modified Bt-corn on non-target arthropods under field conditions	Biocontrol Science and Technology 14(2): 129-170	https://doi.org/10.1080/09583150310001655701	private	yes	Lepidoptera	Cry1Ab	1.42	0	u/i: untreated Bt vs. insecticide treated non-Bt	pyrethroid	pitfall trap	Other Staphylinidae	not specified	Staphylinidae	Coleoptera	predator	Adults & juveniles	activity density	3	23.4167	6.12542	2	21.8906	6.16509	0.261584	0.281631	0.271608	-	-	Staphylinidae	FALSE		FALSE	Ex: taxonomy	FALSE		FALSE		FALSE
2603	603	Candolfi et al.	2004	A faunistic approach to assess potential side-effects of genetically modified Bt-corn on non-target arthropods under field conditions	Biocontrol Science and Technology 14(2): 129-170	https://doi.org/10.1080/09583150310001655701	private	yes	Lepidoptera	Cry1Ab	1.42	0	u/u: untreated Bt vs. untreated non-Bt		pitfall trap	Staphylinidae	not specified	Staphylinidae	Coleoptera	predator	Adults & juveniles	activity density	3	34.8333	7.76846	3	30.1771	8.48001	0.223018	0.281008	0.252013	-	Low Risk	Staphylinidae	TRUE	also pan trap samples and lower tax units available	FALSE		FALSE		TRUE		FALSE
2602	603	Candolfi et al.	2004	A faunistic approach to assess potential side-effects of genetically modified Bt-corn on non-target arthropods under field conditions	Biocontrol Science and Technology 14(2): 129-170	https://doi.org/10.1080/09583150310001655701	private	yes	Lepidoptera	Cry1Ab	1.42	0	u/u: untreated Bt vs. untreated non-Bt		pitfall trap	Other Staphylinidae	not specified	Staphylinidae	Coleoptera	predator	Adults & juveniles	activity density	3	23.4167	6.12542	3	23.75	5.75408	0.261584	0.242277	0.25193	-	Low Risk	Staphylinidae	FALSE	Ex: taxonomy	FALSE		FALSE		FALSE		FALSE
2620	603	Candolfi et al.	2004	A faunistic approach to assess potential side-effects of genetically modified Bt-corn on non-target arthropods under field conditions	Biocontrol Science and Technology 14(2): 129-170	https://doi.org/10.1080/09583150310001655701	private	yes	Lepidoptera	Cry1Ab	1.42	0	u/i: untreated Bt vs. insecticide treated non-Bt	pyrethroid	pitfall trap	Pterostichus melanarius	Pterostichus melanarius	Carabidae	Coleoptera	predator	Adults	activity density	3	204.069	45.989	2	130.667	4.75719	0.225359	0.0364068	0.130883	-	-	Carabidae	FALSE		FALSE	Ex: taxonomy	FALSE		FALSE		FALSE
2601	603	Candolfi et al.	2004	A faunistic approach to assess potential side-effects of genetically modified Bt-corn on non-target arthropods under field conditions	Biocontrol Science and Technology 14(2): 129-170	https://doi.org/10.1080/09583150310001655701	private	yes	Lepidoptera	Cry1Ab	1.42	0	u/u: untreated Bt vs. untreated non-Bt		pitfall trap	Staphylinus	not specified	Staphylinidae	Coleoptera	predator	Adults	activity density	3	3.80556	1.25577	3	2.48958	1.45651	0.329984	0.585041	0.457513	-	Low Risk	Staphylinidae	FALSE	Ex: taxonomy	FALSE		FALSE		FALSE		FALSE
2600	603	Candolfi et al.	2004	A faunistic approach to assess potential side-effects of genetically modified Bt-corn on non-target arthropods under field conditions	Biocontrol Science and Technology 14(2): 129-170	https://doi.org/10.1080/09583150310001655701	private	yes	Lepidoptera	Cry1Ab	1.42	0	u/u: untreated Bt vs. untreated non-Bt		pitfall trap	Xantholinus	not specified	Staphylinidae	Coleoptera	predator	Adults	activity density	3	7.61111	2.08555	3	3.9375	1.35641	0.274014	0.344485	0.30925	-	Low Risk	Staphylinidae	FALSE	Ex: taxonomy	FALSE		FALSE		FALSE		FALSE
2599	603	Candolfi et al.	2004	A faunistic approach to assess potential side-effects of genetically modified Bt-corn on non-target arthropods under field conditions	Biocontrol Science and Technology 14(2): 129-170	https://doi.org/10.1080/09583150310001655701	private	yes	Lepidoptera	Cry1Ab	1.42	0	u/u: untreated Bt vs. untreated non-Bt		pitfall trap	Nicrophorus	not specified	Silphidae	Coleoptera	decomposer	not specified	activity density	3	1.41667	1.2645	3	1.54167	1.30104	0.892588	0.843919	0.868253	-	Low Risk	MinorTaxa	TRUE		FALSE		FALSE		TRUE		FALSE
2630	603	Candolfi et al.	2004	A faunistic approach to assess potential side-effects of genetically modified Bt-corn on non-target arthropods under field conditions	Biocontrol Science and Technology 14(2): 129-170	https://doi.org/10.1080/09583150310001655701	private	yes	Lepidoptera	Cry1Ab	1.42	0	u/i: untreated Bt vs. insecticide treated non-Bt	pyrethroid	pitfall trap	Bembidion obtusum	Bembidion obtusum	Carabidae	Coleoptera	predator	Adults	activity density	3	2.40278	2.32899	2	0.542411	0.33777	0.96929	0.62272	0.796005	-	-	Carabidae	FALSE		FALSE	Ex: taxonomy	FALSE		FALSE		FALSE
2598	603	Candolfi et al.	2004	A faunistic approach to assess potential side-effects of genetically modified Bt-corn on non-target arthropods under field conditions	Biocontrol Science and Technology 14(2): 129-170	https://doi.org/10.1080/09583150310001655701	private	yes	Lepidoptera	Cry1Ab	1.42	0	u/u: untreated Bt vs. untreated non-Bt		pitfall trap	Carabidae	not specified	Carabidae	Coleoptera	predator	Adults & juveniles	activity density	3	539.833	112.817	3	601.344	21.3683	0.208986	0.0355343	0.12226	-	Low Risk	Carabidae	TRUE	also lower tax units available, also pan trap available	FALSE		FALSE		TRUE		FALSE
2642	603	Candolfi et al.	2004	A faunistic approach to assess potential side-effects of genetically modified Bt-corn on non-target arthropods under field conditions	Biocontrol Science and Technology 14(2): 129-170	https://doi.org/10.1080/09583150310001655701	private	yes	Lepidoptera	Cry1Ab	1.42	0	u/i: untreated Bt vs. insecticide treated non-Bt	pyrethroid	pitfall trap	Phalangium opilio	Phalangium opilio	Phalangiidae	Opiliones	predator	Adults	activity density	3	201.833	25.1375	2	90.8996	19.436	0.124546	0.213818	0.169182	-	-	Opiliones	FALSE		TRUE	other methods available	FALSE		FALSE		FALSE
7423	603	Candolfi et al.	2004	A faunistic approach to assess potential side-effects of genetically modified Bt-corn on non-target arthropods under field conditions	Biocontrol Science and Technology 14(2): 129-170	https://doi.org/10.1080/09583150310001655701	private	yes	Lepidoptera	Cry1Ab	1.42	0	u/i: untreated Bt vs. insecticide treated non-Bt	pyrethroid	pitfall trap	Myriapoda	not specified	not specified	not specified	predator	not specified	activity density	3	190.69	143.41	2	44.01	12.16	0.752058	0.276301	0.51418	-	-	Myriapoda	FALSE		TRUE	also lower tax units available	FALSE		FALSE		FALSE
7422	603	Candolfi et al.	2004	A faunistic approach to assess potential side-effects of genetically modified Bt-corn on non-target arthropods under field conditions	Biocontrol Science and Technology 14(2): 129-170	https://doi.org/10.1080/09583150310001655701	private	yes	Lepidoptera	Cry1Ab	1.42	0	u/u: untreated Bt vs. untreated non-Bt		pitfall trap	Myriapoda	not specified	not specified	not specified	predator	not specified	activity density	3	190.69	143.41	3	76.71	55.1	0.752058	0.71829	0.735174	-	Low Risk	Myriapoda	TRUE	also lower taxonomic units	FALSE		FALSE		TRUE		FALSE
7424	603	Candolfi et al.	2004	A faunistic approach to assess potential side-effects of genetically modified Bt-corn on non-target arthropods under field conditions	Biocontrol Science and Technology 14(2): 129-170	https://doi.org/10.1080/09583150310001655701	private	yes	Lepidoptera	Cry1Ab	1.42	0	u/i: untreated Bt vs. insecticide treated non-Bt	microbial	pitfall trap	Myriapoda	not specified	not specified	not specified	predator	not specified	activity density	3	190.69	143.41	2	32.52	8.28	0.752058	0.254613	0.503335	-	-	Myriapoda	FALSE		TRUE	also lower tax units available	FALSE		FALSE		FALSE
2708	603	Candolfi et al.	2004	A faunistic approach to assess potential side-effects of genetically modified Bt-corn on non-target arthropods under field conditions	Biocontrol Science and Technology 14(2): 129-170	https://doi.org/10.1080/09583150310001655701	private	yes	Lepidoptera	Cry1Ab	1.42	0	u/u: untreated Bt vs. untreated non-Bt		pan trap	Nabis ferrus	Nabis ferrus	Nabidae	Hemiptera	predator	Adults	activity density	3	3.08333	1.18145	3	2.19444	0.917928	0.383174	0.418296	0.400735	-	Low Risk	Nabidae	TRUE		FALSE		FALSE		TRUE		FALSE
2690	603	Candolfi et al.	2004	A faunistic approach to assess potential side-effects of genetically modified Bt-corn on non-target arthropods under field conditions	Biocontrol Science and Technology 14(2): 129-170	https://doi.org/10.1080/09583150310001655701	private	yes	Lepidoptera	Cry1Ab	1.42	0	u/u: untreated Bt vs. untreated non-Bt		pan trap	Platypalpus degeeri	Platypalpus degeeri	Empididae	Diptera	predator	Adults	activity density	3	10.3333	12.3415	3	17.8333	2.02759	1.19434	0.113696	0.654017	-	Low Risk	MinorTaxa	FALSE	Ex: taxonomy	FALSE		FALSE		FALSE		FALSE
2866	603	Candolfi et al.	2004	A faunistic approach to assess potential side-effects of genetically modified Bt-corn on non-target arthropods under field conditions	Biocontrol Science and Technology 14(2): 129-170	https://doi.org/10.1080/09583150310001655701	private	yes	Lepidoptera	Cry1Ab	1.42	0	u/i: untreated Bt vs. insecticide treated non-Bt	microbial	pan trap	Acarina	not specified	not specified	Acarina	not specified	All stages	activity density	3	2.91667	0.927961	2	2.04167	0.176777	0.318158	0.0865845	0.202371	-	-	Acarina	FALSE		FALSE	Ex: Method	FALSE		FALSE		FALSE
2737	603	Candolfi et al.	2004	A faunistic approach to assess potential side-effects of genetically modified Bt-corn on non-target arthropods under field conditions	Biocontrol Science and Technology 14(2): 129-170	https://doi.org/10.1080/09583150310001655701	private	yes	Lepidoptera	Cry1Ab	1.42	0	u/u: untreated Bt vs. untreated non-Bt		pan trap	Pachygnatha degeeri	Pachygnatha degeeri	Tetragnathidae	Araneae	predator	Adults	activity density	3	5.44444	2.26895	3	5.52778	1.38527	0.416746	0.250602	0.333674	-	-	Araneae	FALSE	Ex: Method	FALSE		FALSE		FALSE	Ex: Taxonomy	FALSE
2867	603	Candolfi et al.	2004	A faunistic approach to assess potential side-effects of genetically modified Bt-corn on non-target arthropods under field conditions	Biocontrol Science and Technology 14(2): 129-170	https://doi.org/10.1080/09583150310001655701	private	yes	Lepidoptera	Cry1Ab	1.42	0	u/i: untreated Bt vs. insecticide treated non-Bt	microbial	pan trap	Entomobryidae	not specified	Entomobryidae	Collembola	decomposer	not specified	activity density	3	7.5	5.27639	2	21.3958	9.69326	0.703519	0.453044	0.578281	-	-	Collembola	FALSE		FALSE	Ex: taxonomy	FALSE		FALSE		FALSE
2868	603	Candolfi et al.	2004	A faunistic approach to assess potential side-effects of genetically modified Bt-corn on non-target arthropods under field conditions	Biocontrol Science and Technology 14(2): 129-170	https://doi.org/10.1080/09583150310001655701	private	yes	Lepidoptera	Cry1Ab	1.42	0	u/i: untreated Bt vs. insecticide treated non-Bt	microbial	pan trap	Sminthuridae	not specified	Sminthuridae	Collembola	decomposer	not specified	activity density	3	68.75	21.1356	2	99.75	42.5443	0.307427	0.426509	0.366968	-	-	Collembola	FALSE		FALSE	Ex: taxonomy	FALSE		FALSE		FALSE
2869	603	Candolfi et al.	2004	A faunistic approach to assess potential side-effects of genetically modified Bt-corn on non-target arthropods under field conditions	Biocontrol Science and Technology 14(2): 129-170	https://doi.org/10.1080/09583150310001655701	private	yes	Lepidoptera	Cry1Ab	1.42	0	u/i: untreated Bt vs. insecticide treated non-Bt	microbial	pan trap	Collembola	not specified	not specified	Collembola	decomposer	not specified	activity density	3	76.25	24.3111	2	121.146	52.2375	0.318834	0.431195	0.375014	-	-	Collembola	FALSE		FALSE	Ex: method	FALSE		FALSE		FALSE
2870	603	Candolfi et al.	2004	A faunistic approach to assess potential side-effects of genetically modified Bt-corn on non-target arthropods under field conditions	Biocontrol Science and Technology 14(2): 129-170	https://doi.org/10.1080/09583150310001655701	private	yes	Lepidoptera	Cry1Ab	1.42	0	u/i: untreated Bt vs. insecticide treated non-Bt	microbial	pan trap	Mecoptera	not specified	not specified	Mecoptera	decomposer	not specified	activity density	3	0.833333	0.820738	2	4.04167	3.59446	0.984886	0.889351	0.937118	-	-	Mecoptera	FALSE		TRUE		FALSE		FALSE		FALSE
2714	603	Candolfi et al.	2004	A faunistic approach to assess potential side-effects of genetically modified Bt-corn on non-target arthropods under field conditions	Biocontrol Science and Technology 14(2): 129-170	https://doi.org/10.1080/09583150310001655701	private	yes	Lepidoptera	Cry1Ab	1.42	0	u/u: untreated Bt vs. untreated non-Bt		pan trap	Other Chalcidoidea	not specified	not specified	Hymenoptera	parasitoid	Adults	activity density	3	5.63889	6.69387	3	6.55556	7.38539	1.18709	1.12658	1.15684	-	Low Risk	MinorTaxa	TRUE	also higher tax unit available	FALSE		TRUE		TRUE		FALSE
2735	603	Candolfi et al.	2004	A faunistic approach to assess potential side-effects of genetically modified Bt-corn on non-target arthropods under field conditions	Biocontrol Science and Technology 14(2): 129-170	https://doi.org/10.1080/09583150310001655701	private	yes	Lepidoptera	Cry1Ab	1.42	0	u/u: untreated Bt vs. untreated non-Bt		pan trap	Neuroptera	not specified	not specified	Neuroptera	predator	not specified	activity density	3	20.0556	0.728075	3	17.7778	1.38527	0.0363029	0.0779216	0.0571122	-	Low Risk	Neuroptera	TRUE	also lower tax units and beat cloth samples available	FALSE		FALSE		TRUE		FALSE
2689	603	Candolfi et al.	2004	A faunistic approach to assess potential side-effects of genetically modified Bt-corn on non-target arthropods under field conditions	Biocontrol Science and Technology 14(2): 129-170	https://doi.org/10.1080/09583150310001655701	private	yes	Lepidoptera	Cry1Ab	1.42	0	u/u: untreated Bt vs. untreated non-Bt		pan trap	Platypalpus pallidiventris	Platypalpus pallidiventris	Empididae	Diptera	predator	Adults	activity density	3	8.61111	0.693889	3	13.3333	1.76383	0.0805806	0.132288	0.106434	-	Low Risk	MinorTaxa	FALSE	Ex: taxonomy	FALSE		FALSE		FALSE		FALSE
2713	603	Candolfi et al.	2004	A faunistic approach to assess potential side-effects of genetically modified Bt-corn on non-target arthropods under field conditions	Biocontrol Science and Technology 14(2): 129-170	https://doi.org/10.1080/09583150310001655701	private	yes	Lepidoptera	Cry1Ab	1.42	0	u/u: untreated Bt vs. untreated non-Bt		pan trap	Mymaridae	not specified	Mymaridae	Hymenoptera	parasitoid	Adults	activity density	3	208.639	34.6741	3	238	20.9092	0.166192	0.0878538	0.127023	-	Low Risk	Mymaridae	TRUE	also higher tax unit available	FALSE		TRUE		TRUE		FALSE
2691	603	Candolfi et al.	2004	A faunistic approach to assess potential side-effects of genetically modified Bt-corn on non-target arthropods under field conditions	Biocontrol Science and Technology 14(2): 129-170	https://doi.org/10.1080/09583150310001655701	private	yes	Lepidoptera	Cry1Ab	1.42	0	u/u: untreated Bt vs. untreated non-Bt		pan trap	Lonchopteridae	not specified	Lonchopteridae	Diptera	decomposer	Adults	activity density	3	53.9444	29.6368	3	98.0278	12.2843	0.549396	0.125315	0.337355	-	Low Risk	MinorTaxa	TRUE		FALSE		FALSE		TRUE		FALSE
2692	603	Candolfi et al.	2004	A faunistic approach to assess potential side-effects of genetically modified Bt-corn on non-target arthropods under field conditions	Biocontrol Science and Technology 14(2): 129-170	https://doi.org/10.1080/09583150310001655701	private	yes	Lepidoptera	Cry1Ab	1.42	0	u/u: untreated Bt vs. untreated non-Bt		pan trap	Phoridae	not specified	Phoridae	Diptera	decomposer	Adults	activity density	3	320.695	100.516	3	467.611	149.735	0.313433	0.320214	0.316823	-	Low Risk	MinorTaxa	TRUE		FALSE		FALSE		TRUE		FALSE
2693	603	Candolfi et al.	2004	A faunistic approach to assess potential side-effects of genetically modified Bt-corn on non-target arthropods under field conditions	Biocontrol Science and Technology 14(2): 129-170	https://doi.org/10.1080/09583150310001655701	private	yes	Lepidoptera	Cry1Ab	1.42	0	u/u: untreated Bt vs. untreated non-Bt		pan trap	Pipunculidae	not specified	Pipunculidae	Diptera	parasitoid	Adults	activity density	3	4.05556	0.567238	3	4.11111	1.71661	0.139867	0.417554	0.278711	-	Low Risk	MinorTaxa	TRUE		FALSE		TRUE		TRUE		FALSE
2718	603	Candolfi et al.	2004	A faunistic approach to assess potential side-effects of genetically modified Bt-corn on non-target arthropods under field conditions	Biocontrol Science and Technology 14(2): 129-170	https://doi.org/10.1080/09583150310001655701	private	yes	Lepidoptera	Cry1Ab	1.42	0	u/u: untreated Bt vs. untreated non-Bt		pan trap	Cynipoidea	not specified	not specified	Hymenoptera	herbivore	Adults	activity density	3	40.4444	19.2917	3	54.1389	40.6763	0.476992	0.751333	0.614163	-	Low Risk	MinorTaxa	TRUE		FALSE		FALSE		TRUE		FALSE
2717	603	Candolfi et al.	2004	A faunistic approach to assess potential side-effects of genetically modified Bt-corn on non-target arthropods under field conditions	Biocontrol Science and Technology 14(2): 129-170	https://doi.org/10.1080/09583150310001655701	private	yes	Lepidoptera	Cry1Ab	1.42	0	u/u: untreated Bt vs. untreated non-Bt		pan trap	Ceraphronidae	not specified	Ceraphronidae	Hymenoptera	parasitoid	Adults	activity density	3	56.7222	8.17955	3	95.8611	25.4981	0.144204	0.26599	0.205097	-	Low Risk	MinorTaxa	TRUE	also higher tax unit available	FALSE		TRUE		TRUE		FALSE
2716	603	Candolfi et al.	2004	A faunistic approach to assess potential side-effects of genetically modified Bt-corn on non-target arthropods under field conditions	Biocontrol Science and Technology 14(2): 129-170	https://doi.org/10.1080/09583150310001655701	private	yes	Lepidoptera	Cry1Ab	1.42	0	u/u: untreated Bt vs. untreated non-Bt		pan trap	Proctotrupoidea	not specified	not specified	Hymenoptera	parasitoid	Adults	activity density	3	50.8333	14.9395	3	59.1667	14.8352	0.293891	0.250736	0.272313	-	Low Risk	MinorTaxa	TRUE	also higher tax unit available	FALSE		TRUE		TRUE		FALSE
2846	603	Candolfi et al.	2004	A faunistic approach to assess potential side-effects of genetically modified Bt-corn on non-target arthropods under field conditions	Biocontrol Science and Technology 14(2): 129-170	https://doi.org/10.1080/09583150310001655701	private	yes	Lepidoptera	Cry1Ab	1.42	0	u/i: untreated Bt vs. insecticide treated non-Bt	microbial	pan trap	Hymenoptera (parasitoid)	not specified	not specified	Hymenoptera	parasitoid	Adults	activity density	3	668.639	42.5567	2	746.979	16.4697	0.0636467	0.0220484	0.0428476	-	-	MinorTaxa	FALSE		FALSE	Ex: taxonomy	FALSE		FALSE		FALSE
2715	603	Candolfi et al.	2004	A faunistic approach to assess potential side-effects of genetically modified Bt-corn on non-target arthropods under field conditions	Biocontrol Science and Technology 14(2): 129-170	https://doi.org/10.1080/09583150310001655701	private	yes	Lepidoptera	Cry1Ab	1.42	0	u/u: untreated Bt vs. untreated non-Bt		pan trap	Ichneumonidae	not specified	Ichneumonidae	Hymenoptera	parasitoid	Adults	activity density	3	84.1944	14.2501	3	135.694	58.0448	0.169252	0.427761	0.298506	-	Low Risk	Ichneumonidae	TRUE	also higher tax unit available	FALSE		TRUE		TRUE		FALSE
2688	603	Candolfi et al.	2004	A faunistic approach to assess potential side-effects of genetically modified Bt-corn on non-target arthropods under field conditions	Biocontrol Science and Technology 14(2): 129-170	https://doi.org/10.1080/09583150310001655701	private	yes	Lepidoptera	Cry1Ab	1.42	0	u/u: untreated Bt vs. untreated non-Bt		pan trap	Medeterus	not specified	Dolichopodidae	Diptera	predator	Adults	activity density	3	6.69444	2.23659	3	10.6389	1.89358	0.334096	0.177987	0.256041	-	Low Risk	Dolichopodidae	TRUE		FALSE		FALSE		TRUE		FALSE
2731	603	Candolfi et al.	2004	A faunistic approach to assess potential side-effects of genetically modified Bt-corn on non-target arthropods under field conditions	Biocontrol Science and Technology 14(2): 129-170	https://doi.org/10.1080/09583150310001655701	private	yes	Lepidoptera	Cry1Ab	1.42	0	u/u: untreated Bt vs. untreated non-Bt		pan trap	Other Coleoptera	not specified	not specified	Coleoptera	not specified	Adults & juveniles	activity density	3	7.75	5.26849	3	9.88889	3.99421	0.679805	0.403909	0.541857	-	Low Risk	MinorTaxa	FALSE	Ex: method	FALSE		FALSE		TRUE		FALSE
2724	603	Candolfi et al.	2004	A faunistic approach to assess potential side-effects of genetically modified Bt-corn on non-target arthropods under field conditions	Biocontrol Science and Technology 14(2): 129-170	https://doi.org/10.1080/09583150310001655701	private	yes	Lepidoptera	Cry1Ab	1.42	0	u/u: untreated Bt vs. untreated non-Bt		pan trap	Staphylinidae	not specified	Staphylinidae	Coleoptera	predator	Adults	activity density	3	4.75	0.946485	3	5.05556	1.43453	0.19926	0.283753	0.241506	-	-	Staphylinidae	FALSE	Ex: method	FALSE		FALSE		TRUE		FALSE
2861	603	Candolfi et al.	2004	A faunistic approach to assess potential side-effects of genetically modified Bt-corn on non-target arthropods under field conditions	Biocontrol Science and Technology 14(2): 129-170	https://doi.org/10.1080/09583150310001655701	private	yes	Lepidoptera	Cry1Ab	1.42	0	u/i: untreated Bt vs. insecticide treated non-Bt	microbial	pan trap	Pachygnatha degeeri	Pachygnatha degeeri	Tetragnathidae	Araneae	predator	Adults	activity density	3	5.44444	2.26895	2	3.79167	0.883884	0.416746	0.233112	0.324929	-	-	Araneae	FALSE		FALSE	Ex: Method	FALSE		FALSE		FALSE
2725	603	Candolfi et al.	2004	A faunistic approach to assess potential side-effects of genetically modified Bt-corn on non-target arthropods under field conditions	Biocontrol Science and Technology 14(2): 129-170	https://doi.org/10.1080/09583150310001655701	private	yes	Lepidoptera	Cry1Ab	1.42	0	u/u: untreated Bt vs. untreated non-Bt		pan trap	Lathridiidae	not specified	Lathridiidae	Coleoptera	decomposer	not specified	activity density	3	11.1667	0.661438	3	11.3056	1.95493	0.0592332	0.172918	0.116076	-	Low Risk	Lathridiidae	TRUE	also beat cloth data available	FALSE		FALSE		TRUE		FALSE
2862	603	Candolfi et al.	2004	A faunistic approach to assess potential side-effects of genetically modified Bt-corn on non-target arthropods under field conditions	Biocontrol Science and Technology 14(2): 129-170	https://doi.org/10.1080/09583150310001655701	private	yes	Lepidoptera	Cry1Ab	1.42	0	u/i: untreated Bt vs. insecticide treated non-Bt	microbial	pan trap	Other Araneae	not specified	not specified	Araneae	predator	not specified	activity density	3	3.38889	1.07152	2	5.75	2.82843	0.316185	0.4919	0.404043	-	-	Araneae	FALSE		FALSE	Ex: Method	FALSE		FALSE		FALSE
2726	603	Candolfi et al.	2004	A faunistic approach to assess potential side-effects of genetically modified Bt-corn on non-target arthropods under field conditions	Biocontrol Science and Technology 14(2): 129-170	https://doi.org/10.1080/09583150310001655701	private	yes	Lepidoptera	Cry1Ab	1.42	0	u/u: untreated Bt vs. untreated non-Bt		pan trap	Propylea quatuordecimpunctata	Propylea quatuordecimpunctata	Coccinellidae	Coleoptera	predator	not specified	activity density	3	3.27778	1.05848	3	3.5	1.1577	0.322925	0.330772	0.326849	-	Low Risk	Coccinellidae	FALSE	Ex: taxonomy	FALSE		TRUE		FALSE		FALSE
2863	603	Candolfi et al.	2004	A faunistic approach to assess potential side-effects of genetically modified Bt-corn on non-target arthropods under field conditions	Biocontrol Science and Technology 14(2): 129-170	https://doi.org/10.1080/09583150310001655701	private	yes	Lepidoptera	Cry1Ab	1.42	0	u/i: untreated Bt vs. insecticide treated non-Bt	microbial	pan trap	Araneae	not specified	not specified	Araneae	predator	All stages	activity density	3	13	1.52753	2	13.3125	5.21491	0.117502	0.391731	0.254616	-	-	Araneae	FALSE		FALSE	Ex: Method	FALSE		FALSE		FALSE
2727	603	Candolfi et al.	2004	A faunistic approach to assess potential side-effects of genetically modified Bt-corn on non-target arthropods under field conditions	Biocontrol Science and Technology 14(2): 129-170	https://doi.org/10.1080/09583150310001655701	private	yes	Lepidoptera	Cry1Ab	1.42	0	u/u: untreated Bt vs. untreated non-Bt		pan trap	Other Coccinellidae	not specified	Coccinellidae	Coleoptera	predator	Adults & juveniles	activity density	3	0.333333	0.166667	3	0.527778	0.209718	0.5	0.39736	0.44868	High Risk	-	Coccinellidae	FALSE	Ex: taxonomy	FALSE		FALSE		FALSE		FALSE
2728	603	Candolfi et al.	2004	A faunistic approach to assess potential side-effects of genetically modified Bt-corn on non-target arthropods under field conditions	Biocontrol Science and Technology 14(2): 129-170	https://doi.org/10.1080/09583150310001655701	private	yes	Lepidoptera	Cry1Ab	1.42	0	u/u: untreated Bt vs. untreated non-Bt		pan trap	Coccinellidae	not specified	Coccinellidae	Coleoptera	predator	Adults & juveniles	activity density	3	3.61111	1.07152	3	4.02778	1.32375	0.296728	0.328655	0.312691	-	Low Risk	Coccinellidae	FALSE	Ex: method	FALSE		FALSE		TRUE		FALSE
2864	603	Candolfi et al.	2004	A faunistic approach to assess potential side-effects of genetically modified Bt-corn on non-target arthropods under field conditions	Biocontrol Science and Technology 14(2): 129-170	https://doi.org/10.1080/09583150310001655701	private	yes	Lepidoptera	Cry1Ab	1.42	0	u/i: untreated Bt vs. insecticide treated non-Bt	microbial	pan trap	Phalangium opilio	Phalangium opilio	Phalangiidae	Opiliones	predator	Adults	activity density	3	6.25	2.25	2	2.75	0.353553	0.36	0.128565	0.244282	-	-	Opiliones	FALSE		FALSE	Ex: Method	FALSE		FALSE		FALSE
2730	603	Candolfi et al.	2004	A faunistic approach to assess potential side-effects of genetically modified Bt-corn on non-target arthropods under field conditions	Biocontrol Science and Technology 14(2): 129-170	https://doi.org/10.1080/09583150310001655701	private	yes	Lepidoptera	Cry1Ab	1.42	0	u/u: untreated Bt vs. untreated non-Bt		pan trap	Cantharidae	not specified	Cantharidae	Coleoptera	predator	not specified	activity density	3	2.33333	1.25831	3	2.27778	2.1495	0.539274	0.943685	0.741479	-	Low Risk	Cantharidae	FALSE	Ex: method	FALSE		FALSE		TRUE		FALSE
2736	603	Candolfi et al.	2004	A faunistic approach to assess potential side-effects of genetically modified Bt-corn on non-target arthropods under field conditions	Biocontrol Science and Technology 14(2): 129-170	https://doi.org/10.1080/09583150310001655701	private	yes	Lepidoptera	Cry1Ab	1.42	0	u/u: untreated Bt vs. untreated non-Bt		pan trap	Oedothorax	not specified	Linyphiidae	Araneae	predator	Adults	activity density	3	4.16667	0.333333	3	4.55556	1.25093	0.08	0.274593	0.177297	-	-	Araneae	FALSE	Ex: Method	FALSE		FALSE		FALSE	Ex: Taxonomy	FALSE
2709	603	Candolfi et al.	2004	A faunistic approach to assess potential side-effects of genetically modified Bt-corn on non-target arthropods under field conditions	Biocontrol Science and Technology 14(2): 129-170	https://doi.org/10.1080/09583150310001655701	private	yes	Lepidoptera	Cry1Ab	1.42	0	u/u: untreated Bt vs. untreated non-Bt		pan trap	Other Heteroptera	not specified	not specified	Hemiptera	not specified	not specified	activity density	3	0.416667	0.46398	3	0.666667	0.5	1.11355	0.75	0.931776	-	-	MinorTaxa	FALSE	Ex: method	FALSE		FALSE		TRUE		FALSE
2732	603	Candolfi et al.	2004	A faunistic approach to assess potential side-effects of genetically modified Bt-corn on non-target arthropods under field conditions	Biocontrol Science and Technology 14(2): 129-170	https://doi.org/10.1080/09583150310001655701	private	yes	Lepidoptera	Cry1Ab	1.42	0	u/u: untreated Bt vs. untreated non-Bt		pan trap	Chrysoperla carnea	Chrysoperla carnea	Chrysopidae	Neuroptera	predator	Juveniles	activity density	3	2.47222	1.11907	3	2.75	1.22758	0.452657	0.446391	0.449524	-	Low Risk	Neuroptera	FALSE	Ex: taxonomy	FALSE		TRUE		FALSE		TRUE
2710	603	Candolfi et al.	2004	A faunistic approach to assess potential side-effects of genetically modified Bt-corn on non-target arthropods under field conditions	Biocontrol Science and Technology 14(2): 129-170	https://doi.org/10.1080/09583150310001655701	private	yes	Lepidoptera	Cry1Ab	1.42	0	u/u: untreated Bt vs. untreated non-Bt		pan trap	Heteroptera	not specified	not specified	Hemiptera	not specified	All stages	activity density	3	25.75	10.3906	3	29.2222	7.09183	0.40352	0.242686	0.323103	-	Low Risk	MinorTaxa	FALSE	Ex: taxonomy	FALSE		FALSE		FALSE		FALSE
2733	603	Candolfi et al.	2004	A faunistic approach to assess potential side-effects of genetically modified Bt-corn on non-target arthropods under field conditions	Biocontrol Science and Technology 14(2): 129-170	https://doi.org/10.1080/09583150310001655701	private	yes	Lepidoptera	Cry1Ab	1.42	0	u/u: untreated Bt vs. untreated non-Bt		pan trap	Other Chrysopidae	not specified	Chrysopidae	Neuroptera	predator	not specified	activity density	3	12.5	5.34634	3	12.1667	2.24227	0.427707	0.184296	0.306002	-	Low Risk	Neuroptera	FALSE	Ex: taxonomy	FALSE		FALSE		FALSE		FALSE
2711	603	Candolfi et al.	2004	A faunistic approach to assess potential side-effects of genetically modified Bt-corn on non-target arthropods under field conditions	Biocontrol Science and Technology 14(2): 129-170	https://doi.org/10.1080/09583150310001655701	private	yes	Lepidoptera	Cry1Ab	1.42	0	u/u: untreated Bt vs. untreated non-Bt		pan trap	Aphelinus	not specified	Aphelinidae	Hymenoptera	parasitoid	Adults	activity density	3	16.1667	1.89297	3	15.5	2.50416	0.117091	0.161559	0.139325	-	Low Risk	MinorTaxa	TRUE	also higher tax unit available	FALSE		TRUE		TRUE		FALSE
2734	603	Candolfi et al.	2004	A faunistic approach to assess potential side-effects of genetically modified Bt-corn on non-target arthropods under field conditions	Biocontrol Science and Technology 14(2): 129-170	https://doi.org/10.1080/09583150310001655701	private	yes	Lepidoptera	Cry1Ab	1.42	0	u/u: untreated Bt vs. untreated non-Bt		pan trap	Hemerobius	not specified	Hemerobiidae	Neuroptera	predator	not specified	activity density	3	5.08333	4.69338	3	2.86111	1.83586	0.923287	0.641659	0.782473	-	Low Risk	Neuroptera	FALSE	Ex: taxonomy	FALSE		TRUE		FALSE		FALSE
2712	603	Candolfi et al.	2004	A faunistic approach to assess potential side-effects of genetically modified Bt-corn on non-target arthropods under field conditions	Biocontrol Science and Technology 14(2): 129-170	https://doi.org/10.1080/09583150310001655701	private	yes	Lepidoptera	Cry1Ab	1.42	0	u/u: untreated Bt vs. untreated non-Bt		pan trap	Eulophidae	not specified	Eulophidae	Hymenoptera	parasitoid	Adults	activity density	3	244.889	7.17699	3	273.028	28.8098	0.0293071	0.10552	0.0674133	-	Low Risk	MinorTaxa	TRUE	also higher tax unit available	FALSE		TRUE		TRUE		FALSE
2723	603	Candolfi et al.	2004	A faunistic approach to assess potential side-effects of genetically modified Bt-corn on non-target arthropods under field conditions	Biocontrol Science and Technology 14(2): 129-170	https://doi.org/10.1080/09583150310001655701	private	yes	Lepidoptera	Cry1Ab	1.42	0	u/u: untreated Bt vs. untreated non-Bt		pan trap	Carabidae	not specified	Carabidae	Coleoptera	predator	Adults	activity density	3	2.52778	0.209718	3	2.83333	3.05959	0.0829652	1.07986	0.581411	-	-	Carabidae	FALSE	Ex: method	FALSE		FALSE		TRUE		FALSE
2729	603	Candolfi et al.	2004	A faunistic approach to assess potential side-effects of genetically modified Bt-corn on non-target arthropods under field conditions	Biocontrol Science and Technology 14(2): 129-170	https://doi.org/10.1080/09583150310001655701	private	yes	Lepidoptera	Cry1Ab	1.42	0	u/u: untreated Bt vs. untreated non-Bt		pan trap	Elateridae	not specified	Elateridae	Coleoptera	herbivore	not specified	activity density	3	4.36111	0.792032	3	4.47222	0.792032	0.181612	0.1771	0.179356	-	Low Risk	Elateridae	TRUE	also pitfall and beat cloth data available	FALSE		FALSE		TRUE		FALSE
2777	603	Candolfi et al.	2004	A faunistic approach to assess potential side-effects of genetically modified Bt-corn on non-target arthropods under field conditions	Biocontrol Science and Technology 14(2): 129-170	https://doi.org/10.1080/09583150310001655701	private	yes	Lepidoptera	Cry1Ab	1.42	0	u/i: untreated Bt vs. insecticide treated non-Bt	pyrethroid	pan trap	Ichneumonidae	not specified	Ichneumonidae	Hymenoptera	parasitoid	Adults	activity density	3	84.1944	14.2501	2	135.125	46.728	0.169252	0.345813	0.257532	-	-	Ichneumonidae	FALSE		TRUE		FALSE		FALSE		FALSE
2772	603	Candolfi et al.	2004	A faunistic approach to assess potential side-effects of genetically modified Bt-corn on non-target arthropods under field conditions	Biocontrol Science and Technology 14(2): 129-170	https://doi.org/10.1080/09583150310001655701	private	yes	Lepidoptera	Cry1Ab	1.42	0	u/i: untreated Bt vs. insecticide treated non-Bt	pyrethroid	pan trap	Heteroptera	not specified	not specified	Hemiptera	not specified	All stages	activity density	3	25.75	10.3906	2	37.625	10.0763	0.40352	0.267808	0.335664	-	-	MinorTaxa	FALSE		FALSE	Ex: taxonomy	FALSE		FALSE		FALSE
2787	603	Candolfi et al.	2004	A faunistic approach to assess potential side-effects of genetically modified Bt-corn on non-target arthropods under field conditions	Biocontrol Science and Technology 14(2): 129-170	https://doi.org/10.1080/09583150310001655701	private	yes	Lepidoptera	Cry1Ab	1.42	0	u/i: untreated Bt vs. insecticide treated non-Bt	pyrethroid	pan trap	Lathridiidae	not specified	Lathridiidae	Coleoptera	decomposer	not specified	activity density	3	11.1667	0.661438	2	10.9583	0.53033	0.0592332	0.0483951	0.0538142	-	-	Lathridiidae	FALSE		TRUE	also beat cloth data available	FALSE		FALSE		FALSE
2786	603	Candolfi et al.	2004	A faunistic approach to assess potential side-effects of genetically modified Bt-corn on non-target arthropods under field conditions	Biocontrol Science and Technology 14(2): 129-170	https://doi.org/10.1080/09583150310001655701	private	yes	Lepidoptera	Cry1Ab	1.42	0	u/i: untreated Bt vs. insecticide treated non-Bt	pyrethroid	pan trap	Staphylinidae	not specified	Staphylinidae	Coleoptera	predator	Adults	activity density	3	4.75	0.946485	2	5.5	2.35702	0.19926	0.42855	0.313905	-	-	Staphylinidae	FALSE		FALSE	Ex: method	FALSE		FALSE		FALSE
2785	603	Candolfi et al.	2004	A faunistic approach to assess potential side-effects of genetically modified Bt-corn on non-target arthropods under field conditions	Biocontrol Science and Technology 14(2): 129-170	https://doi.org/10.1080/09583150310001655701	private	yes	Lepidoptera	Cry1Ab	1.42	0	u/i: untreated Bt vs. insecticide treated non-Bt	pyrethroid	pan trap	Carabidae	not specified	Carabidae	Coleoptera	predator	Adults	activity density	3	2.52778	0.209718	2	1.25	0.353553	0.0829652	0.282843	0.182904	-	-	Carabidae	FALSE		FALSE	Ex: method	FALSE		FALSE		FALSE
2784	603	Candolfi et al.	2004	A faunistic approach to assess potential side-effects of genetically modified Bt-corn on non-target arthropods under field conditions	Biocontrol Science and Technology 14(2): 129-170	https://doi.org/10.1080/09583150310001655701	private	yes	Lepidoptera	Cry1Ab	1.42	0	u/i: untreated Bt vs. insecticide treated non-Bt	pyrethroid	pan trap	Hymenoptera (parasitoid)	not specified	not specified	Hymenoptera	parasitoid	Adults	activity density	3	668.639	42.5567	2	726.917	14.4957	0.0636467	0.0199413	0.041794	-	-	MinorTaxa	FALSE		FALSE	Ex: taxonomy	FALSE		FALSE		FALSE
2783	603	Candolfi et al.	2004	A faunistic approach to assess potential side-effects of genetically modified Bt-corn on non-target arthropods under field conditions	Biocontrol Science and Technology 14(2): 129-170	https://doi.org/10.1080/09583150310001655701	private	yes	Lepidoptera	Cry1Ab	1.42	0	u/i: untreated Bt vs. insecticide treated non-Bt	pyrethroid	pan trap	Other Hymenoptera	not specified	not specified	Hymenoptera	not specified	Adults	activity density	3	2.19444	0.509175	2	1.33333	0.942809	0.232029	0.707107	0.469568	-	-	MinorTaxa	FALSE		TRUE		FALSE		FALSE		FALSE
2781	603	Candolfi et al.	2004	A faunistic approach to assess potential side-effects of genetically modified Bt-corn on non-target arthropods under field conditions	Biocontrol Science and Technology 14(2): 129-170	https://doi.org/10.1080/09583150310001655701	private	yes	Lepidoptera	Cry1Ab	1.42	0	u/i: untreated Bt vs. insecticide treated non-Bt	pyrethroid	pan trap	Vespidae	not specified	Vespidae	Hymenoptera	predator	Adults	activity density	3	5.11111	1.7957	2	5.58333	1.53207	0.351333	0.2744	0.312866	-	-	Vespidae	FALSE		TRUE		FALSE		FALSE		FALSE
2848	603	Candolfi et al.	2004	A faunistic approach to assess potential side-effects of genetically modified Bt-corn on non-target arthropods under field conditions	Biocontrol Science and Technology 14(2): 129-170	https://doi.org/10.1080/09583150310001655701	private	yes	Lepidoptera	Cry1Ab	1.42	0	u/i: untreated Bt vs. insecticide treated non-Bt	microbial	pan trap	Staphylinidae	not specified	Staphylinidae	Coleoptera	predator	Adults	activity density	3	4.75	0.946485	2	5.25	1.17851	0.19926	0.224478	0.211869	-	-	Staphylinidae	FALSE		FALSE	Ex: method	FALSE		FALSE		FALSE
2789	603	Candolfi et al.	2004	A faunistic approach to assess potential side-effects of genetically modified Bt-corn on non-target arthropods under field conditions	Biocontrol Science and Technology 14(2): 129-170	https://doi.org/10.1080/09583150310001655701	private	yes	Lepidoptera	Cry1Ab	1.42	0	u/i: untreated Bt vs. insecticide treated non-Bt	pyrethroid	pan trap	Other Coccinellidae	not specified	Coccinellidae	Coleoptera	predator	Adults & juveniles	activity density	3	0.333333	0.166667	2	0.416667	0.117851	0.5	0.282843	0.391421	High Risk	-	Coccinellidae	FALSE		FALSE	Ex: taxonomy	FALSE		FALSE		FALSE
2778	603	Candolfi et al.	2004	A faunistic approach to assess potential side-effects of genetically modified Bt-corn on non-target arthropods under field conditions	Biocontrol Science and Technology 14(2): 129-170	https://doi.org/10.1080/09583150310001655701	private	yes	Lepidoptera	Cry1Ab	1.42	0	u/i: untreated Bt vs. insecticide treated non-Bt	pyrethroid	pan trap	Proctotrupoidea	not specified	not specified	Hymenoptera	parasitoid	Adults	activity density	3	50.8333	14.9395	2	55.5833	20.9775	0.293891	0.377406	0.335649	-	-	MinorTaxa	FALSE		TRUE		FALSE		FALSE		FALSE
2790	603	Candolfi et al.	2004	A faunistic approach to assess potential side-effects of genetically modified Bt-corn on non-target arthropods under field conditions	Biocontrol Science and Technology 14(2): 129-170	https://doi.org/10.1080/09583150310001655701	private	yes	Lepidoptera	Cry1Ab	1.42	0	u/i: untreated Bt vs. insecticide treated non-Bt	pyrethroid	pan trap	Coccinellidae	not specified	Coccinellidae	Coleoptera	predator	Adults & juveniles	activity density	3	3.61111	1.07152	2	2	1.17851	0.296728	0.589256	0.442992	-	-	Coccinellidae	FALSE		FALSE	Ex: method	FALSE		FALSE		FALSE
2776	603	Candolfi et al.	2004	A faunistic approach to assess potential side-effects of genetically modified Bt-corn on non-target arthropods under field conditions	Biocontrol Science and Technology 14(2): 129-170	https://doi.org/10.1080/09583150310001655701	private	yes	Lepidoptera	Cry1Ab	1.42	0	u/i: untreated Bt vs. insecticide treated non-Bt	pyrethroid	pan trap	Other Chalcidoidea	not specified	not specified	Hymenoptera	parasitoid	Adults	activity density	3	5.63889	6.69387	2	7.75	5.65685	1.18709	0.729917	0.958503	-	-	MinorTaxa	FALSE		TRUE		FALSE		FALSE		FALSE
2775	603	Candolfi et al.	2004	A faunistic approach to assess potential side-effects of genetically modified Bt-corn on non-target arthropods under field conditions	Biocontrol Science and Technology 14(2): 129-170	https://doi.org/10.1080/09583150310001655701	private	yes	Lepidoptera	Cry1Ab	1.42	0	u/i: untreated Bt vs. insecticide treated non-Bt	pyrethroid	pan trap	Mymaridae	not specified	Mymaridae	Hymenoptera	parasitoid	Adults	activity density	3	208.639	34.6741	2	141.542	32.1144	0.166192	0.22689	0.196541	-	-	Mymaridae	FALSE		TRUE		FALSE		FALSE		FALSE
2701	603	Candolfi et al.	2004	A faunistic approach to assess potential side-effects of genetically modified Bt-corn on non-target arthropods under field conditions	Biocontrol Science and Technology 14(2): 129-170	https://doi.org/10.1080/09583150310001655701	private	yes	Lepidoptera	Cry1Ab	1.42	0	u/u: untreated Bt vs. untreated non-Bt		pan trap	Thysanoptera	not specified	not specified	Thysanoptera	herbivore	not specified	activity density	3	1198.67	43.7289	3	1042.36	329.56	0.0364813	0.316166	0.176324	-	Low Risk	Thysanoptera	TRUE	also beat cloth samples available	FALSE		FALSE		TRUE		FALSE
2700	603	Candolfi et al.	2004	A faunistic approach to assess potential side-effects of genetically modified Bt-corn on non-target arthropods under field conditions	Biocontrol Science and Technology 14(2): 129-170	https://doi.org/10.1080/09583150310001655701	private	yes	Lepidoptera	Cry1Ab	1.42	0	u/u: untreated Bt vs. untreated non-Bt		pan trap	Diptera	not specified	not specified	Diptera	not specified	Adults	activity density	3	1339.56	201.248	3	1838.08	330.896	0.150235	0.180022	0.165129	-	Low Risk	MinorTaxa	TRUE	also lower tax units available	FALSE		FALSE		TRUE		FALSE
2699	603	Candolfi et al.	2004	A faunistic approach to assess potential side-effects of genetically modified Bt-corn on non-target arthropods under field conditions	Biocontrol Science and Technology 14(2): 129-170	https://doi.org/10.1080/09583150310001655701	private	yes	Lepidoptera	Cry1Ab	1.42	0	u/u: untreated Bt vs. untreated non-Bt		pan trap	Other Nematocera	not specified	not specified	Diptera	not specified	Adults	activity density	3	49.9167	11.0236	3	62.8333	16.2046	0.220841	0.257899	0.23937	-	Low Risk	MinorTaxa	FALSE	Ex: taxonomy	FALSE		FALSE		FALSE		FALSE
2698	603	Candolfi et al.	2004	A faunistic approach to assess potential side-effects of genetically modified Bt-corn on non-target arthropods under field conditions	Biocontrol Science and Technology 14(2): 129-170	https://doi.org/10.1080/09583150310001655701	private	yes	Lepidoptera	Cry1Ab	1.42	0	u/u: untreated Bt vs. untreated non-Bt		pan trap	Cecidomyiidae	not specified	Cecidomyiidae	Diptera	herbivore	Adults	activity density	3	245.917	47.5417	3	300.472	144.283	0.193325	0.480189	0.336757	-	Low Risk	MinorTaxa	TRUE		FALSE		FALSE		TRUE		FALSE
2774	603	Candolfi et al.	2004	A faunistic approach to assess potential side-effects of genetically modified Bt-corn on non-target arthropods under field conditions	Biocontrol Science and Technology 14(2): 129-170	https://doi.org/10.1080/09583150310001655701	private	yes	Lepidoptera	Cry1Ab	1.42	0	u/i: untreated Bt vs. insecticide treated non-Bt	pyrethroid	pan trap	Eulophidae	not specified	Eulophidae	Hymenoptera	parasitoid	Adults	activity density	3	244.889	7.17699	2	252.917	3.41768	0.0293071	0.0135131	0.0214101	-	-	MinorTaxa	FALSE		TRUE		FALSE		FALSE		FALSE
2697	603	Candolfi et al.	2004	A faunistic approach to assess potential side-effects of genetically modified Bt-corn on non-target arthropods under field conditions	Biocontrol Science and Technology 14(2): 129-170	https://doi.org/10.1080/09583150310001655701	private	yes	Lepidoptera	Cry1Ab	1.42	0	u/u: untreated Bt vs. untreated non-Bt		pan trap	Mycetophila fungorum	Mycetophila fungorum	Mycetophilidae	Diptera	decomposer	Adults	activity density	3	7.47222	2.58915	3	25.1389	11.5188	0.346503	0.458207	0.402355	-	Low Risk	MinorTaxa	FALSE	Ex: taxonomy	FALSE		FALSE		FALSE		FALSE
2779	603	Candolfi et al.	2004	A faunistic approach to assess potential side-effects of genetically modified Bt-corn on non-target arthropods under field conditions	Biocontrol Science and Technology 14(2): 129-170	https://doi.org/10.1080/09583150310001655701	private	yes	Lepidoptera	Cry1Ab	1.42	0	u/i: untreated Bt vs. insecticide treated non-Bt	pyrethroid	pan trap	Ceraphronidae	not specified	Ceraphronidae	Hymenoptera	parasitoid	Adults	activity density	3	56.7222	8.17955	2	121.708	20.4472	0.144204	0.168001	0.156103	-	-	MinorTaxa	FALSE		TRUE		FALSE		FALSE		FALSE
2799	603	Candolfi et al.	2004	A faunistic approach to assess potential side-effects of genetically modified Bt-corn on non-target arthropods under field conditions	Biocontrol Science and Technology 14(2): 129-170	https://doi.org/10.1080/09583150310001655701	private	yes	Lepidoptera	Cry1Ab	1.42	0	u/i: untreated Bt vs. insecticide treated non-Bt	pyrethroid	pan trap	Pachygnatha degeeri	Pachygnatha degeeri	Tetragnathidae	Araneae	predator	Adults	activity density	3	5.44444	2.26895	2	3.45833	0.412479	0.416746	0.119271	0.268009	-	-	Araneae	FALSE		FALSE	Ex: Method	FALSE		FALSE		FALSE
2818	603	Candolfi et al.	2004	A faunistic approach to assess potential side-effects of genetically modified Bt-corn on non-target arthropods under field conditions	Biocontrol Science and Technology 14(2): 129-170	https://doi.org/10.1080/09583150310001655701	private	yes	Lepidoptera	Cry1Ab	1.42	0	u/i: untreated Bt vs. insecticide treated non-Bt	microbial	pan trap	Episyrphus balteatus	Episyrphus balteatus	Syrphidae	Diptera	predator	Adults	activity density	3	5.02778	0.292657	2	6.75	0.942809	0.058208	0.139675	0.0989417	-	-	Syrphidae	FALSE		FALSE	Ex: taxonomy	FALSE		FALSE		FALSE
2817	603	Candolfi et al.	2004	A faunistic approach to assess potential side-effects of genetically modified Bt-corn on non-target arthropods under field conditions	Biocontrol Science and Technology 14(2): 129-170	https://doi.org/10.1080/09583150310001655701	private	yes	Lepidoptera	Cry1Ab	1.42	0	u/i: untreated Bt vs. insecticide treated non-Bt	microbial	pan trap	Pipunculidae	not specified	Pipunculidae	Diptera	parasitoid	Adults	activity density	3	4.05556	0.567238	2	4.64583	2.26863	0.139867	0.488316	0.314091	-	-	MinorTaxa	FALSE		TRUE		FALSE		FALSE		FALSE
2816	603	Candolfi et al.	2004	A faunistic approach to assess potential side-effects of genetically modified Bt-corn on non-target arthropods under field conditions	Biocontrol Science and Technology 14(2): 129-170	https://doi.org/10.1080/09583150310001655701	private	yes	Lepidoptera	Cry1Ab	1.42	0	u/i: untreated Bt vs. insecticide treated non-Bt	microbial	pan trap	Phoridae	not specified	Phoridae	Diptera	decomposer	Adults	activity density	3	320.695	100.516	2	711.25	165.109	0.313433	0.23214	0.272786	-	-	MinorTaxa	FALSE		TRUE		FALSE		FALSE		FALSE
2815	603	Candolfi et al.	2004	A faunistic approach to assess potential side-effects of genetically modified Bt-corn on non-target arthropods under field conditions	Biocontrol Science and Technology 14(2): 129-170	https://doi.org/10.1080/09583150310001655701	private	yes	Lepidoptera	Cry1Ab	1.42	0	u/i: untreated Bt vs. insecticide treated non-Bt	microbial	pan trap	Lonchopteridae	not specified	Lonchopteridae	Diptera	decomposer	Adults	activity density	3	53.9444	29.6368	2	130.333	54.0937	0.549396	0.415041	0.482218	-	-	MinorTaxa	FALSE		TRUE		FALSE		FALSE		FALSE
2814	603	Candolfi et al.	2004	A faunistic approach to assess potential side-effects of genetically modified Bt-corn on non-target arthropods under field conditions	Biocontrol Science and Technology 14(2): 129-170	https://doi.org/10.1080/09583150310001655701	private	yes	Lepidoptera	Cry1Ab	1.42	0	u/i: untreated Bt vs. insecticide treated non-Bt	microbial	pan trap	Platypalpus degeeri	Platypalpus degeeri	Empididae	Diptera	predator	Adults	activity density	3	10.3333	12.3415	2	43.7083	39.0677	1.19434	0.893826	1.04408	-	-	MinorTaxa	FALSE		FALSE	Ex: taxonomy	FALSE		FALSE		FALSE
2813	603	Candolfi et al.	2004	A faunistic approach to assess potential side-effects of genetically modified Bt-corn on non-target arthropods under field conditions	Biocontrol Science and Technology 14(2): 129-170	https://doi.org/10.1080/09583150310001655701	private	yes	Lepidoptera	Cry1Ab	1.42	0	u/i: untreated Bt vs. insecticide treated non-Bt	microbial	pan trap	Platypalpus pallidiventris	Platypalpus pallidiventris	Empididae	Diptera	predator	Adults	activity density	3	8.61111	0.693889	2	17.625	14.6725	0.0805806	0.83248	0.45653	-	-	MinorTaxa	FALSE		FALSE	Ex: taxonomy	FALSE		FALSE		FALSE
2812	603	Candolfi et al.	2004	A faunistic approach to assess potential side-effects of genetically modified Bt-corn on non-target arthropods under field conditions	Biocontrol Science and Technology 14(2): 129-170	https://doi.org/10.1080/09583150310001655701	private	yes	Lepidoptera	Cry1Ab	1.42	0	u/i: untreated Bt vs. insecticide treated non-Bt	microbial	pan trap	Medeterus	not specified	Dolichopodidae	Diptera	predator	Adults	activity density	3	6.69444	2.23659	2	8.72917	1.09012	0.334096	0.124883	0.229489	-	-	Dolichopodidae	FALSE		TRUE		FALSE		FALSE		FALSE
2802	603	Candolfi et al.	2004	A faunistic approach to assess potential side-effects of genetically modified Bt-corn on non-target arthropods under field conditions	Biocontrol Science and Technology 14(2): 129-170	https://doi.org/10.1080/09583150310001655701	private	yes	Lepidoptera	Cry1Ab	1.42	0	u/i: untreated Bt vs. insecticide treated non-Bt	pyrethroid	pan trap	Phalangium opilio	Phalangium opilio	Phalangiidae	Opiliones	predator	Adults	activity density	3	6.25	2.25	2	2.33333	0.824958	0.36	0.353553	0.356777	-	-	Opiliones	FALSE		FALSE	Ex: Method	FALSE		FALSE		FALSE
2788	603	Candolfi et al.	2004	A faunistic approach to assess potential side-effects of genetically modified Bt-corn on non-target arthropods under field conditions	Biocontrol Science and Technology 14(2): 129-170	https://doi.org/10.1080/09583150310001655701	private	yes	Lepidoptera	Cry1Ab	1.42	0	u/i: untreated Bt vs. insecticide treated non-Bt	pyrethroid	pan trap	Propylea quatuordecimpunctata	Propylea quatuordecimpunctata	Coccinellidae	Coleoptera	predator	not specified	activity density	3	3.27778	1.05848	2	1.58333	1.29636	0.322925	0.818755	0.57084	-	-	Coccinellidae	FALSE		FALSE	Ex: taxonomy	FALSE		FALSE		FALSE
2800	603	Candolfi et al.	2004	A faunistic approach to assess potential side-effects of genetically modified Bt-corn on non-target arthropods under field conditions	Biocontrol Science and Technology 14(2): 129-170	https://doi.org/10.1080/09583150310001655701	private	yes	Lepidoptera	Cry1Ab	1.42	0	u/i: untreated Bt vs. insecticide treated non-Bt	pyrethroid	pan trap	Other Araneae	not specified	not specified	Araneae	predator	not specified	activity density	3	3.38889	1.07152	2	4.33333	0.471405	0.316185	0.108786	0.212485	-	-	Araneae	FALSE		FALSE	Ex: Method	FALSE		FALSE		FALSE
2771	603	Candolfi et al.	2004	A faunistic approach to assess potential side-effects of genetically modified Bt-corn on non-target arthropods under field conditions	Biocontrol Science and Technology 14(2): 129-170	https://doi.org/10.1080/09583150310001655701	private	yes	Lepidoptera	Cry1Ab	1.42	0	u/i: untreated Bt vs. insecticide treated non-Bt	pyrethroid	pan trap	Other Heteroptera	not specified	not specified	Hemiptera	not specified	not specified	activity density	3	0.416667	0.46398	2	0.958333	0.883884	1.11355	0.922313	1.01793	-	-	MinorTaxa	FALSE		FALSE	Ex: method	FALSE		FALSE		FALSE
2798	603	Candolfi et al.	2004	A faunistic approach to assess potential side-effects of genetically modified Bt-corn on non-target arthropods under field conditions	Biocontrol Science and Technology 14(2): 129-170	https://doi.org/10.1080/09583150310001655701	private	yes	Lepidoptera	Cry1Ab	1.42	0	u/i: untreated Bt vs. insecticide treated non-Bt	pyrethroid	pan trap	Oedothorax	not specified	Linyphiidae	Araneae	predator	Adults	activity density	3	4.16667	0.333333	2	3.625	0.53033	0.08	0.146298	0.113149	-	-	Araneae	FALSE		FALSE	Ex: Method	FALSE		FALSE		FALSE
2797	603	Candolfi et al.	2004	A faunistic approach to assess potential side-effects of genetically modified Bt-corn on non-target arthropods under field conditions	Biocontrol Science and Technology 14(2): 129-170	https://doi.org/10.1080/09583150310001655701	private	yes	Lepidoptera	Cry1Ab	1.42	0	u/i: untreated Bt vs. insecticide treated non-Bt	pyrethroid	pan trap	Neuroptera	not specified	not specified	Neuroptera	predator	not specified	activity density	3	20.0556	0.728075	2	22.125	3.0052	0.0363029	0.135828	0.0860657	-	-	Neuroptera	FALSE		TRUE	also lower tax units and beat cloth samples available	FALSE		FALSE		FALSE
2796	603	Candolfi et al.	2004	A faunistic approach to assess potential side-effects of genetically modified Bt-corn on non-target arthropods under field conditions	Biocontrol Science and Technology 14(2): 129-170	https://doi.org/10.1080/09583150310001655701	private	yes	Lepidoptera	Cry1Ab	1.42	0	u/i: untreated Bt vs. insecticide treated non-Bt	pyrethroid	pan trap	Hemerobius	not specified	Hemerobiidae	Neuroptera	predator	not specified	activity density	3	5.08333	4.69338	2	1.79167	0.412479	0.923287	0.230221	0.576754	-	-	Neuroptera	FALSE		FALSE	Ex: taxonomy	FALSE		FALSE		FALSE
2795	603	Candolfi et al.	2004	A faunistic approach to assess potential side-effects of genetically modified Bt-corn on non-target arthropods under field conditions	Biocontrol Science and Technology 14(2): 129-170	https://doi.org/10.1080/09583150310001655701	private	yes	Lepidoptera	Cry1Ab	1.42	0	u/i: untreated Bt vs. insecticide treated non-Bt	pyrethroid	pan trap	Other Chrysopidae	not specified	Chrysopidae	Neuroptera	predator	not specified	activity density	3	12.5	5.34634	2	16.4167	5.7747	0.427707	0.351759	0.389733	-	-	Neuroptera	FALSE		FALSE	Ex: taxonomy	FALSE		FALSE		FALSE
2794	603	Candolfi et al.	2004	A faunistic approach to assess potential side-effects of genetically modified Bt-corn on non-target arthropods under field conditions	Biocontrol Science and Technology 14(2): 129-170	https://doi.org/10.1080/09583150310001655701	private	yes	Lepidoptera	Cry1Ab	1.42	0	u/i: untreated Bt vs. insecticide treated non-Bt	pyrethroid	pan trap	Chrysoperla carnea	Chrysoperla carnea	Chrysopidae	Neuroptera	predator	Juveniles	activity density	3	2.47222	1.11907	2	3.91667	2.35702	0.452657	0.601793	0.527225	-	-	Neuroptera	FALSE		FALSE	Ex: taxonomy	FALSE		FALSE		FALSE
2793	603	Candolfi et al.	2004	A faunistic approach to assess potential side-effects of genetically modified Bt-corn on non-target arthropods under field conditions	Biocontrol Science and Technology 14(2): 129-170	https://doi.org/10.1080/09583150310001655701	private	yes	Lepidoptera	Cry1Ab	1.42	0	u/i: untreated Bt vs. insecticide treated non-Bt	pyrethroid	pan trap	Other Coleoptera	not specified	not specified	Coleoptera	not specified	Adults & juveniles	activity density	3	7.75	5.26849	2	15.625	8.0728	0.679805	0.516659	0.598232	-	-	MinorTaxa	FALSE		FALSE	Ex: method	FALSE		FALSE		FALSE
2792	603	Candolfi et al.	2004	A faunistic approach to assess potential side-effects of genetically modified Bt-corn on non-target arthropods under field conditions	Biocontrol Science and Technology 14(2): 129-170	https://doi.org/10.1080/09583150310001655701	private	yes	Lepidoptera	Cry1Ab	1.42	0	u/i: untreated Bt vs. insecticide treated non-Bt	pyrethroid	pan trap	Cantharidae	not specified	Cantharidae	Coleoptera	predator	not specified	activity density	3	2.33333	1.25831	2	0.0833333	0.117851	0.539274	1.41421	0.976744	-	-	Cantharidae	FALSE		FALSE	Ex: method	FALSE		FALSE		FALSE
2791	603	Candolfi et al.	2004	A faunistic approach to assess potential side-effects of genetically modified Bt-corn on non-target arthropods under field conditions	Biocontrol Science and Technology 14(2): 129-170	https://doi.org/10.1080/09583150310001655701	private	yes	Lepidoptera	Cry1Ab	1.42	0	u/i: untreated Bt vs. insecticide treated non-Bt	pyrethroid	pan trap	Elateridae	not specified	Elateridae	Coleoptera	herbivore	not specified	activity density	3	4.36111	0.792032	2	7.08333	0.589256	0.181612	0.083189	0.132401	-	-	Elateridae	FALSE		TRUE	also pitfall and beat cloth data available	FALSE		FALSE		FALSE
2801	603	Candolfi et al.	2004	A faunistic approach to assess potential side-effects of genetically modified Bt-corn on non-target arthropods under field conditions	Biocontrol Science and Technology 14(2): 129-170	https://doi.org/10.1080/09583150310001655701	private	yes	Lepidoptera	Cry1Ab	1.42	0	u/i: untreated Bt vs. insecticide treated non-Bt	pyrethroid	pan trap	Araneae	not specified	not specified	Araneae	predator	All stages	activity density	3	13	1.52753	2	11.4167	0.353553	0.117502	0.0309682	0.0742351	-	-	Araneae	FALSE		FALSE	Ex: Method	FALSE		FALSE		FALSE
2747	603	Candolfi et al.	2004	A faunistic approach to assess potential side-effects of genetically modified Bt-corn on non-target arthropods under field conditions	Biocontrol Science and Technology 14(2): 129-170	https://doi.org/10.1080/09583150310001655701	private	yes	Lepidoptera	Cry1Ab	1.42	0	u/i: untreated Bt vs. insecticide treated non-Bt	pyrethroid	pan trap	Scathophagidae (= Cordyluridae)	not specified	Scathophagidae	Diptera	predator	Adults	activity density	3	8.47222	2.91349	2	12.6667	3.65339	0.343887	0.288425	0.316156	-	-	MinorTaxa	FALSE		TRUE		FALSE		FALSE		FALSE
2773	603	Candolfi et al.	2004	A faunistic approach to assess potential side-effects of genetically modified Bt-corn on non-target arthropods under field conditions	Biocontrol Science and Technology 14(2): 129-170	https://doi.org/10.1080/09583150310001655701	private	yes	Lepidoptera	Cry1Ab	1.42	0	u/i: untreated Bt vs. insecticide treated non-Bt	pyrethroid	pan trap	Aphelinus	not specified	Aphelinidae	Hymenoptera	parasitoid	Adults	activity density	3	16.1667	1.89297	2	11.8333	1.76777	0.117091	0.149389	0.13324	-	-	MinorTaxa	FALSE		TRUE		FALSE		FALSE		FALSE
2756	603	Candolfi et al.	2004	A faunistic approach to assess potential side-effects of genetically modified Bt-corn on non-target arthropods under field conditions	Biocontrol Science and Technology 14(2): 129-170	https://doi.org/10.1080/09583150310001655701	private	yes	Lepidoptera	Cry1Ab	1.42	0	u/i: untreated Bt vs. insecticide treated non-Bt	pyrethroid	pan trap	Episyrphus balteatus	Episyrphus balteatus	Syrphidae	Diptera	predator	Adults	activity density	3	5.02778	0.292657	2	7.25	0.942809	0.058208	0.130043	0.0941253	-	-	Syrphidae	FALSE		FALSE	Ex: taxonomy	FALSE		FALSE		FALSE
2755	603	Candolfi et al.	2004	A faunistic approach to assess potential side-effects of genetically modified Bt-corn on non-target arthropods under field conditions	Biocontrol Science and Technology 14(2): 129-170	https://doi.org/10.1080/09583150310001655701	private	yes	Lepidoptera	Cry1Ab	1.42	0	u/i: untreated Bt vs. insecticide treated non-Bt	pyrethroid	pan trap	Pipunculidae	not specified	Pipunculidae	Diptera	parasitoid	Adults	activity density	3	4.05556	0.567238	2	1.58333	0	0.139867	0	0.0699335	-	-	MinorTaxa	FALSE		TRUE		FALSE		FALSE		FALSE
2754	603	Candolfi et al.	2004	A faunistic approach to assess potential side-effects of genetically modified Bt-corn on non-target arthropods under field conditions	Biocontrol Science and Technology 14(2): 129-170	https://doi.org/10.1080/09583150310001655701	private	yes	Lepidoptera	Cry1Ab	1.42	0	u/i: untreated Bt vs. insecticide treated non-Bt	pyrethroid	pan trap	Phoridae	not specified	Phoridae	Diptera	decomposer	Adults	activity density	3	320.695	100.516	2	808.375	100.35	0.313433	0.124138	0.218785	-	-	MinorTaxa	FALSE		TRUE		FALSE		FALSE		FALSE
2753	603	Candolfi et al.	2004	A faunistic approach to assess potential side-effects of genetically modified Bt-corn on non-target arthropods under field conditions	Biocontrol Science and Technology 14(2): 129-170	https://doi.org/10.1080/09583150310001655701	private	yes	Lepidoptera	Cry1Ab	1.42	0	u/i: untreated Bt vs. insecticide treated non-Bt	pyrethroid	pan trap	Lonchopteridae	not specified	Lonchopteridae	Diptera	decomposer	Adults	activity density	3	53.9444	29.6368	2	152.208	19.6222	0.549396	0.128917	0.339156	-	-	MinorTaxa	FALSE		TRUE		FALSE		FALSE		FALSE
2752	603	Candolfi et al.	2004	A faunistic approach to assess potential side-effects of genetically modified Bt-corn on non-target arthropods under field conditions	Biocontrol Science and Technology 14(2): 129-170	https://doi.org/10.1080/09583150310001655701	private	yes	Lepidoptera	Cry1Ab	1.42	0	u/i: untreated Bt vs. insecticide treated non-Bt	pyrethroid	pan trap	Platypalpus degeeri	Platypalpus degeeri	Empididae	Diptera	predator	Adults	activity density	3	10.3333	12.3415	2	46.125	7.24784	1.19434	0.157135	0.675737	-	-	MinorTaxa	FALSE		FALSE	Ex: taxonomy	FALSE		FALSE		FALSE
2751	603	Candolfi et al.	2004	A faunistic approach to assess potential side-effects of genetically modified Bt-corn on non-target arthropods under field conditions	Biocontrol Science and Technology 14(2): 129-170	https://doi.org/10.1080/09583150310001655701	private	yes	Lepidoptera	Cry1Ab	1.42	0	u/i: untreated Bt vs. insecticide treated non-Bt	pyrethroid	pan trap	Platypalpus pallidiventris	Platypalpus pallidiventris	Empididae	Diptera	predator	Adults	activity density	3	8.61111	0.693889	2	11.6667	0.942809	0.0805806	0.0808122	0.0806964	-	-	MinorTaxa	FALSE		FALSE	Ex: taxonomy	FALSE		FALSE		FALSE
2750	603	Candolfi et al.	2004	A faunistic approach to assess potential side-effects of genetically modified Bt-corn on non-target arthropods under field conditions	Biocontrol Science and Technology 14(2): 129-170	https://doi.org/10.1080/09583150310001655701	private	yes	Lepidoptera	Cry1Ab	1.42	0	u/i: untreated Bt vs. insecticide treated non-Bt	pyrethroid	pan trap	Medeterus	not specified	Dolichopodidae	Diptera	predator	Adults	activity density	3	6.69444	2.23659	2	9	1.17851	0.334096	0.130946	0.232521	-	-	Dolichopodidae	FALSE		TRUE		FALSE		FALSE		FALSE
2758	603	Candolfi et al.	2004	A faunistic approach to assess potential side-effects of genetically modified Bt-corn on non-target arthropods under field conditions	Biocontrol Science and Technology 14(2): 129-170	https://doi.org/10.1080/09583150310001655701	private	yes	Lepidoptera	Cry1Ab	1.42	0	u/i: untreated Bt vs. insecticide treated non-Bt	pyrethroid	pan trap	Exechia nigroscutellata	Exechia nigroscutellata	Mycetophilidae	Diptera	decomposer	Adults	activity density	3	512.111	292.237	2	344.667	258.683	0.570651	0.750532	0.660591	-	-	MinorTaxa	FALSE		FALSE	Ex: taxonomy	FALSE		FALSE		FALSE
2748	603	Candolfi et al.	2004	A faunistic approach to assess potential side-effects of genetically modified Bt-corn on non-target arthropods under field conditions	Biocontrol Science and Technology 14(2): 129-170	https://doi.org/10.1080/09583150310001655701	private	yes	Lepidoptera	Cry1Ab	1.42	0	u/i: untreated Bt vs. insecticide treated non-Bt	pyrethroid	pan trap	Calliphoridae	not specified	Calliphoridae	Diptera	decomposer	Adults	activity density	3	14.4167	4.03199	2	36.25	10.1352	0.279676	0.279592	0.279634	-	-	MinorTaxa	FALSE		TRUE		FALSE		FALSE		FALSE
2759	603	Candolfi et al.	2004	A faunistic approach to assess potential side-effects of genetically modified Bt-corn on non-target arthropods under field conditions	Biocontrol Science and Technology 14(2): 129-170	https://doi.org/10.1080/09583150310001655701	private	yes	Lepidoptera	Cry1Ab	1.42	0	u/i: untreated Bt vs. insecticide treated non-Bt	pyrethroid	pan trap	Mycetophila fungorum	Mycetophila fungorum	Mycetophilidae	Diptera	decomposer	Adults	activity density	3	7.47222	2.58915	2	8.16667	7.77817	0.346503	0.952429	0.649466	-	-	MinorTaxa	FALSE		FALSE	Ex: taxonomy	FALSE		FALSE		FALSE
2746	603	Candolfi et al.	2004	A faunistic approach to assess potential side-effects of genetically modified Bt-corn on non-target arthropods under field conditions	Biocontrol Science and Technology 14(2): 129-170	https://doi.org/10.1080/09583150310001655701	private	yes	Lepidoptera	Cry1Ab	1.42	0	u/u: untreated Bt vs. untreated non-Bt		pan trap	Mecoptera	not specified	not specified	Mecoptera	decomposer	not specified	activity density	3	0.833333	0.820738	3	3.66667	3.79784	0.984886	1.03578	1.01033	-	Low Risk	Mecoptera	TRUE		FALSE		FALSE		TRUE		FALSE
2745	603	Candolfi et al.	2004	A faunistic approach to assess potential side-effects of genetically modified Bt-corn on non-target arthropods under field conditions	Biocontrol Science and Technology 14(2): 129-170	https://doi.org/10.1080/09583150310001655701	private	yes	Lepidoptera	Cry1Ab	1.42	0	u/u: untreated Bt vs. untreated non-Bt		pan trap	Collembola	not specified	not specified	Collembola	decomposer	not specified	activity density	3	76.25	24.3111	3	87.8889	20.5156	0.318834	0.233427	0.27613	-	Low Risk	Collembola	FALSE	Ex: method	FALSE		FALSE		TRUE		FALSE
2744	603	Candolfi et al.	2004	A faunistic approach to assess potential side-effects of genetically modified Bt-corn on non-target arthropods under field conditions	Biocontrol Science and Technology 14(2): 129-170	https://doi.org/10.1080/09583150310001655701	private	yes	Lepidoptera	Cry1Ab	1.42	0	u/u: untreated Bt vs. untreated non-Bt		pan trap	Sminthuridae	not specified	Sminthuridae	Collembola	decomposer	not specified	activity density	3	68.75	21.1356	3	78.4444	23.9109	0.307427	0.304813	0.30612	-	Low Risk	Collembola	FALSE	Ex: taxonomy	FALSE		FALSE		FALSE		FALSE
2743	603	Candolfi et al.	2004	A faunistic approach to assess potential side-effects of genetically modified Bt-corn on non-target arthropods under field conditions	Biocontrol Science and Technology 14(2): 129-170	https://doi.org/10.1080/09583150310001655701	private	yes	Lepidoptera	Cry1Ab	1.42	0	u/u: untreated Bt vs. untreated non-Bt		pan trap	Entomobryidae	not specified	Entomobryidae	Collembola	decomposer	not specified	activity density	3	7.5	5.27639	3	9.44444	4.65798	0.703519	0.493198	0.598358	-	Low Risk	Collembola	FALSE	Ex: taxonomy	FALSE		FALSE		FALSE		FALSE
2742	603	Candolfi et al.	2004	A faunistic approach to assess potential side-effects of genetically modified Bt-corn on non-target arthropods under field conditions	Biocontrol Science and Technology 14(2): 129-170	https://doi.org/10.1080/09583150310001655701	private	yes	Lepidoptera	Cry1Ab	1.42	0	u/u: untreated Bt vs. untreated non-Bt		pan trap	Acarina	not specified	not specified	Acarina	not specified	All stages	activity density	3	2.91667	0.927961	3	3.13889	1.62945	0.318158	0.519115	0.418637	-	-	Acarina	FALSE	Ex: method	FALSE		FALSE		TRUE		FALSE
2740	603	Candolfi et al.	2004	A faunistic approach to assess potential side-effects of genetically modified Bt-corn on non-target arthropods under field conditions	Biocontrol Science and Technology 14(2): 129-170	https://doi.org/10.1080/09583150310001655701	private	yes	Lepidoptera	Cry1Ab	1.42	0	u/u: untreated Bt vs. untreated non-Bt		pan trap	Phalangium opilio	Phalangium opilio	Phalangiidae	Opiliones	predator	Adults	activity density	3	6.25	2.25	3	6.80556	3.05543	0.36	0.448961	0.404481	-	-	Opiliones	FALSE	Ex: Method	FALSE		FALSE		TRUE		FALSE
2739	603	Candolfi et al.	2004	A faunistic approach to assess potential side-effects of genetically modified Bt-corn on non-target arthropods under field conditions	Biocontrol Science and Technology 14(2): 129-170	https://doi.org/10.1080/09583150310001655701	private	yes	Lepidoptera	Cry1Ab	1.42	0	u/u: untreated Bt vs. untreated non-Bt		pan trap	Araneae	not specified	not specified	Araneae	predator	All stages	activity density	3	13	1.52753	3	14.1667	2.67836	0.117502	0.189061	0.153281	-	-	Araneae	FALSE	Ex: Method	FALSE		FALSE		TRUE		FALSE
2738	603	Candolfi et al.	2004	A faunistic approach to assess potential side-effects of genetically modified Bt-corn on non-target arthropods under field conditions	Biocontrol Science and Technology 14(2): 129-170	https://doi.org/10.1080/09583150310001655701	private	yes	Lepidoptera	Cry1Ab	1.42	0	u/u: untreated Bt vs. untreated non-Bt		pan trap	Other Araneae	not specified	not specified	Araneae	predator	not specified	activity density	3	3.38889	1.07152	3	4.08333	2.74747	0.316185	0.672851	0.494518	-	-	Araneae	FALSE	Ex: Method	FALSE		FALSE		FALSE	Ex: Taxonomy	FALSE
2749	603	Candolfi et al.	2004	A faunistic approach to assess potential side-effects of genetically modified Bt-corn on non-target arthropods under field conditions	Biocontrol Science and Technology 14(2): 129-170	https://doi.org/10.1080/09583150310001655701	private	yes	Lepidoptera	Cry1Ab	1.42	0	u/i: untreated Bt vs. insecticide treated non-Bt	pyrethroid	pan trap	Muscidae	not specified	Muscidae	Diptera	decomposer	Adults	activity density	3	91.3611	12.9122	2	143.917	40.4229	0.141331	0.280877	0.211104	-	-	MinorTaxa	FALSE		TRUE		FALSE		FALSE		FALSE
2811	603	Candolfi et al.	2004	A faunistic approach to assess potential side-effects of genetically modified Bt-corn on non-target arthropods under field conditions	Biocontrol Science and Technology 14(2): 129-170	https://doi.org/10.1080/09583150310001655701	private	yes	Lepidoptera	Cry1Ab	1.42	0	u/i: untreated Bt vs. insecticide treated non-Bt	microbial	pan trap	Muscidae	not specified	Muscidae	Diptera	decomposer	Adults	activity density	3	91.3611	12.9122	2	119.458	14.7903	0.141331	0.123812	0.132571	-	-	MinorTaxa	FALSE		TRUE		FALSE		FALSE		FALSE
2770	603	Candolfi et al.	2004	A faunistic approach to assess potential side-effects of genetically modified Bt-corn on non-target arthropods under field conditions	Biocontrol Science and Technology 14(2): 129-170	https://doi.org/10.1080/09583150310001655701	private	yes	Lepidoptera	Cry1Ab	1.42	0	u/i: untreated Bt vs. insecticide treated non-Bt	pyrethroid	pan trap	Nabis ferrus	Nabis ferrus	Nabidae	Hemiptera	predator	Adults	activity density	3	3.08333	1.18145	2	1.125	0.53033	0.383174	0.471404	0.427289	-	-	Nabidae	FALSE		TRUE		FALSE		FALSE		FALSE
2769	603	Candolfi et al.	2004	A faunistic approach to assess potential side-effects of genetically modified Bt-corn on non-target arthropods under field conditions	Biocontrol Science and Technology 14(2): 129-170	https://doi.org/10.1080/09583150310001655701	private	yes	Lepidoptera	Cry1Ab	1.42	0	u/i: untreated Bt vs. insecticide treated non-Bt	pyrethroid	pan trap	Orius	not specified	Anthocoridae	Hemiptera	predator	not specified	activity density	3	22.25	11.1608	2	35.5417	9.72272	0.501607	0.273558	0.387583	-	-	Anthocoridae	FALSE		FALSE	Ex: method	FALSE		FALSE		FALSE
2768	603	Candolfi et al.	2004	A faunistic approach to assess potential side-effects of genetically modified Bt-corn on non-target arthropods under field conditions	Biocontrol Science and Technology 14(2): 129-170	https://doi.org/10.1080/09583150310001655701	private	yes	Lepidoptera	Cry1Ab	1.42	0	u/i: untreated Bt vs. insecticide treated non-Bt	pyrethroid	pan trap	Aphididae	not specified	Aphididae	Hemiptera	herbivore	All stages	activity density	3	4.88889	1.9227	2	19.2917	16.7938	0.393279	0.87052	0.6319	-	-	Aphididae	FALSE		FALSE	Ex: method	FALSE		FALSE		FALSE
2767	603	Candolfi et al.	2004	A faunistic approach to assess potential side-effects of genetically modified Bt-corn on non-target arthropods under field conditions	Biocontrol Science and Technology 14(2): 129-170	https://doi.org/10.1080/09583150310001655701	private	yes	Lepidoptera	Cry1Ab	1.42	0	u/i: untreated Bt vs. insecticide treated non-Bt	pyrethroid	pan trap	Cicadellidae	not specified	Cicadellidae	Hemiptera	herbivore	All stages	activity density	3	280.333	69.7506	2	200.208	28.5789	0.248813	0.142746	0.195779	-	-	Cicadellidae	FALSE		TRUE	also lower tax units and beat cloth data available	FALSE		FALSE		FALSE
2766	603	Candolfi et al.	2004	A faunistic approach to assess potential side-effects of genetically modified Bt-corn on non-target arthropods under field conditions	Biocontrol Science and Technology 14(2): 129-170	https://doi.org/10.1080/09583150310001655701	private	yes	Lepidoptera	Cry1Ab	1.42	0	u/i: untreated Bt vs. insecticide treated non-Bt	pyrethroid	pan trap	Other Cicadellidae	not specified	Cicadellidae	Hemiptera	herbivore	Adults	activity density	3	13.9722	0.708742	2	13.5833	0.471405	0.0507251	0.0347046	0.0427148	-	-	Cicadellidae	FALSE		FALSE	Ex: taxonomy	FALSE		FALSE		FALSE
2765	603	Candolfi et al.	2004	A faunistic approach to assess potential side-effects of genetically modified Bt-corn on non-target arthropods under field conditions	Biocontrol Science and Technology 14(2): 129-170	https://doi.org/10.1080/09583150310001655701	private	yes	Lepidoptera	Cry1Ab	1.42	0	u/i: untreated Bt vs. insecticide treated non-Bt	pyrethroid	pan trap	Cicadellidae	not specified	Cicadellidae	Hemiptera	herbivore	Juveniles	activity density	3	3.86111	2.41858	2	1.95833	0.176777	0.626395	0.0902689	0.358332	-	-	Cicadellidae	FALSE		FALSE	Ex: taxonomy	FALSE		FALSE		FALSE
2764	603	Candolfi et al.	2004	A faunistic approach to assess potential side-effects of genetically modified Bt-corn on non-target arthropods under field conditions	Biocontrol Science and Technology 14(2): 129-170	https://doi.org/10.1080/09583150310001655701	private	yes	Lepidoptera	Cry1Ab	1.42	0	u/i: untreated Bt vs. insecticide treated non-Bt	pyrethroid	pan trap	Zyginidia scutellaris	Zyginidia scutellaris	Cicadellidae	Hemiptera	herbivore	Adults	activity density	3	262.5	67.6428	2	184.667	27.9307	0.257687	0.151249	0.204468	-	-	Cicadellidae	FALSE		FALSE	Ex: taxonomy	FALSE		FALSE		FALSE
2763	603	Candolfi et al.	2004	A faunistic approach to assess potential side-effects of genetically modified Bt-corn on non-target arthropods under field conditions	Biocontrol Science and Technology 14(2): 129-170	https://doi.org/10.1080/09583150310001655701	private	yes	Lepidoptera	Cry1Ab	1.42	0	u/i: untreated Bt vs. insecticide treated non-Bt	pyrethroid	pan trap	Thysanoptera	not specified	not specified	Thysanoptera	herbivore	not specified	activity density	3	1198.67	43.7289	2	825.458	313.307	0.0364813	0.379555	0.208018	-	-	Thysanoptera	FALSE		TRUE	also beat sheet samples available	FALSE		FALSE		FALSE
2757	603	Candolfi et al.	2004	A faunistic approach to assess potential side-effects of genetically modified Bt-corn on non-target arthropods under field conditions	Biocontrol Science and Technology 14(2): 129-170	https://doi.org/10.1080/09583150310001655701	private	yes	Lepidoptera	Cry1Ab	1.42	0	u/i: untreated Bt vs. insecticide treated non-Bt	pyrethroid	pan trap	Other Syrphidae	not specified	Syrphidae	Diptera	not specified	Adults	activity density	3	0.527778	0.502309	2	0.958333	0.766032	0.951744	0.799338	0.875541	-	-	Syrphidae	FALSE		FALSE	Ex: taxonomy	FALSE		FALSE		FALSE
2761	603	Candolfi et al.	2004	A faunistic approach to assess potential side-effects of genetically modified Bt-corn on non-target arthropods under field conditions	Biocontrol Science and Technology 14(2): 129-170	https://doi.org/10.1080/09583150310001655701	private	yes	Lepidoptera	Cry1Ab	1.42	0	u/i: untreated Bt vs. insecticide treated non-Bt	pyrethroid	pan trap	Other Nematocera	not specified	not specified	Diptera	not specified	Adults	activity density	3	49.9167	11.0236	2	60.9167	0.235702	0.220841	0.00386926	0.112355	-	-	MinorTaxa	FALSE		FALSE	Ex: taxonomy	FALSE		FALSE		FALSE
2782	603	Candolfi et al.	2004	A faunistic approach to assess potential side-effects of genetically modified Bt-corn on non-target arthropods under field conditions	Biocontrol Science and Technology 14(2): 129-170	https://doi.org/10.1080/09583150310001655701	private	yes	Lepidoptera	Cry1Ab	1.42	0	u/i: untreated Bt vs. insecticide treated non-Bt	pyrethroid	pan trap	Apidae	not specified	Apidae	Hymenoptera	pollinator	Adults	activity density	3	3.13889	1.55084	2	1.54167	0.648181	0.494072	0.420442	0.457257	-	-	MinorTaxa	FALSE		TRUE		FALSE		FALSE		FALSE
2810	603	Candolfi et al.	2004	A faunistic approach to assess potential side-effects of genetically modified Bt-corn on non-target arthropods under field conditions	Biocontrol Science and Technology 14(2): 129-170	https://doi.org/10.1080/09583150310001655701	private	yes	Lepidoptera	Cry1Ab	1.42	0	u/i: untreated Bt vs. insecticide treated non-Bt	microbial	pan trap	Calliphoridae	not specified	Calliphoridae	Diptera	decomposer	Adults	activity density	3	14.4167	4.03199	2	31.5208	4.68458	0.279676	0.148619	0.214147	-	-	MinorTaxa	FALSE		TRUE		FALSE		FALSE		FALSE
2809	603	Candolfi et al.	2004	A faunistic approach to assess potential side-effects of genetically modified Bt-corn on non-target arthropods under field conditions	Biocontrol Science and Technology 14(2): 129-170	https://doi.org/10.1080/09583150310001655701	private	yes	Lepidoptera	Cry1Ab	1.42	0	u/i: untreated Bt vs. insecticide treated non-Bt	microbial	pan trap	Scathophagidae (= Cordyluridae)	not specified	Scathophagidae	Diptera	predator	Adults	activity density	3	8.47222	2.91349	2	11.0417	1.94454	0.343887	0.17611	0.259998	-	-	MinorTaxa	FALSE		TRUE		FALSE		FALSE		FALSE
2808	603	Candolfi et al.	2004	A faunistic approach to assess potential side-effects of genetically modified Bt-corn on non-target arthropods under field conditions	Biocontrol Science and Technology 14(2): 129-170	https://doi.org/10.1080/09583150310001655701	private	yes	Lepidoptera	Cry1Ab	1.42	0	u/i: untreated Bt vs. insecticide treated non-Bt	pyrethroid	pan trap	Mecoptera	not specified	not specified	Mecoptera	decomposer	not specified	activity density	3	0.833333	0.820738	2	1.83333	2.00347	0.984886	1.0928	1.03884	-	-	Mecoptera	FALSE		TRUE		FALSE		FALSE		FALSE
2807	603	Candolfi et al.	2004	A faunistic approach to assess potential side-effects of genetically modified Bt-corn on non-target arthropods under field conditions	Biocontrol Science and Technology 14(2): 129-170	https://doi.org/10.1080/09583150310001655701	private	yes	Lepidoptera	Cry1Ab	1.42	0	u/i: untreated Bt vs. insecticide treated non-Bt	pyrethroid	pan trap	Collembola	not specified	not specified	Collembola	decomposer	not specified	activity density	3	76.25	24.3111	2	238.292	19.1508	0.318834	0.0803671	0.1996	-	-	Collembola	FALSE		FALSE	Ex: method	FALSE		FALSE		FALSE
2806	603	Candolfi et al.	2004	A faunistic approach to assess potential side-effects of genetically modified Bt-corn on non-target arthropods under field conditions	Biocontrol Science and Technology 14(2): 129-170	https://doi.org/10.1080/09583150310001655701	private	yes	Lepidoptera	Cry1Ab	1.42	0	u/i: untreated Bt vs. insecticide treated non-Bt	pyrethroid	pan trap	Sminthuridae	not specified	Sminthuridae	Collembola	decomposer	not specified	activity density	3	68.75	21.1356	2	192.708	38.2427	0.307427	0.198449	0.252938	-	-	Collembola	FALSE		FALSE	Ex: taxonomy	FALSE		FALSE		FALSE
2805	603	Candolfi et al.	2004	A faunistic approach to assess potential side-effects of genetically modified Bt-corn on non-target arthropods under field conditions	Biocontrol Science and Technology 14(2): 129-170	https://doi.org/10.1080/09583150310001655701	private	yes	Lepidoptera	Cry1Ab	1.42	0	u/i: untreated Bt vs. insecticide treated non-Bt	pyrethroid	pan trap	Entomobryidae	not specified	Entomobryidae	Collembola	decomposer	not specified	activity density	3	7.5	5.27639	2	45.5833	19.0919	0.703519	0.418835	0.561177	-	-	Collembola	FALSE		FALSE	Ex: taxonomy	FALSE		FALSE		FALSE
2804	603	Candolfi et al.	2004	A faunistic approach to assess potential side-effects of genetically modified Bt-corn on non-target arthropods under field conditions	Biocontrol Science and Technology 14(2): 129-170	https://doi.org/10.1080/09583150310001655701	private	yes	Lepidoptera	Cry1Ab	1.42	0	u/i: untreated Bt vs. insecticide treated non-Bt	pyrethroid	pan trap	Acarina	not specified	not specified	Acarina	not specified	All stages	activity density	3	2.91667	0.927961	2	2.5	0.471405	0.318158	0.188562	0.25336	-	-	Acarina	FALSE		FALSE	Ex: Method	FALSE		FALSE		FALSE
2760	603	Candolfi et al.	2004	A faunistic approach to assess potential side-effects of genetically modified Bt-corn on non-target arthropods under field conditions	Biocontrol Science and Technology 14(2): 129-170	https://doi.org/10.1080/09583150310001655701	private	yes	Lepidoptera	Cry1Ab	1.42	0	u/i: untreated Bt vs. insecticide treated non-Bt	pyrethroid	pan trap	Cecidomyiidae	not specified	Cecidomyiidae	Diptera	herbivore	Adults	activity density	3	245.917	47.5417	2	99.875	14.6725	0.193325	0.146908	0.170116	-	-	MinorTaxa	FALSE		TRUE		FALSE		FALSE		FALSE
2762	603	Candolfi et al.	2004	A faunistic approach to assess potential side-effects of genetically modified Bt-corn on non-target arthropods under field conditions	Biocontrol Science and Technology 14(2): 129-170	https://doi.org/10.1080/09583150310001655701	private	yes	Lepidoptera	Cry1Ab	1.42	0	u/i: untreated Bt vs. insecticide treated non-Bt	pyrethroid	pan trap	Diptera	not specified	not specified	Diptera	not specified	Adults	activity density	3	1339.56	201.248	2	1743.62	299.754	0.150235	0.171914	0.161075	-	-	MinorTaxa	FALSE		TRUE	also lower tax units and other methods available	FALSE		FALSE		FALSE
2835	603	Candolfi et al.	2004	A faunistic approach to assess potential side-effects of genetically modified Bt-corn on non-target arthropods under field conditions	Biocontrol Science and Technology 14(2): 129-170	https://doi.org/10.1080/09583150310001655701	private	yes	Lepidoptera	Cry1Ab	1.42	0	u/i: untreated Bt vs. insecticide treated non-Bt	microbial	pan trap	Aphelinus	not specified	Aphelinidae	Hymenoptera	parasitoid	Adults	activity density	3	16.1667	1.89297	2	15.4375	1.14905	0.117091	0.0744323	0.0957616	-	-	MinorTaxa	FALSE		TRUE		FALSE		FALSE		FALSE
2842	603	Candolfi et al.	2004	A faunistic approach to assess potential side-effects of genetically modified Bt-corn on non-target arthropods under field conditions	Biocontrol Science and Technology 14(2): 129-170	https://doi.org/10.1080/09583150310001655701	private	yes	Lepidoptera	Cry1Ab	1.42	0	u/i: untreated Bt vs. insecticide treated non-Bt	microbial	pan trap	Cynipoidea	not specified	not specified	Hymenoptera	herbivore	Adults	activity density	3	40.4444	19.2917	2	28.625	10.5477	0.476992	0.368478	0.422735	-	-	MinorTaxa	FALSE		TRUE		FALSE		FALSE		FALSE
2841	603	Candolfi et al.	2004	A faunistic approach to assess potential side-effects of genetically modified Bt-corn on non-target arthropods under field conditions	Biocontrol Science and Technology 14(2): 129-170	https://doi.org/10.1080/09583150310001655701	private	yes	Lepidoptera	Cry1Ab	1.42	0	u/i: untreated Bt vs. insecticide treated non-Bt	microbial	pan trap	Ceraphronidae	not specified	Ceraphronidae	Hymenoptera	parasitoid	Adults	activity density	3	56.7222	8.17955	2	91.125	13.7297	0.144204	0.150668	0.147436	-	-	MinorTaxa	FALSE		TRUE		FALSE		FALSE		FALSE
2840	603	Candolfi et al.	2004	A faunistic approach to assess potential side-effects of genetically modified Bt-corn on non-target arthropods under field conditions	Biocontrol Science and Technology 14(2): 129-170	https://doi.org/10.1080/09583150310001655701	private	yes	Lepidoptera	Cry1Ab	1.42	0	u/i: untreated Bt vs. insecticide treated non-Bt	microbial	pan trap	Proctotrupoidea	not specified	not specified	Hymenoptera	parasitoid	Adults	activity density	3	50.8333	14.9395	2	55.8958	2.03293	0.293891	0.03637	0.165131	-	-	MinorTaxa	FALSE		TRUE		FALSE		FALSE		FALSE
2704	603	Candolfi et al.	2004	A faunistic approach to assess potential side-effects of genetically modified Bt-corn on non-target arthropods under field conditions	Biocontrol Science and Technology 14(2): 129-170	https://doi.org/10.1080/09583150310001655701	private	yes	Lepidoptera	Cry1Ab	1.42	0	u/u: untreated Bt vs. untreated non-Bt		pan trap	Other Cicadellidae	not specified	Cicadellidae	Hemiptera	herbivore	Adults	activity density	3	13.9722	0.708742	3	10.5278	1.98315	0.0507251	0.188373	0.119549	-	Low Risk	Cicadellidae	FALSE	Ex: taxonomy	FALSE		FALSE		FALSE		FALSE
2839	603	Candolfi et al.	2004	A faunistic approach to assess potential side-effects of genetically modified Bt-corn on non-target arthropods under field conditions	Biocontrol Science and Technology 14(2): 129-170	https://doi.org/10.1080/09583150310001655701	private	yes	Lepidoptera	Cry1Ab	1.42	0	u/i: untreated Bt vs. insecticide treated non-Bt	microbial	pan trap	Ichneumonidae	not specified	Ichneumonidae	Hymenoptera	parasitoid	Adults	activity density	3	84.1944	14.2501	2	107.458	13.0226	0.169252	0.121187	0.14522	-	-	Ichneumonidae	FALSE		TRUE		FALSE		FALSE		FALSE
2703	603	Candolfi et al.	2004	A faunistic approach to assess potential side-effects of genetically modified Bt-corn on non-target arthropods under field conditions	Biocontrol Science and Technology 14(2): 129-170	https://doi.org/10.1080/09583150310001655701	private	yes	Lepidoptera	Cry1Ab	1.42	0	u/u: untreated Bt vs. untreated non-Bt		pan trap	Cicadellidae	not specified	Cicadellidae	Hemiptera	herbivore	Juveniles	activity density	3	3.86111	2.41858	3	4.25	2.11312	0.626395	0.497205	0.5618	-	Low Risk	Cicadellidae	FALSE	Ex: taxonomy	FALSE		FALSE		FALSE		TRUE
2838	603	Candolfi et al.	2004	A faunistic approach to assess potential side-effects of genetically modified Bt-corn on non-target arthropods under field conditions	Biocontrol Science and Technology 14(2): 129-170	https://doi.org/10.1080/09583150310001655701	private	yes	Lepidoptera	Cry1Ab	1.42	0	u/i: untreated Bt vs. insecticide treated non-Bt	microbial	pan trap	Other Chalcidoidea	not specified	not specified	Hymenoptera	parasitoid	Adults	activity density	3	5.63889	6.69387	2	2.4375	1.2669	1.18709	0.519754	0.853422	-	-	MinorTaxa	FALSE		TRUE		FALSE		FALSE		FALSE
2702	603	Candolfi et al.	2004	A faunistic approach to assess potential side-effects of genetically modified Bt-corn on non-target arthropods under field conditions	Biocontrol Science and Technology 14(2): 129-170	https://doi.org/10.1080/09583150310001655701	private	yes	Lepidoptera	Cry1Ab	1.42	0	u/u: untreated Bt vs. untreated non-Bt		pan trap	Zyginidia scutellaris	Zyginidia scutellaris	Cicadellidae	Hemiptera	herbivore	Adults	activity density	3	262.5	67.6428	3	241.139	31.7632	0.257687	0.131721	0.194704	-	Low Risk	Cicadellidae	FALSE	Ex: taxonomy	FALSE		TRUE	also beat cloth data available	FALSE		FALSE
2694	603	Candolfi et al.	2004	A faunistic approach to assess potential side-effects of genetically modified Bt-corn on non-target arthropods under field conditions	Biocontrol Science and Technology 14(2): 129-170	https://doi.org/10.1080/09583150310001655701	private	yes	Lepidoptera	Cry1Ab	1.42	0	u/u: untreated Bt vs. untreated non-Bt		pan trap	Episyrphus balteatus	Episyrphus balteatus	Syrphidae	Diptera	predator	Adults	activity density	3	5.02778	0.292657	3	4.61111	0.843	0.058208	0.182819	0.120514	-	Low Risk	Syrphidae	FALSE	Ex: taxonomy	FALSE		FALSE		FALSE		FALSE
2836	603	Candolfi et al.	2004	A faunistic approach to assess potential side-effects of genetically modified Bt-corn on non-target arthropods under field conditions	Biocontrol Science and Technology 14(2): 129-170	https://doi.org/10.1080/09583150310001655701	private	yes	Lepidoptera	Cry1Ab	1.42	0	u/i: untreated Bt vs. insecticide treated non-Bt	microbial	pan trap	Eulophidae	not specified	Eulophidae	Hymenoptera	parasitoid	Adults	activity density	3	244.889	7.17699	2	250.75	1.88562	0.0293071	0.00751991	0.0184135	-	-	MinorTaxa	FALSE		TRUE		FALSE		FALSE		FALSE
2780	603	Candolfi et al.	2004	A faunistic approach to assess potential side-effects of genetically modified Bt-corn on non-target arthropods under field conditions	Biocontrol Science and Technology 14(2): 129-170	https://doi.org/10.1080/09583150310001655701	private	yes	Lepidoptera	Cry1Ab	1.42	0	u/i: untreated Bt vs. insecticide treated non-Bt	pyrethroid	pan trap	Cynipoidea	not specified	not specified	Hymenoptera	herbivore	Adults	activity density	3	40.4444	19.2917	2	22.8333	0.942809	0.476992	0.0412909	0.259142	-	-	MinorTaxa	FALSE		TRUE		FALSE		FALSE		FALSE
2834	603	Candolfi et al.	2004	A faunistic approach to assess potential side-effects of genetically modified Bt-corn on non-target arthropods under field conditions	Biocontrol Science and Technology 14(2): 129-170	https://doi.org/10.1080/09583150310001655701	private	yes	Lepidoptera	Cry1Ab	1.42	0	u/i: untreated Bt vs. insecticide treated non-Bt	microbial	pan trap	Heteroptera	not specified	not specified	Hemiptera	not specified	All stages	activity density	3	25.75	10.3906	2	39.6875	2.44541	0.40352	0.0616167	0.232568	-	-	MinorTaxa	FALSE		FALSE	Ex: taxonomy	FALSE		FALSE		FALSE
2833	603	Candolfi et al.	2004	A faunistic approach to assess potential side-effects of genetically modified Bt-corn on non-target arthropods under field conditions	Biocontrol Science and Technology 14(2): 129-170	https://doi.org/10.1080/09583150310001655701	private	yes	Lepidoptera	Cry1Ab	1.42	0	u/i: untreated Bt vs. insecticide treated non-Bt	microbial	pan trap	Other Heteroptera	not specified	not specified	Hemiptera	not specified	not specified	activity density	3	0.416667	0.46398	2	0.833333	0.942809	1.11355	1.13137	1.12246	High Risk	-	MinorTaxa	FALSE		FALSE	Ex: method	FALSE		FALSE		FALSE
2832	603	Candolfi et al.	2004	A faunistic approach to assess potential side-effects of genetically modified Bt-corn on non-target arthropods under field conditions	Biocontrol Science and Technology 14(2): 129-170	https://doi.org/10.1080/09583150310001655701	private	yes	Lepidoptera	Cry1Ab	1.42	0	u/i: untreated Bt vs. insecticide treated non-Bt	microbial	pan trap	Nabis ferrus	Nabis ferrus	Nabidae	Hemiptera	predator	Adults	activity density	3	3.08333	1.18145	2	2.0625	0.677644	0.383174	0.328555	0.355864	-	-	Nabidae	FALSE		TRUE		FALSE		FALSE		FALSE
2831	603	Candolfi et al.	2004	A faunistic approach to assess potential side-effects of genetically modified Bt-corn on non-target arthropods under field conditions	Biocontrol Science and Technology 14(2): 129-170	https://doi.org/10.1080/09583150310001655701	private	yes	Lepidoptera	Cry1Ab	1.42	0	u/i: untreated Bt vs. insecticide treated non-Bt	microbial	pan trap	Orius	not specified	Anthocoridae	Hemiptera	predator	not specified	activity density	3	22.25	11.1608	2	36.7917	2.18025	0.501607	0.0592592	0.280433	-	-	Anthocoridae	FALSE		FALSE	Ex: method	FALSE		FALSE		FALSE
2830	603	Candolfi et al.	2004	A faunistic approach to assess potential side-effects of genetically modified Bt-corn on non-target arthropods under field conditions	Biocontrol Science and Technology 14(2): 129-170	https://doi.org/10.1080/09583150310001655701	private	yes	Lepidoptera	Cry1Ab	1.42	0	u/i: untreated Bt vs. insecticide treated non-Bt	microbial	pan trap	Aphididae	not specified	Aphididae	Hemiptera	herbivore	All stages	activity density	3	4.88889	1.9227	2	6.375	1.94454	0.393279	0.305026	0.349153	-	-	Aphididae	FALSE		FALSE	Ex: method	FALSE		FALSE		FALSE
2685	603	Candolfi et al.	2004	A faunistic approach to assess potential side-effects of genetically modified Bt-corn on non-target arthropods under field conditions	Biocontrol Science and Technology 14(2): 129-170	https://doi.org/10.1080/09583150310001655701	private	yes	Lepidoptera	Cry1Ab	1.42	0	u/u: untreated Bt vs. untreated non-Bt		pan trap	Scathophagidae (= Cordyluridae)	not specified	Scathophagidae	Diptera	predator	Adults	activity density	3	8.47222	2.91349	3	10.3056	2.64356	0.343887	0.256518	0.300203	-	Low Risk	MinorTaxa	TRUE		FALSE		FALSE		TRUE		FALSE
2829	603	Candolfi et al.	2004	A faunistic approach to assess potential side-effects of genetically modified Bt-corn on non-target arthropods under field conditions	Biocontrol Science and Technology 14(2): 129-170	https://doi.org/10.1080/09583150310001655701	private	yes	Lepidoptera	Cry1Ab	1.42	0	u/i: untreated Bt vs. insecticide treated non-Bt	microbial	pan trap	Cicadellidae	not specified	Cicadellidae	Hemiptera	herbivore	All stages	activity density	3	280.333	69.7506	2	248.75	38.3016	0.248813	0.153976	0.201395	-	-	Cicadellidae	FALSE		TRUE	also lower tax units and beat cloth data available	FALSE		FALSE		FALSE
2686	603	Candolfi et al.	2004	A faunistic approach to assess potential side-effects of genetically modified Bt-corn on non-target arthropods under field conditions	Biocontrol Science and Technology 14(2): 129-170	https://doi.org/10.1080/09583150310001655701	private	yes	Lepidoptera	Cry1Ab	1.42	0	u/u: untreated Bt vs. untreated non-Bt		pan trap	Calliphoridae	not specified	Calliphoridae	Diptera	decomposer	Adults	activity density	3	14.4167	4.03199	3	25.2778	0.817913	0.279676	0.032357	0.156016	-	Low Risk	MinorTaxa	TRUE		FALSE		FALSE		TRUE		FALSE
2687	603	Candolfi et al.	2004	A faunistic approach to assess potential side-effects of genetically modified Bt-corn on non-target arthropods under field conditions	Biocontrol Science and Technology 14(2): 129-170	https://doi.org/10.1080/09583150310001655701	private	yes	Lepidoptera	Cry1Ab	1.42	0	u/u: untreated Bt vs. untreated non-Bt		pan trap	Muscidae	not specified	Muscidae	Diptera	decomposer	Adults	activity density	3	91.3611	12.9122	3	130.25	25.6202	0.141331	0.1967	0.169016	-	Low Risk	MinorTaxa	TRUE		FALSE		FALSE		TRUE		FALSE
2837	603	Candolfi et al.	2004	A faunistic approach to assess potential side-effects of genetically modified Bt-corn on non-target arthropods under field conditions	Biocontrol Science and Technology 14(2): 129-170	https://doi.org/10.1080/09583150310001655701	private	yes	Lepidoptera	Cry1Ab	1.42	0	u/i: untreated Bt vs. insecticide treated non-Bt	microbial	pan trap	Mymaridae	not specified	Mymaridae	Hymenoptera	parasitoid	Adults	activity density	3	208.639	34.6741	2	222.417	4.94975	0.166192	0.0222544	0.0942232	-	-	Mymaridae	FALSE		TRUE		FALSE		FALSE		FALSE
2856	603	Candolfi et al.	2004	A faunistic approach to assess potential side-effects of genetically modified Bt-corn on non-target arthropods under field conditions	Biocontrol Science and Technology 14(2): 129-170	https://doi.org/10.1080/09583150310001655701	private	yes	Lepidoptera	Cry1Ab	1.42	0	u/i: untreated Bt vs. insecticide treated non-Bt	microbial	pan trap	Chrysoperla carnea	Chrysoperla carnea	Chrysopidae	Neuroptera	predator	Juveniles	activity density	3	2.47222	1.11907	2	1.04167	0.294628	0.452657	0.282843	0.36775	-	-	Neuroptera	FALSE		FALSE	Ex: taxonomy	FALSE		FALSE		FALSE
2719	603	Candolfi et al.	2004	A faunistic approach to assess potential side-effects of genetically modified Bt-corn on non-target arthropods under field conditions	Biocontrol Science and Technology 14(2): 129-170	https://doi.org/10.1080/09583150310001655701	private	yes	Lepidoptera	Cry1Ab	1.42	0	u/u: untreated Bt vs. untreated non-Bt		pan trap	Vespidae	not specified	Vespidae	Hymenoptera	predator	Adults	activity density	3	5.11111	1.7957	3	5.5	1.87639	0.351333	0.341162	0.346247	-	Low Risk	Vespidae	TRUE		FALSE		FALSE		TRUE		FALSE
2707	603	Candolfi et al.	2004	A faunistic approach to assess potential side-effects of genetically modified Bt-corn on non-target arthropods under field conditions	Biocontrol Science and Technology 14(2): 129-170	https://doi.org/10.1080/09583150310001655701	private	yes	Lepidoptera	Cry1Ab	1.42	0	u/u: untreated Bt vs. untreated non-Bt		pan trap	Orius	not specified	Anthocoridae	Hemiptera	predator	not specified	activity density	3	22.25	11.1608	3	26.3611	6.58404	0.501607	0.249763	0.375685	-	Low Risk	Anthocoridae	FALSE	Ex: method	FALSE		FALSE		TRUE		FALSE
2706	603	Candolfi et al.	2004	A faunistic approach to assess potential side-effects of genetically modified Bt-corn on non-target arthropods under field conditions	Biocontrol Science and Technology 14(2): 129-170	https://doi.org/10.1080/09583150310001655701	private	yes	Lepidoptera	Cry1Ab	1.42	0	u/u: untreated Bt vs. untreated non-Bt		pan trap	Aphididae	not specified	Aphididae	Hemiptera	herbivore	All stages	activity density	3	4.88889	1.9227	3	5.02778	0.458964	0.393279	0.0912857	0.242282	-	Low Risk	Aphididae	FALSE	Ex: method	FALSE		FALSE		TRUE		FALSE
2705	603	Candolfi et al.	2004	A faunistic approach to assess potential side-effects of genetically modified Bt-corn on non-target arthropods under field conditions	Biocontrol Science and Technology 14(2): 129-170	https://doi.org/10.1080/09583150310001655701	private	yes	Lepidoptera	Cry1Ab	1.42	0	u/u: untreated Bt vs. untreated non-Bt		pan trap	Cicadellidae	not specified	Cicadellidae	Hemiptera	herbivore	All stages	activity density	3	280.333	69.7506	3	255.917	32.89	0.248813	0.128518	0.188666	-	Low Risk	Cicadellidae	TRUE	also lower tax units and beat cloth available	FALSE		FALSE		TRUE		FALSE
2722	603	Candolfi et al.	2004	A faunistic approach to assess potential side-effects of genetically modified Bt-corn on non-target arthropods under field conditions	Biocontrol Science and Technology 14(2): 129-170	https://doi.org/10.1080/09583150310001655701	private	yes	Lepidoptera	Cry1Ab	1.42	0	u/u: untreated Bt vs. untreated non-Bt		pan trap	Hymenoptera (parasitoid)	not specified	not specified	Hymenoptera	parasitoid	Adults	activity density	3	668.639	42.5567	3	824.389	118.045	0.0636467	0.143191	0.103419	-	Low Risk	MinorTaxa	FALSE	Ex: taxonomy (lower tax units used for analysis)	FALSE		FALSE		FALSE		FALSE
2721	603	Candolfi et al.	2004	A faunistic approach to assess potential side-effects of genetically modified Bt-corn on non-target arthropods under field conditions	Biocontrol Science and Technology 14(2): 129-170	https://doi.org/10.1080/09583150310001655701	private	yes	Lepidoptera	Cry1Ab	1.42	0	u/u: untreated Bt vs. untreated non-Bt		pan trap	Other Hymenoptera	not specified	not specified	Hymenoptera	not specified	Adults	activity density	3	2.19444	0.509175	3	1.25	0.961047	0.232029	0.768838	0.500433	-	Low Risk	MinorTaxa	TRUE		FALSE		FALSE		TRUE		FALSE
2720	603	Candolfi et al.	2004	A faunistic approach to assess potential side-effects of genetically modified Bt-corn on non-target arthropods under field conditions	Biocontrol Science and Technology 14(2): 129-170	https://doi.org/10.1080/09583150310001655701	private	yes	Lepidoptera	Cry1Ab	1.42	0	u/u: untreated Bt vs. untreated non-Bt		pan trap	Apidae	not specified	Apidae	Hymenoptera	pollinator	Adults	activity density	3	3.13889	1.55084	3	3.25	1.21049	0.494072	0.372457	0.433265	-	Low Risk	MinorTaxa	TRUE		FALSE		FALSE		TRUE		FALSE
2860	603	Candolfi et al.	2004	A faunistic approach to assess potential side-effects of genetically modified Bt-corn on non-target arthropods under field conditions	Biocontrol Science and Technology 14(2): 129-170	https://doi.org/10.1080/09583150310001655701	private	yes	Lepidoptera	Cry1Ab	1.42	0	u/i: untreated Bt vs. insecticide treated non-Bt	microbial	pan trap	Oedothorax	not specified	Linyphiidae	Araneae	predator	Adults	activity density	3	4.16667	0.333333	2	3.77083	1.5026	0.08	0.39848	0.23924	-	-	Araneae	FALSE		FALSE	Ex: Method	FALSE		FALSE		FALSE
2859	603	Candolfi et al.	2004	A faunistic approach to assess potential side-effects of genetically modified Bt-corn on non-target arthropods under field conditions	Biocontrol Science and Technology 14(2): 129-170	https://doi.org/10.1080/09583150310001655701	private	yes	Lepidoptera	Cry1Ab	1.42	0	u/i: untreated Bt vs. insecticide treated non-Bt	microbial	pan trap	Neuroptera	not specified	not specified	Neuroptera	predator	not specified	activity density	3	20.0556	0.728075	2	21.4792	5.21491	0.0363029	0.242789	0.139546	-	-	Neuroptera	FALSE		TRUE	also lower tax units and beat cloth samples available	FALSE		FALSE		FALSE
2843	603	Candolfi et al.	2004	A faunistic approach to assess potential side-effects of genetically modified Bt-corn on non-target arthropods under field conditions	Biocontrol Science and Technology 14(2): 129-170	https://doi.org/10.1080/09583150310001655701	private	yes	Lepidoptera	Cry1Ab	1.42	0	u/i: untreated Bt vs. insecticide treated non-Bt	microbial	pan trap	Vespidae	not specified	Vespidae	Hymenoptera	predator	Adults	activity density	3	5.11111	1.7957	2	5.08333	1.06066	0.351333	0.208654	0.279993	-	-	Vespidae	FALSE		TRUE		FALSE		FALSE		FALSE
2857	603	Candolfi et al.	2004	A faunistic approach to assess potential side-effects of genetically modified Bt-corn on non-target arthropods under field conditions	Biocontrol Science and Technology 14(2): 129-170	https://doi.org/10.1080/09583150310001655701	private	yes	Lepidoptera	Cry1Ab	1.42	0	u/i: untreated Bt vs. insecticide treated non-Bt	microbial	pan trap	Other Chrysopidae	not specified	Chrysopidae	Neuroptera	predator	not specified	activity density	3	12.5	5.34634	2	17.9375	4.56673	0.427707	0.254591	0.341149	-	-	Neuroptera	FALSE		FALSE	Ex: taxonomy	FALSE		FALSE		FALSE
2845	603	Candolfi et al.	2004	A faunistic approach to assess potential side-effects of genetically modified Bt-corn on non-target arthropods under field conditions	Biocontrol Science and Technology 14(2): 129-170	https://doi.org/10.1080/09583150310001655701	private	yes	Lepidoptera	Cry1Ab	1.42	0	u/i: untreated Bt vs. insecticide treated non-Bt	microbial	pan trap	Other Hymenoptera	not specified	not specified	Hymenoptera	not specified	Adults	activity density	3	2.19444	0.509175	2	2.66667	1.29636	0.232029	0.486136	0.359083	-	-	MinorTaxa	FALSE		TRUE		FALSE		FALSE		FALSE
2855	603	Candolfi et al.	2004	A faunistic approach to assess potential side-effects of genetically modified Bt-corn on non-target arthropods under field conditions	Biocontrol Science and Technology 14(2): 129-170	https://doi.org/10.1080/09583150310001655701	private	yes	Lepidoptera	Cry1Ab	1.42	0	u/i: untreated Bt vs. insecticide treated non-Bt	microbial	pan trap	Other Coleoptera	not specified	not specified	Coleoptera	not specified	Adults & juveniles	activity density	3	7.75	5.26849	2	15.9792	3.09359	0.679805	0.193602	0.436703	-	-	MinorTaxa	FALSE		FALSE	Ex: method	FALSE		FALSE		FALSE
2854	603	Candolfi et al.	2004	A faunistic approach to assess potential side-effects of genetically modified Bt-corn on non-target arthropods under field conditions	Biocontrol Science and Technology 14(2): 129-170	https://doi.org/10.1080/09583150310001655701	private	yes	Lepidoptera	Cry1Ab	1.42	0	u/i: untreated Bt vs. insecticide treated non-Bt	microbial	pan trap	Cantharidae	not specified	Cantharidae	Coleoptera	predator	not specified	activity density	3	2.33333	1.25831	2	1.33333	0	0.539274	0	0.269637	-	-	Cantharidae	FALSE		FALSE	Ex: method	FALSE		FALSE		FALSE
2853	603	Candolfi et al.	2004	A faunistic approach to assess potential side-effects of genetically modified Bt-corn on non-target arthropods under field conditions	Biocontrol Science and Technology 14(2): 129-170	https://doi.org/10.1080/09583150310001655701	private	yes	Lepidoptera	Cry1Ab	1.42	0	u/i: untreated Bt vs. insecticide treated non-Bt	microbial	pan trap	Elateridae	not specified	Elateridae	Coleoptera	herbivore	not specified	activity density	3	4.36111	0.792032	2	4.95833	1.94454	0.181612	0.392177	0.286895	-	-	Elateridae	FALSE		TRUE	also pitfall and beat cloth data available	FALSE		FALSE		FALSE
2852	603	Candolfi et al.	2004	A faunistic approach to assess potential side-effects of genetically modified Bt-corn on non-target arthropods under field conditions	Biocontrol Science and Technology 14(2): 129-170	https://doi.org/10.1080/09583150310001655701	private	yes	Lepidoptera	Cry1Ab	1.42	0	u/i: untreated Bt vs. insecticide treated non-Bt	microbial	pan trap	Coccinellidae	not specified	Coccinellidae	Coleoptera	predator	Adults & juveniles	activity density	3	3.61111	1.07152	2	3.66667	0.117851	0.296728	0.0321412	0.164434	-	-	Coccinellidae	FALSE		FALSE	Ex: method	FALSE		FALSE		FALSE
2851	603	Candolfi et al.	2004	A faunistic approach to assess potential side-effects of genetically modified Bt-corn on non-target arthropods under field conditions	Biocontrol Science and Technology 14(2): 129-170	https://doi.org/10.1080/09583150310001655701	private	yes	Lepidoptera	Cry1Ab	1.42	0	u/i: untreated Bt vs. insecticide treated non-Bt	microbial	pan trap	Other Coccinellidae	not specified	Coccinellidae	Coleoptera	predator	Adults & juveniles	activity density	3	0.333333	0.166667	2	0.166667	0.235702	0.5	1.41421	0.957107	-	-	Coccinellidae	FALSE		FALSE	Ex: taxonomy	FALSE		FALSE		FALSE
2850	603	Candolfi et al.	2004	A faunistic approach to assess potential side-effects of genetically modified Bt-corn on non-target arthropods under field conditions	Biocontrol Science and Technology 14(2): 129-170	https://doi.org/10.1080/09583150310001655701	private	yes	Lepidoptera	Cry1Ab	1.42	0	u/i: untreated Bt vs. insecticide treated non-Bt	microbial	pan trap	Propylea quatuordecimpunctata	Propylea quatuordecimpunctata	Coccinellidae	Coleoptera	predator	not specified	activity density	3	3.27778	1.05848	2	3.5	0.117851	0.322925	0.0336718	0.178298	-	-	Coccinellidae	FALSE		FALSE	Ex: taxonomy	FALSE		FALSE		FALSE
2849	603	Candolfi et al.	2004	A faunistic approach to assess potential side-effects of genetically modified Bt-corn on non-target arthropods under field conditions	Biocontrol Science and Technology 14(2): 129-170	https://doi.org/10.1080/09583150310001655701	private	yes	Lepidoptera	Cry1Ab	1.42	0	u/i: untreated Bt vs. insecticide treated non-Bt	microbial	pan trap	Lathridiidae	not specified	Lathridiidae	Coleoptera	decomposer	not specified	activity density	3	11.1667	0.661438	2	12.0833	2.94628	0.0592332	0.24383	0.151532	-	-	Lathridiidae	FALSE		TRUE	also beat cloth data available	FALSE		FALSE		FALSE
2847	603	Candolfi et al.	2004	A faunistic approach to assess potential side-effects of genetically modified Bt-corn on non-target arthropods under field conditions	Biocontrol Science and Technology 14(2): 129-170	https://doi.org/10.1080/09583150310001655701	private	yes	Lepidoptera	Cry1Ab	1.42	0	u/i: untreated Bt vs. insecticide treated non-Bt	microbial	pan trap	Carabidae	not specified	Carabidae	Coleoptera	predator	Adults	activity density	3	2.52778	0.209718	2	2.66667	0.589256	0.0829652	0.220971	0.151968	-	-	Carabidae	FALSE		FALSE	Ex: method	FALSE		FALSE		FALSE
2844	603	Candolfi et al.	2004	A faunistic approach to assess potential side-effects of genetically modified Bt-corn on non-target arthropods under field conditions	Biocontrol Science and Technology 14(2): 129-170	https://doi.org/10.1080/09583150310001655701	private	yes	Lepidoptera	Cry1Ab	1.42	0	u/i: untreated Bt vs. insecticide treated non-Bt	microbial	pan trap	Apidae	not specified	Apidae	Hymenoptera	pollinator	Adults	activity density	3	3.13889	1.55084	2	1.875	0.53033	0.494072	0.282843	0.388457	-	-	MinorTaxa	FALSE		TRUE		FALSE		FALSE		FALSE
2858	603	Candolfi et al.	2004	A faunistic approach to assess potential side-effects of genetically modified Bt-corn on non-target arthropods under field conditions	Biocontrol Science and Technology 14(2): 129-170	https://doi.org/10.1080/09583150310001655701	private	yes	Lepidoptera	Cry1Ab	1.42	0	u/i: untreated Bt vs. insecticide treated non-Bt	microbial	pan trap	Hemerobius	not specified	Hemerobiidae	Neuroptera	predator	not specified	activity density	3	5.08333	4.69338	2	2.5	0.353553	0.923287	0.141421	0.532354	-	-	Neuroptera	FALSE		FALSE	Ex: taxonomy	FALSE		FALSE		FALSE
2825	603	Candolfi et al.	2004	A faunistic approach to assess potential side-effects of genetically modified Bt-corn on non-target arthropods under field conditions	Biocontrol Science and Technology 14(2): 129-170	https://doi.org/10.1080/09583150310001655701	private	yes	Lepidoptera	Cry1Ab	1.42	0	u/i: untreated Bt vs. insecticide treated non-Bt	microbial	pan trap	Thysanoptera	not specified	not specified	Thysanoptera	herbivore	not specified	activity density	3	1198.67	43.7289	2	879.042	30.3467	0.0364813	0.0345224	0.0355019	-	-	Thysanoptera	FALSE		TRUE	also beat sheet samples available	FALSE		FALSE		FALSE
2696	603	Candolfi et al.	2004	A faunistic approach to assess potential side-effects of genetically modified Bt-corn on non-target arthropods under field conditions	Biocontrol Science and Technology 14(2): 129-170	https://doi.org/10.1080/09583150310001655701	private	yes	Lepidoptera	Cry1Ab	1.42	0	u/u: untreated Bt vs. untreated non-Bt		pan trap	Exechia nigroscutellata	Exechia nigroscutellata	Mycetophilidae	Diptera	decomposer	Adults	activity density	3	512.111	292.237	3	667.056	332.577	0.570651	0.498574	0.534613	-	Low Risk	MinorTaxa	FALSE	Ex: taxonomy	FALSE		FALSE		FALSE		FALSE
2695	603	Candolfi et al.	2004	A faunistic approach to assess potential side-effects of genetically modified Bt-corn on non-target arthropods under field conditions	Biocontrol Science and Technology 14(2): 129-170	https://doi.org/10.1080/09583150310001655701	private	yes	Lepidoptera	Cry1Ab	1.42	0	u/u: untreated Bt vs. untreated non-Bt		pan trap	Other Syrphidae	not specified	Syrphidae	Diptera	not specified	Adults	activity density	3	0.527778	0.502309	3	0.555556	0.240563	0.951744	0.433013	0.692379	-	-	Syrphidae	FALSE	Ex: taxonomy	FALSE		FALSE		FALSE		FALSE
2820	603	Candolfi et al.	2004	A faunistic approach to assess potential side-effects of genetically modified Bt-corn on non-target arthropods under field conditions	Biocontrol Science and Technology 14(2): 129-170	https://doi.org/10.1080/09583150310001655701	private	yes	Lepidoptera	Cry1Ab	1.42	0	u/i: untreated Bt vs. insecticide treated non-Bt	microbial	pan trap	Exechia nigroscutellata	Exechia nigroscutellata	Mycetophilidae	Diptera	decomposer	Adults	activity density	3	512.111	292.237	2	482.375	219.026	0.570651	0.454058	0.512355	-	-	MinorTaxa	FALSE		FALSE	Ex: taxonomy	FALSE		FALSE		FALSE
2821	603	Candolfi et al.	2004	A faunistic approach to assess potential side-effects of genetically modified Bt-corn on non-target arthropods under field conditions	Biocontrol Science and Technology 14(2): 129-170	https://doi.org/10.1080/09583150310001655701	private	yes	Lepidoptera	Cry1Ab	1.42	0	u/i: untreated Bt vs. insecticide treated non-Bt	microbial	pan trap	Mycetophila fungorum	Mycetophila fungorum	Mycetophilidae	Diptera	decomposer	Adults	activity density	3	7.47222	2.58915	2	8.02083	8.75045	0.346503	1.09096	0.718734	-	-	MinorTaxa	FALSE		FALSE	Ex: taxonomy	FALSE		FALSE		FALSE
2828	603	Candolfi et al.	2004	A faunistic approach to assess potential side-effects of genetically modified Bt-corn on non-target arthropods under field conditions	Biocontrol Science and Technology 14(2): 129-170	https://doi.org/10.1080/09583150310001655701	private	yes	Lepidoptera	Cry1Ab	1.42	0	u/i: untreated Bt vs. insecticide treated non-Bt	microbial	pan trap	Other Cicadellidae	not specified	Cicadellidae	Hemiptera	herbivore	Adults	activity density	3	13.9722	0.708742	2	13.1042	3.32929	0.0507251	0.254064	0.152394	-	-	Cicadellidae	FALSE		FALSE	Ex: taxonomy	FALSE		FALSE		FALSE
2822	603	Candolfi et al.	2004	A faunistic approach to assess potential side-effects of genetically modified Bt-corn on non-target arthropods under field conditions	Biocontrol Science and Technology 14(2): 129-170	https://doi.org/10.1080/09583150310001655701	private	yes	Lepidoptera	Cry1Ab	1.42	0	u/i: untreated Bt vs. insecticide treated non-Bt	microbial	pan trap	Cecidomyiidae	not specified	Cecidomyiidae	Diptera	herbivore	Adults	activity density	3	245.917	47.5417	2	205.875	44.7245	0.193325	0.217241	0.205283	-	-	MinorTaxa	FALSE		TRUE		FALSE		FALSE		FALSE
2827	603	Candolfi et al.	2004	A faunistic approach to assess potential side-effects of genetically modified Bt-corn on non-target arthropods under field conditions	Biocontrol Science and Technology 14(2): 129-170	https://doi.org/10.1080/09583150310001655701	private	yes	Lepidoptera	Cry1Ab	1.42	0	u/i: untreated Bt vs. insecticide treated non-Bt	microbial	pan trap	Cicadellidae	not specified	Cicadellidae	Hemiptera	herbivore	Juveniles	activity density	3	3.86111	2.41858	2	5.64583	0.795495	0.626395	0.1409	0.383647	-	-	Cicadellidae	FALSE		FALSE	Ex: taxonomy	FALSE		FALSE		FALSE
2826	603	Candolfi et al.	2004	A faunistic approach to assess potential side-effects of genetically modified Bt-corn on non-target arthropods under field conditions	Biocontrol Science and Technology 14(2): 129-170	https://doi.org/10.1080/09583150310001655701	private	yes	Lepidoptera	Cry1Ab	1.42	0	u/i: untreated Bt vs. insecticide treated non-Bt	microbial	pan trap	Zyginidia scutellaris	Zyginidia scutellaris	Cicadellidae	Hemiptera	herbivore	Adults	activity density	3	262.5	67.6428	2	230	34.1768	0.257687	0.148595	0.203141	-	-	Cicadellidae	FALSE		FALSE	Ex: taxonomy	FALSE		FALSE		FALSE
2823	603	Candolfi et al.	2004	A faunistic approach to assess potential side-effects of genetically modified Bt-corn on non-target arthropods under field conditions	Biocontrol Science and Technology 14(2): 129-170	https://doi.org/10.1080/09583150310001655701	private	yes	Lepidoptera	Cry1Ab	1.42	0	u/i: untreated Bt vs. insecticide treated non-Bt	microbial	pan trap	Other Nematocera	not specified	not specified	Diptera	not specified	Adults	activity density	3	49.9167	11.0236	2	62.6667	32.2912	0.220841	0.515285	0.368063	-	-	MinorTaxa	FALSE		FALSE	Ex: taxonomy	FALSE		FALSE		FALSE
2824	603	Candolfi et al.	2004	A faunistic approach to assess potential side-effects of genetically modified Bt-corn on non-target arthropods under field conditions	Biocontrol Science and Technology 14(2): 129-170	https://doi.org/10.1080/09583150310001655701	private	yes	Lepidoptera	Cry1Ab	1.42	0	u/i: untreated Bt vs. insecticide treated non-Bt	microbial	pan trap	Diptera	not specified	not specified	Diptera	not specified	Adults	activity density	3	1339.56	201.248	2	1844.96	55.3311	0.150235	0.0299904	0.0901126	-	-	MinorTaxa	FALSE		TRUE	also lower tax units and other methods available	FALSE		FALSE		FALSE
2819	603	Candolfi et al.	2004	A faunistic approach to assess potential side-effects of genetically modified Bt-corn on non-target arthropods under field conditions	Biocontrol Science and Technology 14(2): 129-170	https://doi.org/10.1080/09583150310001655701	private	yes	Lepidoptera	Cry1Ab	1.42	0	u/i: untreated Bt vs. insecticide treated non-Bt	microbial	pan trap	Other Syrphidae	not specified	Syrphidae	Diptera	not specified	Adults	activity density	3	0.527778	0.502309	2	0.958333	0.766032	0.951744	0.799338	0.875541	-	-	Syrphidae	FALSE		FALSE	Ex: taxonomy	FALSE		FALSE		FALSE
7502	603	Candolfi et al.	2004	A faunistic approach to assess potential side-effects of genetically modified Bt-corn on non-target arthropods under field conditions	Biocontrol Science and Technology 14(2): 129-170	https://doi.org/10.1080/09583150310001655701	private	yes	Lepidoptera	Cry1Ab	1.42	0	u/i: untreated Bt vs. insecticide treated non-Bt	microbial	pan trap	Syrphidae	not specified	Syrphidae	Diptera	predator	Adults	activity density	3	5.6	0.8	2	7.7	1.7	0.142857	0.220779	0.181818	-	-	Syrphidae	FALSE		TRUE	also lower tax units available	FALSE		FALSE		FALSE
7501	603	Candolfi et al.	2004	A faunistic approach to assess potential side-effects of genetically modified Bt-corn on non-target arthropods under field conditions	Biocontrol Science and Technology 14(2): 129-170	https://doi.org/10.1080/09583150310001655701	private	yes	Lepidoptera	Cry1Ab	1.42	0	u/i: untreated Bt vs. insecticide treated non-Bt	pyrethroid	pan trap	Syrphidae	not specified	Syrphidae	Diptera	predator	Adults	activity density	3	5.6	0.8	2	8.2	0.2	0.142857	0.0243902	0.0836237	-	-	Syrphidae	FALSE		TRUE	also lower tax units available	FALSE		FALSE		FALSE
7500	603	Candolfi et al.	2004	A faunistic approach to assess potential side-effects of genetically modified Bt-corn on non-target arthropods under field conditions	Biocontrol Science and Technology 14(2): 129-170	https://doi.org/10.1080/09583150310001655701	private	yes	Lepidoptera	Cry1Ab	1.42	0	u/u: untreated Bt vs. untreated non-Bt		pan trap	Syrphidae	not specified	Syrphidae	Diptera	predator	Adults	activity density	3	5.6	0.8	3	5.2	0.7	0.142857	0.134615	0.138736	-	Low Risk	Syrphidae	TRUE	also lower tax units available	FALSE		FALSE		TRUE		FALSE
7496	603	Candolfi et al.	2004	A faunistic approach to assess potential side-effects of genetically modified Bt-corn on non-target arthropods under field conditions	Biocontrol Science and Technology 14(2): 129-170	https://doi.org/10.1080/09583150310001655701	private	yes	Lepidoptera	Cry1Ab	1.42	0	u/i: untreated Bt vs. insecticide treated non-Bt	pyrethroid	pan trap	Mycetophilidae	not specified	Mycetophilidae	Diptera	decomposer	Adults	activity density	3	519.6	292	2	352.9	266.3	0.561971	0.754605	0.658288	-	-	MinorTaxa	FALSE		TRUE		FALSE		FALSE		FALSE
7495	603	Candolfi et al.	2004	A faunistic approach to assess potential side-effects of genetically modified Bt-corn on non-target arthropods under field conditions	Biocontrol Science and Technology 14(2): 129-170	https://doi.org/10.1080/09583150310001655701	private	yes	Lepidoptera	Cry1Ab	1.42	0	u/u: untreated Bt vs. untreated non-Bt		pan trap	Mycetophilidae	not specified	Mycetophilidae	Diptera	decomposer	Adults	activity density	3	519.6	292	3	692.2	340.6	0.561971	0.492054	0.527013	-	Low Risk	MinorTaxa	TRUE	also lower tax units available	FALSE		FALSE		TRUE		FALSE
7494	603	Candolfi et al.	2004	A faunistic approach to assess potential side-effects of genetically modified Bt-corn on non-target arthropods under field conditions	Biocontrol Science and Technology 14(2): 129-170	https://doi.org/10.1080/09583150310001655701	private	yes	Lepidoptera	Cry1Ab	1.42	0	u/i: untreated Bt vs. insecticide treated non-Bt	microbial	pan trap	Empididae	not specified	Empididae	Diptera	predator	Adults	activity density	3	18.9	12.5	2	61.3	53.7	0.661376	0.87602	0.768698	-	-	MinorTaxa	FALSE		TRUE		FALSE		FALSE		FALSE
7493	603	Candolfi et al.	2004	A faunistic approach to assess potential side-effects of genetically modified Bt-corn on non-target arthropods under field conditions	Biocontrol Science and Technology 14(2): 129-170	https://doi.org/10.1080/09583150310001655701	private	yes	Lepidoptera	Cry1Ab	1.42	0	u/i: untreated Bt vs. insecticide treated non-Bt	pyrethroid	pan trap	Empididae	not specified	Empididae	Diptera	predator	Adults	activity density	3	18.9	12.5	2	57.8	6.3	0.661376	0.108997	0.385186	-	-	MinorTaxa	FALSE		TRUE		FALSE		FALSE		FALSE
7492	603	Candolfi et al.	2004	A faunistic approach to assess potential side-effects of genetically modified Bt-corn on non-target arthropods under field conditions	Biocontrol Science and Technology 14(2): 129-170	https://doi.org/10.1080/09583150310001655701	private	yes	Lepidoptera	Cry1Ab	1.42	0	u/u: untreated Bt vs. untreated non-Bt		pan trap	Empididae	not specified	Empididae	Diptera	predator	Adults	activity density	3	18.9	12.5	3	31.2	0.6	0.661376	0.0192308	0.340303	-	Low Risk	MinorTaxa	TRUE	also lower tax units available	FALSE		FALSE		TRUE		FALSE
7497	603	Candolfi et al.	2004	A faunistic approach to assess potential side-effects of genetically modified Bt-corn on non-target arthropods under field conditions	Biocontrol Science and Technology 14(2): 129-170	https://doi.org/10.1080/09583150310001655701	private	yes	Lepidoptera	Cry1Ab	1.42	0	u/i: untreated Bt vs. insecticide treated non-Bt	microbial	pan trap	Mycetophilidae	not specified	Mycetophilidae	Diptera	decomposer	Adults	activity density	3	519.6	292	2	490.4	227.8	0.561971	0.464519	0.513245	-	-	MinorTaxa	FALSE		TRUE		FALSE		FALSE		FALSE
2915	603	Candolfi et al.	2004	A faunistic approach to assess potential side-effects of genetically modified Bt-corn on non-target arthropods under field conditions	Biocontrol Science and Technology 14(2): 129-170	https://doi.org/10.1080/09583150310001655701	private	yes	Lepidoptera	Cry1Ab	1.42	0	u/i: untreated Bt vs. insecticide treated non-Bt	pyrethroid	beat cloth	Oedothorax	not specified	Linyphiidae	Araneae	predator	Adults	abundance	3	2.42857	1.14286	2	0.571429	0.202031	0.470588	0.353553	0.412071	-	-	Araneae	FALSE		FALSE	Ex: Taxonomy	FALSE		FALSE		FALSE
2916	603	Candolfi et al.	2004	A faunistic approach to assess potential side-effects of genetically modified Bt-corn on non-target arthropods under field conditions	Biocontrol Science and Technology 14(2): 129-170	https://doi.org/10.1080/09583150310001655701	private	yes	Lepidoptera	Cry1Ab	1.42	0	u/i: untreated Bt vs. insecticide treated non-Bt	pyrethroid	beat cloth	Thomisidae	not specified	Thomisidae	Araneae	predator	not specified	abundance	3	9.95238	1.0817	2	6.92857	0.707107	0.108687	0.102057	0.105372	-	-	Araneae	FALSE		FALSE	Ex: Taxonomy	FALSE		FALSE		FALSE
2918	603	Candolfi et al.	2004	A faunistic approach to assess potential side-effects of genetically modified Bt-corn on non-target arthropods under field conditions	Biocontrol Science and Technology 14(2): 129-170	https://doi.org/10.1080/09583150310001655701	private	yes	Lepidoptera	Cry1Ab	1.42	0	u/i: untreated Bt vs. insecticide treated non-Bt	pyrethroid	beat cloth	Other Araneae	not specified	not specified	Araneae	predator	not specified	abundance	3	1.33333	0.459222	2	0.785714	0.101015	0.344416	0.128565	0.23649	-	-	Araneae	FALSE		FALSE	Ex: Taxonomy	FALSE		FALSE		FALSE
2912	603	Candolfi et al.	2004	A faunistic approach to assess potential side-effects of genetically modified Bt-corn on non-target arthropods under field conditions	Biocontrol Science and Technology 14(2): 129-170	https://doi.org/10.1080/09583150310001655701	private	yes	Lepidoptera	Cry1Ab	1.42	0	u/i: untreated Bt vs. insecticide treated non-Bt	pyrethroid	beat cloth	Cantharidae	not specified	Cantharidae	Coleoptera	predator	not specified	abundance	3	1.52381	0.57735	2	0.428571	0.202031	0.378886	0.471405	0.425145	-	-	Cantharidae	FALSE		TRUE		FALSE		FALSE		FALSE
2919	603	Candolfi et al.	2004	A faunistic approach to assess potential side-effects of genetically modified Bt-corn on non-target arthropods under field conditions	Biocontrol Science and Technology 14(2): 129-170	https://doi.org/10.1080/09583150310001655701	private	yes	Lepidoptera	Cry1Ab	1.42	0	u/i: untreated Bt vs. insecticide treated non-Bt	pyrethroid	beat cloth	Araneae	not specified	not specified	Araneae	predator	not specified	abundance	3	17.9048	4.00595	2	11	0.808122	0.223736	0.0734656	0.148601	-	-	Araneae	FALSE		TRUE		FALSE		FALSE		FALSE
2920	603	Candolfi et al.	2004	A faunistic approach to assess potential side-effects of genetically modified Bt-corn on non-target arthropods under field conditions	Biocontrol Science and Technology 14(2): 129-170	https://doi.org/10.1080/09583150310001655701	private	yes	Lepidoptera	Cry1Ab	1.42	0	u/i: untreated Bt vs. insecticide treated non-Bt	pyrethroid	beat cloth	Phalangium opilio	Phalangium opilio	Phalangiidae	Opiliones	predator	Adults	abundance	3	0.904762	0.359516	2	0.785714	0.101015	0.39736	0.128565	0.262962	-	-	Opiliones	FALSE		FALSE	Ex: Method	FALSE		FALSE		FALSE
2921	603	Candolfi et al.	2004	A faunistic approach to assess potential side-effects of genetically modified Bt-corn on non-target arthropods under field conditions	Biocontrol Science and Technology 14(2): 129-170	https://doi.org/10.1080/09583150310001655701	private	yes	Lepidoptera	Cry1Ab	1.42	0	u/i: untreated Bt vs. insecticide treated non-Bt	pyrethroid	beat cloth	Acarina	not specified	not specified	Acarina	not specified	not specified	abundance	3	0.666667	0.359516	2	1.35714	1.71726	0.539274	1.26535	0.902311	-	-	Acarina	FALSE		FALSE	Ex: Method	FALSE		FALSE		FALSE
2922	603	Candolfi et al.	2004	A faunistic approach to assess potential side-effects of genetically modified Bt-corn on non-target arthropods under field conditions	Biocontrol Science and Technology 14(2): 129-170	https://doi.org/10.1080/09583150310001655701	private	yes	Lepidoptera	Cry1Ab	1.42	0	u/i: untreated Bt vs. insecticide treated non-Bt	pyrethroid	beat cloth	Entomobryidae	not specified	Entomobryidae	Collembola	decomposer	not specified	abundance	3	36.6667	24.6197	2	160.071	164.958	0.671446	1.03053	0.850987	-	-	Collembola	FALSE		FALSE	Ex: taxonomy	FALSE		FALSE		FALSE
2917	603	Candolfi et al.	2004	A faunistic approach to assess potential side-effects of genetically modified Bt-corn on non-target arthropods under field conditions	Biocontrol Science and Technology 14(2): 129-170	https://doi.org/10.1080/09583150310001655701	private	yes	Lepidoptera	Cry1Ab	1.42	0	u/i: untreated Bt vs. insecticide treated non-Bt	pyrethroid	beat cloth	Linyphiidae	not specified	Linyphiidae	Araneae	predator	Juveniles	abundance	3	4.19048	1.70434	2	2.71429	0.202031	0.406717	0.0744323	0.240574	-	-	Araneae	FALSE		FALSE	Ex: Taxonomy	FALSE		FALSE		FALSE
2923	603	Candolfi et al.	2004	A faunistic approach to assess potential side-effects of genetically modified Bt-corn on non-target arthropods under field conditions	Biocontrol Science and Technology 14(2): 129-170	https://doi.org/10.1080/09583150310001655701	private	yes	Lepidoptera	Cry1Ab	1.42	0	u/i: untreated Bt vs. insecticide treated non-Bt	pyrethroid	beat cloth	Sminthuridae	not specified	Sminthuridae	Collembola	decomposer	not specified	abundance	3	140.048	13.4577	2	214.5	72.63	0.0960935	0.338601	0.217347	-	-	Collembola	FALSE		FALSE	Ex: taxonomy	FALSE		FALSE		FALSE
2913	603	Candolfi et al.	2004	A faunistic approach to assess potential side-effects of genetically modified Bt-corn on non-target arthropods under field conditions	Biocontrol Science and Technology 14(2): 129-170	https://doi.org/10.1080/09583150310001655701	private	yes	Lepidoptera	Cry1Ab	1.42	0	u/i: untreated Bt vs. insecticide treated non-Bt	pyrethroid	beat cloth	Lathridiidae	not specified	Lathridiidae	Coleoptera	decomposer	not specified	abundance	3	11.5238	2.60429	2	8.5	4.74772	0.225992	0.558555	0.392273	-	-	Lathridiidae	FALSE		FALSE	Ex: method	FALSE		FALSE		FALSE
2928	603	Candolfi et al.	2004	A faunistic approach to assess potential side-effects of genetically modified Bt-corn on non-target arthropods under field conditions	Biocontrol Science and Technology 14(2): 129-170	https://doi.org/10.1080/09583150310001655701	private	yes	Lepidoptera	Cry1Ab	1.42	0	u/i: untreated Bt vs. insecticide treated non-Bt	microbial	beat cloth	Other Cicadellidae	not specified	Cicadellidae	Hemiptera	herbivore	not specified	abundance	3	49.3333	17.4159	2	47.1429	6.86904	0.353025	0.145707	0.249366	-	-	Cicadellidae	FALSE		FALSE	Ex: taxonomy	FALSE		FALSE		FALSE
2911	603	Candolfi et al.	2004	A faunistic approach to assess potential side-effects of genetically modified Bt-corn on non-target arthropods under field conditions	Biocontrol Science and Technology 14(2): 129-170	https://doi.org/10.1080/09583150310001655701	private	yes	Lepidoptera	Cry1Ab	1.42	0	u/i: untreated Bt vs. insecticide treated non-Bt	pyrethroid	beat cloth	Elateridae	not specified	Elateridae	Coleoptera	herbivore	not specified	abundance	3	1.47619	1.10964	2	2.42857	0.404061	0.751689	0.166378	0.459034	-	-	Elateridae	FALSE		FALSE	Ex: method	FALSE		FALSE		FALSE
2897	603	Candolfi et al.	2004	A faunistic approach to assess potential side-effects of genetically modified Bt-corn on non-target arthropods under field conditions	Biocontrol Science and Technology 14(2): 129-170	https://doi.org/10.1080/09583150310001655701	private	yes	Lepidoptera	Cry1Ab	1.42	0	u/u: untreated Bt vs. untreated non-Bt		beat cloth	Collembola	not specified	not specified	Collembola	decomposer	not specified	abundance	3	176.714	21.2867	3	178.667	64.3086	0.120458	0.359936	0.240197	-	Low Risk	Collembola	TRUE	also pitfall trap and pan trap samples and lower tax units available	FALSE		FALSE		TRUE		FALSE
2910	603	Candolfi et al.	2004	A faunistic approach to assess potential side-effects of genetically modified Bt-corn on non-target arthropods under field conditions	Biocontrol Science and Technology 14(2): 129-170	https://doi.org/10.1080/09583150310001655701	private	yes	Lepidoptera	Cry1Ab	1.42	0	u/i: untreated Bt vs. insecticide treated non-Bt	pyrethroid	beat cloth	Coccinellidae	not specified	Coccinellidae	Coleoptera	predator	not specified	abundance	3	1.71429	0.285714	2	0.714286	0.202031	0.166667	0.282843	0.224755	-	-	Coccinellidae	FALSE		TRUE	also lower tax units and pan trap samples available	FALSE		FALSE		FALSE
2895	603	Candolfi et al.	2004	A faunistic approach to assess potential side-effects of genetically modified Bt-corn on non-target arthropods under field conditions	Biocontrol Science and Technology 14(2): 129-170	https://doi.org/10.1080/09583150310001655701	private	yes	Lepidoptera	Cry1Ab	1.42	0	u/u: untreated Bt vs. untreated non-Bt		beat cloth	Entomobryidae	not specified	Entomobryidae	Collembola	decomposer	not specified	abundance	3	36.6667	24.6197	3	43.8095	56.9841	0.671446	1.30072	0.986085	-	Low Risk	Collembola	FALSE	Ex: taxonomy	FALSE		FALSE		FALSE		FALSE
2929	603	Candolfi et al.	2004	A faunistic approach to assess potential side-effects of genetically modified Bt-corn on non-target arthropods under field conditions	Biocontrol Science and Technology 14(2): 129-170	https://doi.org/10.1080/09583150310001655701	private	yes	Lepidoptera	Cry1Ab	1.42	0	u/i: untreated Bt vs. insecticide treated non-Bt	microbial	beat cloth	Cicadellidae	not specified	Cicadellidae	Hemiptera	herbivore	not specified	abundance	3	77.6191	30.8566	2	69.3571	2.52538	0.397539	0.0364113	0.216975	-	-	Cicadellidae	FALSE		FALSE	Ex: method	FALSE		FALSE		FALSE
2930	603	Candolfi et al.	2004	A faunistic approach to assess potential side-effects of genetically modified Bt-corn on non-target arthropods under field conditions	Biocontrol Science and Technology 14(2): 129-170	https://doi.org/10.1080/09583150310001655701	private	yes	Lepidoptera	Cry1Ab	1.42	0	u/i: untreated Bt vs. insecticide treated non-Bt	microbial	beat cloth	Rhopalosiphum maidis	Rhopalosiphum maidis	Aphididae	Hemiptera	herbivore	not specified	abundance	3	42.8095	4.1264	2	45.5	0.101015	0.0963899	0.00222012	0.049305	-	-	Aphididae	FALSE		TRUE	also pan trap samples available	FALSE		FALSE		FALSE
2908	603	Candolfi et al.	2004	A faunistic approach to assess potential side-effects of genetically modified Bt-corn on non-target arthropods under field conditions	Biocontrol Science and Technology 14(2): 129-170	https://doi.org/10.1080/09583150310001655701	private	yes	Lepidoptera	Cry1Ab	1.42	0	u/i: untreated Bt vs. insecticide treated non-Bt	pyrethroid	beat cloth	Formicidae	not specified	Formicidae	Hymenoptera	predator	Adults	abundance	3	0.333333	0.0824786	2	0.428571	0.202031	0.247436	0.471405	0.35942	High Risk	-	Formicidae	FALSE		FALSE	Ex: method	FALSE		FALSE		FALSE
2907	603	Candolfi et al.	2004	A faunistic approach to assess potential side-effects of genetically modified Bt-corn on non-target arthropods under field conditions	Biocontrol Science and Technology 14(2): 129-170	https://doi.org/10.1080/09583150310001655701	private	yes	Lepidoptera	Cry1Ab	1.42	0	u/i: untreated Bt vs. insecticide treated non-Bt	pyrethroid	beat cloth	Hymenoptera (parasitoid)	not specified	not specified	Hymenoptera	parasitoid	Adults	abundance	3	7.57143	1.03016	2	6.28571	1.21218	0.136059	0.192847	0.164453	-	-	MinorTaxa	FALSE		FALSE	Ex: method	FALSE		FALSE		FALSE
2906	603	Candolfi et al.	2004	A faunistic approach to assess potential side-effects of genetically modified Bt-corn on non-target arthropods under field conditions	Biocontrol Science and Technology 14(2): 129-170	https://doi.org/10.1080/09583150310001655701	private	yes	Lepidoptera	Cry1Ab	1.42	0	u/i: untreated Bt vs. insecticide treated non-Bt	pyrethroid	beat cloth	Heteroptera	not specified	not specified	Hemiptera	not specified	not specified	abundance	3	14.5714	3.83592	2	7.71429	3.03046	0.263249	0.392837	0.328043	-	-	MinorTaxa	FALSE		FALSE	Ex: taxonomy	FALSE		FALSE		FALSE
2905	603	Candolfi et al.	2004	A faunistic approach to assess potential side-effects of genetically modified Bt-corn on non-target arthropods under field conditions	Biocontrol Science and Technology 14(2): 129-170	https://doi.org/10.1080/09583150310001655701	private	yes	Lepidoptera	Cry1Ab	1.42	0	u/i: untreated Bt vs. insecticide treated non-Bt	pyrethroid	beat cloth	Other Heteroptera	not specified	not specified	Hemiptera	not specified	not specified	abundance	3	1.09524	0.659829	2	0.285714	0	0.602452	0	0.301226	-	-	MinorTaxa	FALSE		TRUE	also pitfall and pan trap data available	FALSE		FALSE		FALSE
2914	603	Candolfi et al.	2004	A faunistic approach to assess potential side-effects of genetically modified Bt-corn on non-target arthropods under field conditions	Biocontrol Science and Technology 14(2): 129-170	https://doi.org/10.1080/09583150310001655701	private	yes	Lepidoptera	Cry1Ab	1.42	0	u/i: untreated Bt vs. insecticide treated non-Bt	pyrethroid	beat cloth	Neuroptera	not specified	not specified	Neuroptera	predator	not specified	abundance	3	4.2381	1.05302	2	2.78571	0.101015	0.248465	0.0362619	0.142363	-	-	Neuroptera	FALSE		FALSE	Ex: method	FALSE		FALSE		FALSE
2938	603	Candolfi et al.	2004	A faunistic approach to assess potential side-effects of genetically modified Bt-corn on non-target arthropods under field conditions	Biocontrol Science and Technology 14(2): 129-170	https://doi.org/10.1080/09583150310001655701	private	yes	Lepidoptera	Cry1Ab	1.42	0	u/i: untreated Bt vs. insecticide treated non-Bt	microbial	beat cloth	Elateridae	not specified	Elateridae	Coleoptera	herbivore	not specified	abundance	3	1.47619	1.10964	2	1.71429	0.404061	0.751689	0.235702	0.493696	-	-	Elateridae	FALSE		FALSE	Ex: method	FALSE		FALSE		FALSE
2951	603	Candolfi et al.	2004	A faunistic approach to assess potential side-effects of genetically modified Bt-corn on non-target arthropods under field conditions	Biocontrol Science and Technology 14(2): 129-170	https://doi.org/10.1080/09583150310001655701	private	yes	Lepidoptera	Cry1Ab	1.42	0	u/i: untreated Bt vs. insecticide treated non-Bt	microbial	beat cloth	Collembola	not specified	not specified	Collembola	decomposer	not specified	abundance	3	176.714	21.2867	2	229.786	12.8289	0.120458	0.05583	0.0881441	-	-	Collembola	FALSE		FALSE	Ex: method	FALSE		FALSE		FALSE
2950	603	Candolfi et al.	2004	A faunistic approach to assess potential side-effects of genetically modified Bt-corn on non-target arthropods under field conditions	Biocontrol Science and Technology 14(2): 129-170	https://doi.org/10.1080/09583150310001655701	private	yes	Lepidoptera	Cry1Ab	1.42	0	u/i: untreated Bt vs. insecticide treated non-Bt	microbial	beat cloth	Sminthuridae	not specified	Sminthuridae	Collembola	decomposer	not specified	abundance	3	140.048	13.4577	2	145.643	43.5376	0.0960935	0.298934	0.197514	-	-	Collembola	FALSE		FALSE	Ex: taxonomy	FALSE		FALSE		FALSE
2949	603	Candolfi et al.	2004	A faunistic approach to assess potential side-effects of genetically modified Bt-corn on non-target arthropods under field conditions	Biocontrol Science and Technology 14(2): 129-170	https://doi.org/10.1080/09583150310001655701	private	yes	Lepidoptera	Cry1Ab	1.42	0	u/i: untreated Bt vs. insecticide treated non-Bt	microbial	beat cloth	Entomobryidae	not specified	Entomobryidae	Collembola	decomposer	not specified	abundance	3	36.6667	24.6197	2	84.1429	30.7086	0.671446	0.364958	0.518202	-	-	Collembola	FALSE		FALSE	Ex: taxonomy	FALSE		FALSE		FALSE
2948	603	Candolfi et al.	2004	A faunistic approach to assess potential side-effects of genetically modified Bt-corn on non-target arthropods under field conditions	Biocontrol Science and Technology 14(2): 129-170	https://doi.org/10.1080/09583150310001655701	private	yes	Lepidoptera	Cry1Ab	1.42	0	u/i: untreated Bt vs. insecticide treated non-Bt	microbial	beat cloth	Acarina	not specified	not specified	Acarina	not specified	not specified	abundance	3	0.666667	0.359516	2	0.357143	0.101015	0.539274	0.282843	0.411058	-	-	Acarina	FALSE		FALSE	Ex: Method	FALSE		FALSE		FALSE
2947	603	Candolfi et al.	2004	A faunistic approach to assess potential side-effects of genetically modified Bt-corn on non-target arthropods under field conditions	Biocontrol Science and Technology 14(2): 129-170	https://doi.org/10.1080/09583150310001655701	private	yes	Lepidoptera	Cry1Ab	1.42	0	u/i: untreated Bt vs. insecticide treated non-Bt	microbial	beat cloth	Phalangium opilio	Phalangium opilio	Phalangiidae	Opiliones	predator	Adults	abundance	3	0.904762	0.359516	2	1.57143	0.404061	0.39736	0.25713	0.327245	-	-	Opiliones	FALSE		FALSE	Ex: Method	FALSE		FALSE		FALSE
2946	603	Candolfi et al.	2004	A faunistic approach to assess potential side-effects of genetically modified Bt-corn on non-target arthropods under field conditions	Biocontrol Science and Technology 14(2): 129-170	https://doi.org/10.1080/09583150310001655701	private	yes	Lepidoptera	Cry1Ab	1.42	0	u/i: untreated Bt vs. insecticide treated non-Bt	microbial	beat cloth	Araneae	not specified	not specified	Araneae	predator	not specified	abundance	3	17.9048	4.00595	2	15.4286	2.42437	0.223736	0.157135	0.190436	-	-	Araneae	FALSE		TRUE		FALSE		FALSE		FALSE
2945	603	Candolfi et al.	2004	A faunistic approach to assess potential side-effects of genetically modified Bt-corn on non-target arthropods under field conditions	Biocontrol Science and Technology 14(2): 129-170	https://doi.org/10.1080/09583150310001655701	private	yes	Lepidoptera	Cry1Ab	1.42	0	u/i: untreated Bt vs. insecticide treated non-Bt	microbial	beat cloth	Other Araneae	not specified	not specified	Araneae	predator	not specified	abundance	3	1.33333	0.459222	2	1.57143	0.404061	0.344416	0.25713	0.300773	-	-	Araneae	FALSE		FALSE	Ex: Taxonomy	FALSE		FALSE		FALSE
2944	603	Candolfi et al.	2004	A faunistic approach to assess potential side-effects of genetically modified Bt-corn on non-target arthropods under field conditions	Biocontrol Science and Technology 14(2): 129-170	https://doi.org/10.1080/09583150310001655701	private	yes	Lepidoptera	Cry1Ab	1.42	0	u/i: untreated Bt vs. insecticide treated non-Bt	microbial	beat cloth	Linyphiidae	not specified	Linyphiidae	Araneae	predator	Juveniles	abundance	3	4.19048	1.70434	2	2.35714	0.505076	0.406717	0.214275	0.310496	-	-	Araneae	FALSE		FALSE	Ex: Taxonomy	FALSE		FALSE		FALSE
2943	603	Candolfi et al.	2004	A faunistic approach to assess potential side-effects of genetically modified Bt-corn on non-target arthropods under field conditions	Biocontrol Science and Technology 14(2): 129-170	https://doi.org/10.1080/09583150310001655701	private	yes	Lepidoptera	Cry1Ab	1.42	0	u/i: untreated Bt vs. insecticide treated non-Bt	microbial	beat cloth	Thomisidae	not specified	Thomisidae	Araneae	predator	not specified	abundance	3	9.95238	1.0817	2	10.2857	1.61624	0.108687	0.157135	0.132911	-	-	Araneae	FALSE		FALSE	Ex: Taxonomy	FALSE		FALSE		FALSE
2942	603	Candolfi et al.	2004	A faunistic approach to assess potential side-effects of genetically modified Bt-corn on non-target arthropods under field conditions	Biocontrol Science and Technology 14(2): 129-170	https://doi.org/10.1080/09583150310001655701	private	yes	Lepidoptera	Cry1Ab	1.42	0	u/i: untreated Bt vs. insecticide treated non-Bt	microbial	beat cloth	Oedothorax	not specified	Linyphiidae	Araneae	predator	Adults	abundance	3	2.42857	1.14286	2	1.21429	0.101015	0.470588	0.083189	0.276889	-	-	Araneae	FALSE		FALSE	Ex: Taxonomy	FALSE		FALSE		FALSE
2941	603	Candolfi et al.	2004	A faunistic approach to assess potential side-effects of genetically modified Bt-corn on non-target arthropods under field conditions	Biocontrol Science and Technology 14(2): 129-170	https://doi.org/10.1080/09583150310001655701	private	yes	Lepidoptera	Cry1Ab	1.42	0	u/i: untreated Bt vs. insecticide treated non-Bt	microbial	beat cloth	Neuroptera	not specified	not specified	Neuroptera	predator	not specified	abundance	3	4.2381	1.05302	2	4.71429	1.41421	0.248465	0.299985	0.274225	-	-	Neuroptera	FALSE		FALSE	Ex: method	FALSE		FALSE		FALSE
2926	603	Candolfi et al.	2004	A faunistic approach to assess potential side-effects of genetically modified Bt-corn on non-target arthropods under field conditions	Biocontrol Science and Technology 14(2): 129-170	https://doi.org/10.1080/09583150310001655701	private	yes	Lepidoptera	Cry1Ab	1.42	0	u/i: untreated Bt vs. insecticide treated non-Bt	microbial	beat cloth	Thysanoptera	not specified	not specified	Thysanoptera	herbivore	not specified	abundance	3	78.5714	1.62254	2	70.9286	26.769	0.0206506	0.377408	0.19903	-	-	Thysanoptera	FALSE		FALSE	Ex: method	FALSE		FALSE		FALSE
2939	603	Candolfi et al.	2004	A faunistic approach to assess potential side-effects of genetically modified Bt-corn on non-target arthropods under field conditions	Biocontrol Science and Technology 14(2): 129-170	https://doi.org/10.1080/09583150310001655701	private	yes	Lepidoptera	Cry1Ab	1.42	0	u/i: untreated Bt vs. insecticide treated non-Bt	microbial	beat cloth	Cantharidae	not specified	Cantharidae	Coleoptera	predator	not specified	abundance	3	1.52381	0.57735	2	2.14286	0.606092	0.378886	0.282843	0.330864	-	-	Cantharidae	FALSE		TRUE		FALSE		FALSE		FALSE
2924	603	Candolfi et al.	2004	A faunistic approach to assess potential side-effects of genetically modified Bt-corn on non-target arthropods under field conditions	Biocontrol Science and Technology 14(2): 129-170	https://doi.org/10.1080/09583150310001655701	private	yes	Lepidoptera	Cry1Ab	1.42	0	u/i: untreated Bt vs. insecticide treated non-Bt	pyrethroid	beat cloth	Collembola	not specified	not specified	Collembola	decomposer	not specified	abundance	3	176.714	21.2867	2	374.571	237.588	0.120458	0.634293	0.377375	-	-	Collembola	FALSE		FALSE	Ex: method	FALSE		FALSE		FALSE
2937	603	Candolfi et al.	2004	A faunistic approach to assess potential side-effects of genetically modified Bt-corn on non-target arthropods under field conditions	Biocontrol Science and Technology 14(2): 129-170	https://doi.org/10.1080/09583150310001655701	private	yes	Lepidoptera	Cry1Ab	1.42	0	u/i: untreated Bt vs. insecticide treated non-Bt	microbial	beat cloth	Coccinellidae	not specified	Coccinellidae	Coleoptera	predator	not specified	abundance	3	1.71429	0.285714	2	1.71429	0.202031	0.166667	0.117851	0.142259	-	-	Coccinellidae	FALSE		TRUE	also lower tax units and pan trap samples available	FALSE		FALSE		FALSE
2936	603	Candolfi et al.	2004	A faunistic approach to assess potential side-effects of genetically modified Bt-corn on non-target arthropods under field conditions	Biocontrol Science and Technology 14(2): 129-170	https://doi.org/10.1080/09583150310001655701	private	yes	Lepidoptera	Cry1Ab	1.42	0	u/i: untreated Bt vs. insecticide treated non-Bt	microbial	beat cloth	Other Coleoptera	not specified	not specified	Coleoptera	not specified	not specified	abundance	3	2.23809	0.297381	2	2.21429	0.909137	0.132872	0.410578	0.271725	-	-	MinorTaxa	FALSE		FALSE	Ex: method	FALSE		FALSE		FALSE
2935	603	Candolfi et al.	2004	A faunistic approach to assess potential side-effects of genetically modified Bt-corn on non-target arthropods under field conditions	Biocontrol Science and Technology 14(2): 129-170	https://doi.org/10.1080/09583150310001655701	private	yes	Lepidoptera	Cry1Ab	1.42	0	u/i: untreated Bt vs. insecticide treated non-Bt	microbial	beat cloth	Formicidae	not specified	Formicidae	Hymenoptera	predator	Adults	abundance	3	0.333333	0.0824786	2	0.428571	0.606092	0.247436	1.41421	0.830825	High Risk	-	Formicidae	FALSE		FALSE	Ex: method	FALSE		FALSE		FALSE
2934	603	Candolfi et al.	2004	A faunistic approach to assess potential side-effects of genetically modified Bt-corn on non-target arthropods under field conditions	Biocontrol Science and Technology 14(2): 129-170	https://doi.org/10.1080/09583150310001655701	private	yes	Lepidoptera	Cry1Ab	1.42	0	u/i: untreated Bt vs. insecticide treated non-Bt	microbial	beat cloth	Hymenoptera (parasitoid)	not specified	not specified	Hymenoptera	parasitoid	Adults	abundance	3	7.57143	1.03016	2	7.71429	1.21218	0.136059	0.157135	0.146597	-	-	MinorTaxa	FALSE		FALSE	Ex: method	FALSE		FALSE		FALSE
2933	603	Candolfi et al.	2004	A faunistic approach to assess potential side-effects of genetically modified Bt-corn on non-target arthropods under field conditions	Biocontrol Science and Technology 14(2): 129-170	https://doi.org/10.1080/09583150310001655701	private	yes	Lepidoptera	Cry1Ab	1.42	0	u/i: untreated Bt vs. insecticide treated non-Bt	microbial	beat cloth	Heteroptera	not specified	not specified	Hemiptera	not specified	not specified	abundance	3	14.5714	3.83592	2	12.2143	0.303046	0.263249	0.0248108	0.14403	-	-	MinorTaxa	FALSE		FALSE	Ex: taxonomy	FALSE		FALSE		FALSE
2932	603	Candolfi et al.	2004	A faunistic approach to assess potential side-effects of genetically modified Bt-corn on non-target arthropods under field conditions	Biocontrol Science and Technology 14(2): 129-170	https://doi.org/10.1080/09583150310001655701	private	yes	Lepidoptera	Cry1Ab	1.42	0	u/i: untreated Bt vs. insecticide treated non-Bt	microbial	beat cloth	Other Heteroptera	not specified	not specified	Hemiptera	not specified	not specified	abundance	3	1.09524	0.659829	2	0.214286	0.101015	0.602452	0.471405	0.536928	-	-	MinorTaxa	FALSE		TRUE	also pitfall and pan trap data available	FALSE		FALSE		FALSE
2931	603	Candolfi et al.	2004	A faunistic approach to assess potential side-effects of genetically modified Bt-corn on non-target arthropods under field conditions	Biocontrol Science and Technology 14(2): 129-170	https://doi.org/10.1080/09583150310001655701	private	yes	Lepidoptera	Cry1Ab	1.42	0	u/i: untreated Bt vs. insecticide treated non-Bt	microbial	beat cloth	Orius	not specified	Anthocoridae	Hemiptera	predator	not specified	abundance	3	13.4762	3.54082	2	12	0.202031	0.262746	0.0168359	0.139791	-	-	Anthocoridae	FALSE		TRUE	also pan trap data available	FALSE		FALSE		FALSE
2909	603	Candolfi et al.	2004	A faunistic approach to assess potential side-effects of genetically modified Bt-corn on non-target arthropods under field conditions	Biocontrol Science and Technology 14(2): 129-170	https://doi.org/10.1080/09583150310001655701	private	yes	Lepidoptera	Cry1Ab	1.42	0	u/i: untreated Bt vs. insecticide treated non-Bt	pyrethroid	beat cloth	Other Coleoptera	not specified	not specified	Coleoptera	not specified	not specified	abundance	3	2.23809	0.297381	2	1.85714	0.808122	0.132872	0.435143	0.284007	-	-	MinorTaxa	FALSE		FALSE	Ex: method	FALSE		FALSE		FALSE
2927	603	Candolfi et al.	2004	A faunistic approach to assess potential side-effects of genetically modified Bt-corn on non-target arthropods under field conditions	Biocontrol Science and Technology 14(2): 129-170	https://doi.org/10.1080/09583150310001655701	private	yes	Lepidoptera	Cry1Ab	1.42	0	u/i: untreated Bt vs. insecticide treated non-Bt	microbial	beat cloth	Zyginidia scutellaris	Zyginidia scutellaris	Cicadellidae	Hemiptera	herbivore	Adults	abundance	3	28.2857	13.5006	2	22.2143	9.39442	0.477293	0.4229	0.450096	-	-	Cicadellidae	FALSE		FALSE	Ex: taxonomy	FALSE		FALSE		FALSE
2904	603	Candolfi et al.	2004	A faunistic approach to assess potential side-effects of genetically modified Bt-corn on non-target arthropods under field conditions	Biocontrol Science and Technology 14(2): 129-170	https://doi.org/10.1080/09583150310001655701	private	yes	Lepidoptera	Cry1Ab	1.42	0	u/i: untreated Bt vs. insecticide treated non-Bt	pyrethroid	beat cloth	Orius	not specified	Anthocoridae	Hemiptera	predator	not specified	abundance	3	13.4762	3.54082	2	7.42857	3.03046	0.262746	0.407946	0.335346	-	-	Anthocoridae	FALSE		TRUE	also pan trap data available	FALSE		FALSE		FALSE
2925	603	Candolfi et al.	2004	A faunistic approach to assess potential side-effects of genetically modified Bt-corn on non-target arthropods under field conditions	Biocontrol Science and Technology 14(2): 129-170	https://doi.org/10.1080/09583150310001655701	private	yes	Lepidoptera	Cry1Ab	1.42	0	u/i: untreated Bt vs. insecticide treated non-Bt	microbial	beat cloth	Diptera	not specified	not specified	Diptera	not specified	not specified	abundance	3	3.23809	0.329914	2	2.35714	0.505076	0.101885	0.214275	0.15808	-	-	MinorTaxa	FALSE		FALSE	Ex: method	FALSE		FALSE		FALSE
2940	603	Candolfi et al.	2004	A faunistic approach to assess potential side-effects of genetically modified Bt-corn on non-target arthropods under field conditions	Biocontrol Science and Technology 14(2): 129-170	https://doi.org/10.1080/09583150310001655701	private	yes	Lepidoptera	Cry1Ab	1.42	0	u/i: untreated Bt vs. insecticide treated non-Bt	microbial	beat cloth	Lathridiidae	not specified	Lathridiidae	Coleoptera	decomposer	not specified	abundance	3	11.5238	2.60429	2	9.92857	3.3335	0.225992	0.335749	0.28087	-	-	Lathridiidae	FALSE		FALSE	Ex: method	FALSE		FALSE		FALSE
2879	603	Candolfi et al.	2004	A faunistic approach to assess potential side-effects of genetically modified Bt-corn on non-target arthropods under field conditions	Biocontrol Science and Technology 14(2): 129-170	https://doi.org/10.1080/09583150310001655701	private	yes	Lepidoptera	Cry1Ab	1.42	0	u/u: untreated Bt vs. untreated non-Bt		beat cloth	Heteroptera	not specified	not specified	Hemiptera	not specified	not specified	abundance	3	14.5714	3.83592	3	13	3.84124	0.263249	0.29548	0.279365	-	Low Risk	MinorTaxa	FALSE	Ex: taxonomy	FALSE		FALSE		FALSE		FALSE
2893	603	Candolfi et al.	2004	A faunistic approach to assess potential side-effects of genetically modified Bt-corn on non-target arthropods under field conditions	Biocontrol Science and Technology 14(2): 129-170	https://doi.org/10.1080/09583150310001655701	private	yes	Lepidoptera	Cry1Ab	1.42	0	u/u: untreated Bt vs. untreated non-Bt		beat cloth	Phalangium opilio	Phalangium opilio	Phalangiidae	Opiliones	predator	Adults	abundance	3	0.904762	0.359516	3	1.19048	0.359516	0.39736	0.301993	0.349677	-	Low Risk	Opiliones	FALSE	Ex: Method	FALSE		FALSE		TRUE		FALSE
2892	603	Candolfi et al.	2004	A faunistic approach to assess potential side-effects of genetically modified Bt-corn on non-target arthropods under field conditions	Biocontrol Science and Technology 14(2): 129-170	https://doi.org/10.1080/09583150310001655701	private	yes	Lepidoptera	Cry1Ab	1.42	0	u/u: untreated Bt vs. untreated non-Bt		beat cloth	Araneae	not specified	not specified	Araneae	predator	not specified	abundance	3	17.9048	4.00595	3	16.5714	1.13389	0.223736	0.0684246	0.146081	-	Low Risk	Araneae	TRUE		FALSE		FALSE		TRUE		FALSE
2891	603	Candolfi et al.	2004	A faunistic approach to assess potential side-effects of genetically modified Bt-corn on non-target arthropods under field conditions	Biocontrol Science and Technology 14(2): 129-170	https://doi.org/10.1080/09583150310001655701	private	yes	Lepidoptera	Cry1Ab	1.42	0	u/u: untreated Bt vs. untreated non-Bt		beat cloth	Other Araneae	not specified	not specified	Araneae	predator	not specified	abundance	3	1.33333	0.459222	3	1.71429	0.755929	0.344416	0.440959	0.392687	-	Low Risk	Araneae	FALSE	Ex: Taxonomy	FALSE		FALSE		FALSE		FALSE
2889	603	Candolfi et al.	2004	A faunistic approach to assess potential side-effects of genetically modified Bt-corn on non-target arthropods under field conditions	Biocontrol Science and Technology 14(2): 129-170	https://doi.org/10.1080/09583150310001655701	private	yes	Lepidoptera	Cry1Ab	1.42	0	u/u: untreated Bt vs. untreated non-Bt		beat cloth	Thomisidae	not specified	Thomisidae	Araneae	predator	not specified	abundance	3	9.95238	1.0817	3	10.7619	0.359516	0.108687	0.0334063	0.0710468	-	Low Risk	Araneae	FALSE	Ex: Taxonomy	FALSE		FALSE		FALSE		FALSE
2883	603	Candolfi et al.	2004	A faunistic approach to assess potential side-effects of genetically modified Bt-corn on non-target arthropods under field conditions	Biocontrol Science and Technology 14(2): 129-170	https://doi.org/10.1080/09583150310001655701	private	yes	Lepidoptera	Cry1Ab	1.42	0	u/u: untreated Bt vs. untreated non-Bt		beat cloth	Coccinellidae	not specified	Coccinellidae	Coleoptera	predator	not specified	abundance	3	1.71429	0.285714	3	1.33333	0.436436	0.166667	0.327327	0.246997	-	Low Risk	Coccinellidae	TRUE	also pan trap and lower tax units available	FALSE		FALSE		TRUE		FALSE
2888	603	Candolfi et al.	2004	A faunistic approach to assess potential side-effects of genetically modified Bt-corn on non-target arthropods under field conditions	Biocontrol Science and Technology 14(2): 129-170	https://doi.org/10.1080/09583150310001655701	private	yes	Lepidoptera	Cry1Ab	1.42	0	u/u: untreated Bt vs. untreated non-Bt		beat cloth	Oedothorax	not specified	Linyphiidae	Araneae	predator	Adults	abundance	3	2.42857	1.14286	3	1.04762	0.297381	0.470588	0.283864	0.377226	-	Low Risk	Araneae	FALSE	Ex: Taxonomy	FALSE		FALSE		FALSE		FALSE
2877	603	Candolfi et al.	2004	A faunistic approach to assess potential side-effects of genetically modified Bt-corn on non-target arthropods under field conditions	Biocontrol Science and Technology 14(2): 129-170	https://doi.org/10.1080/09583150310001655701	private	yes	Lepidoptera	Cry1Ab	1.42	0	u/u: untreated Bt vs. untreated non-Bt		beat cloth	Orius	not specified	Anthocoridae	Hemiptera	predator	not specified	abundance	3	13.4762	3.54082	3	11.7619	3.18265	0.262746	0.27059	0.266668	-	Low Risk	Anthocoridae	TRUE	also pan trap samples available	FALSE		FALSE		TRUE		FALSE
2894	603	Candolfi et al.	2004	A faunistic approach to assess potential side-effects of genetically modified Bt-corn on non-target arthropods under field conditions	Biocontrol Science and Technology 14(2): 129-170	https://doi.org/10.1080/09583150310001655701	private	yes	Lepidoptera	Cry1Ab	1.42	0	u/u: untreated Bt vs. untreated non-Bt		beat cloth	Acarina	not specified	not specified	Acarina	not specified	not specified	abundance	3	0.666667	0.359516	3	0.190476	0.218218	0.539274	1.14564	0.842459	High Risk	-	Acarina	FALSE	Ex: method	FALSE		FALSE		TRUE		FALSE
2887	603	Candolfi et al.	2004	A faunistic approach to assess potential side-effects of genetically modified Bt-corn on non-target arthropods under field conditions	Biocontrol Science and Technology 14(2): 129-170	https://doi.org/10.1080/09583150310001655701	private	yes	Lepidoptera	Cry1Ab	1.42	0	u/u: untreated Bt vs. untreated non-Bt		beat cloth	Neuroptera	not specified	not specified	Neuroptera	predator	not specified	abundance	3	4.2381	1.05302	3	5.52381	1.19807	0.248465	0.216892	0.232678	-	Low Risk	Neuroptera	FALSE	Ex: method	FALSE		FALSE		TRUE		FALSE
2890	603	Candolfi et al.	2004	A faunistic approach to assess potential side-effects of genetically modified Bt-corn on non-target arthropods under field conditions	Biocontrol Science and Technology 14(2): 129-170	https://doi.org/10.1080/09583150310001655701	private	yes	Lepidoptera	Cry1Ab	1.42	0	u/u: untreated Bt vs. untreated non-Bt		beat cloth	Linyphiidae	not specified	Linyphiidae	Araneae	predator	Juveniles	abundance	3	4.19048	1.70434	3	3.04762	0.297381	0.406717	0.0975781	0.252147	-	Low Risk	Araneae	FALSE	Ex: Taxonomy	FALSE		FALSE		FALSE		TRUE
2880	603	Candolfi et al.	2004	A faunistic approach to assess potential side-effects of genetically modified Bt-corn on non-target arthropods under field conditions	Biocontrol Science and Technology 14(2): 129-170	https://doi.org/10.1080/09583150310001655701	private	yes	Lepidoptera	Cry1Ab	1.42	0	u/u: untreated Bt vs. untreated non-Bt		beat cloth	Hymenoptera (parasitoid)	not specified	not specified	Hymenoptera	parasitoid	Adults	abundance	3	7.57143	1.03016	3	6.80952	0.329914	0.136059	0.048449	0.0922538	-	Low Risk	MinorTaxa	FALSE	Ex: method	FALSE		FALSE		TRUE		FALSE
2903	603	Candolfi et al.	2004	A faunistic approach to assess potential side-effects of genetically modified Bt-corn on non-target arthropods under field conditions	Biocontrol Science and Technology 14(2): 129-170	https://doi.org/10.1080/09583150310001655701	private	yes	Lepidoptera	Cry1Ab	1.42	0	u/i: untreated Bt vs. insecticide treated non-Bt	pyrethroid	beat cloth	Rhopalosiphum maidis	Rhopalosiphum maidis	Aphididae	Hemiptera	herbivore	not specified	abundance	3	42.8095	4.1264	2	40.9286	3.13147	0.0963899	0.0765107	0.0864503	-	-	Aphididae	FALSE		TRUE	also pan trap samples available	FALSE		FALSE		FALSE
2886	603	Candolfi et al.	2004	A faunistic approach to assess potential side-effects of genetically modified Bt-corn on non-target arthropods under field conditions	Biocontrol Science and Technology 14(2): 129-170	https://doi.org/10.1080/09583150310001655701	private	yes	Lepidoptera	Cry1Ab	1.42	0	u/u: untreated Bt vs. untreated non-Bt		beat cloth	Lathridiidae	not specified	Lathridiidae	Coleoptera	decomposer	not specified	abundance	3	11.5238	2.60429	3	11.2381	3.17623	0.225992	0.282631	0.254311	-	Low Risk	Lathridiidae	FALSE	Ex: method	FALSE		FALSE		TRUE		FALSE
[truncated: 6,580 more rows]
