# Supplementary material for: Does the growing of Bt maize change abundance or ecological function of non-target animals compared to the growing of non-GM maize? A systematic review
Source: Environ Evid. 2022 Jun 6;11:21. doi: 10.1186/s13750-022-00272-0 (PMC11378853; doi:10.1186/s13750-022-00272-0)
Supplement: Supplementary file 6 — Additional file 6: R-code for meta-analyses. [file 13750_2022_272_MOESM6_ESM.txt]

### Does the growing of Bt maize change abundance or ecological function of non-target  
### animals compared to the growing of non-GM maize? A systematic review
### Michael Meissle, Steven E. Naranjo, Jörg Romeis
### Published in: Environmental Evidence (2022), https://doi.org/10.1186/s13750-022-00272-0
### michael.meissle@agroscope.admin.ch
### R vesion 4.1.2, 21.03.2022

install.packages("metafor") #library for meta-analysis
install.packages("readxl") # library to read xlsx files

library(metafor) 
library(readxl) 

mydata <- read_excel("Additional file 5 Data selected for meta-analyses.xlsx", sheet = "Data")

mydata <- escalc(measure = "SMD", m1i = MeanBt, sd1i = SDBt, n1i = NBt, m2i = MeanControl, sd2i = SDControl, n2i = NControl, data = mydata, append = TRUE)
# calculates estimated effect measures and adds them to the data table

mydata$target <- as.factor(mydata$target)
mydata$articleID <- as.factor(mydata$articleID)
mydata$bt_protein <- as.factor(mydata$bt_protein)

##################################################################################
### Meta-analyses on different taxonomic levels for untreated Bt and non-Bt maize.
### Records with any red flag in the critical appraisal excluded. 
### All Bt proteins included. 
### Figure 8, Table S7.1
##################################################################################

### all taxa - higher taxonomic level ###
summary.rma(rma(yi = yi, vi = vi, method = "REML", data = subset(mydata, Analyse1 == TRUE & AnyRed == "-")))
summary(subset(mydata, Analyse1 == TRUE & AnyRed == "-")$articleID)

### Nematoda ###
summary.rma(rma(yi = yi, vi = vi, method = "REML", data = subset(mydata, Analyse_Taxon == "Nematoda" & Analyse1 == TRUE & AnyRed == "-")))
summary(subset(mydata, Analyse_Taxon == "Nematoda" & Analyse1 == TRUE & AnyRed == "-")$articleID)

### Oligochaeta ###
summary.rma(rma(yi = yi, vi = vi, method = "REML", data = subset(mydata, Analyse_Taxon == "Oligochaeta" & Analyse1 == TRUE & AnyRed == "-")))
summary(subset(mydata, Analyse_Taxon == "Oligochaeta" & Analyse1 == TRUE & AnyRed == "-")$articleID)

### Acarina ###
summary.rma(rma(yi = yi, vi = vi, method = "REML", data = subset(mydata, Analyse_Taxon == "Acarina" & Analyse1 == TRUE & AnyRed == "-")))
summary(subset(mydata, Analyse_Taxon == "Acarina" & Analyse1 == TRUE & AnyRed == "-")$articleID)

### Araneae ###
summary.rma(rma(yi = yi, vi = vi, method = "REML", data = subset(mydata, Analyse_Taxon == "Araneae" & Analyse1 == TRUE & AnyRed == "-")))
summary(subset(mydata, Analyse_Taxon == "Araneae" & Analyse1 == TRUE & AnyRed == "-")$articleID)

### Opiliones ###
summary.rma(rma(yi = yi, vi = vi, method = "REML", data = subset(mydata, Analyse_Taxon == "Opiliones" & Analyse1 == TRUE & AnyRed == "-")))
summary(subset(mydata, Analyse_Taxon == "Opiliones" & Analyse1 == TRUE & AnyRed == "-")$articleID)

### Myriapoda ###
summary.rma(rma(yi = yi, vi = vi, method = "REML", data = subset(mydata, Analyse_Taxon == "Myriapoda" & Analyse1 == TRUE & AnyRed == "-")))
summary(subset(mydata, Analyse_Taxon == "Myriapoda" & Analyse1 == TRUE & AnyRed == "-")$articleID)

### Collembola ###
summary.rma(rma(yi = yi, vi = vi, method = "REML", data = subset(mydata, Analyse_Taxon == "Collembola" & Analyse1 == TRUE & AnyRed == "-")))
summary(subset(mydata, Analyse_Taxon == "Collembola" & Analyse1 == TRUE & AnyRed == "-")$articleID)

### Coleoptera - higher taxonomic level ###
summary.rma(rma(yi = yi, vi = vi, method = "REML", data = subset(mydata, nontarget_order == "Coleoptera" & Analyse1 == TRUE & AnyRed == "-")))

### Anthicidae ###
summary.rma(rma(yi = yi, vi = vi, method = "REML", data = subset(mydata, Analyse_Taxon == "Anthicidae" & Analyse1 == TRUE & AnyRed == "-")))
summary(subset(mydata, Analyse_Taxon == "Anthicidae" & Analyse1 == TRUE & AnyRed == "-")$articleID)

### Cantharidae ###
summary.rma(rma(yi = yi, vi = vi, method = "REML", data = subset(mydata, Analyse_Taxon == "Cantharidae" & Analyse1 == TRUE & AnyRed == "-")))
summary(subset(mydata, Analyse_Taxon == "Cantharidae" & Analyse1 == TRUE & AnyRed == "-")$articleID)

### Carabidae ###
summary.rma(rma(yi = yi, vi = vi, method = "REML", data = subset(mydata, Analyse_Taxon == "Carabidae" & Analyse1 == TRUE & AnyRed == "-")))
summary(subset(mydata, Analyse_Taxon == "Carabidae" & Analyse1 == TRUE & AnyRed == "-")$articleID)

### Chrysomelidae ###
summary.rma(rma(yi = yi, vi = vi, method = "REML", data = subset(mydata, Analyse_Taxon == "Chrysomelidae" & Analyse1 == TRUE & AnyRed == "-")))
summary(subset(mydata, Analyse_Taxon == "Chrysomelidae" & Analyse1 == TRUE & AnyRed == "-")$articleID)

### Cicindelidae ###
summary.rma(rma(yi = yi, vi = vi, method = "REML", data = subset(mydata, Analyse_Taxon == "Cicindelidae" & Analyse1 == TRUE & AnyRed == "-")))
summary(subset(mydata, Analyse_Taxon == "Cicindelidae" & Analyse1 == TRUE & AnyRed == "-")$articleID)

### Coccinellidae ###
summary.rma(rma(yi = yi, vi = vi, method = "REML", data = subset(mydata, Analyse_Taxon == "Coccinellidae" & Analyse1 == TRUE & AnyRed == "-")))
summary(subset(mydata, Analyse_Taxon == "Coccinellidae" & Analyse1 == TRUE & AnyRed == "-")$articleID)

### Elateridae ###
summary.rma(rma(yi = yi, vi = vi, method = "REML", data = subset(mydata, Analyse_Taxon == "Elateridae" & Analyse1 == TRUE & AnyRed == "-")))
summary(subset(mydata, Analyse_Taxon == "Elateridae" & Analyse1 == TRUE & AnyRed == "-")$articleID)

### Lathridiidae ###
summary.rma(rma(yi = yi, vi = vi, method = "REML", data = subset(mydata, Analyse_Taxon == "Lathridiidae" & Analyse1 == TRUE & AnyRed == "-")))
summary(subset(mydata, Analyse_Taxon == "Lathridiidae" & Analyse1 == TRUE & AnyRed == "-")$articleID)

### Nitidulidae ###
summary.rma(rma(yi = yi, vi = vi, method = "REML", data = subset(mydata, Analyse_Taxon == "Nitidulidae" & Analyse1 == TRUE & AnyRed == "-")))
summary(subset(mydata, Analyse_Taxon == "Nitidulidae" & Analyse1 == TRUE & AnyRed == "-")$articleID)

### Scarabaeidae ###
summary.rma(rma(yi = yi, vi = vi, method = "REML", data = subset(mydata, Analyse_Taxon == "Scarabaeidae" & Analyse1 == TRUE & AnyRed == "-")))
summary(subset(mydata, Analyse_Taxon == "Scarabaeidae" & Analyse1 == TRUE & AnyRed == "-")$articleID)

### Staphylinidae ###
summary.rma(rma(yi = yi, vi = vi, method = "REML", data = subset(mydata, Analyse_Taxon == "Staphylinidae" & Analyse1 == TRUE & AnyRed == "-")))
summary(subset(mydata, Analyse_Taxon == "Staphylinidae" & Analyse1 == TRUE & AnyRed == "-")$articleID)

### Dermaptera ###
summary.rma(rma(yi = yi, vi = vi, method = "REML", data = subset(mydata, Analyse_Taxon == "Dermaptera" & Analyse1 == TRUE & AnyRed == "-")))
summary(subset(mydata, Analyse_Taxon == "Dermaptera" & Analyse1 == TRUE & AnyRed == "-")$articleID)

### Diptera - higher taxonomic level ###
summary.rma(rma(yi = yi, vi = vi, method = "REML", data = subset(mydata, nontarget_order == "Diptera" & Analyse1 == TRUE & AnyRed == "-")))

### Chironomidae ###
summary.rma(rma(yi = yi, vi = vi, method = "REML", data = subset(mydata, Analyse_Taxon == "Chironomidae" & Analyse1 == TRUE & AnyRed == "-")))
summary(subset(mydata, Analyse_Taxon == "Chironomidae" & Analyse1 == TRUE & AnyRed == "-")$articleID)

### Dolichopodidae ###
summary.rma(rma(yi = yi, vi = vi, method = "REML", data = subset(mydata, Analyse_Taxon == "Dolichopodidae" & Analyse1 == TRUE & AnyRed == "-")))
summary(subset(mydata, Analyse_Taxon == "Dolichopodidae" & Analyse1 == TRUE & AnyRed == "-")$articleID)

### Otitidae ###
summary.rma(rma(yi = yi, vi = vi, method = "REML", data = subset(mydata, Analyse_Taxon == "Otitidae" & Analyse1 == TRUE & AnyRed == "-")))
summary(subset(mydata, Analyse_Taxon == "Otitidae" & Analyse1 == TRUE & AnyRed == "-")$articleID)

### Syrphidae ###
summary.rma(rma(yi = yi, vi = vi, method = "REML", data = subset(mydata, Analyse_Taxon == "Syrphidae" & Analyse1 == TRUE & AnyRed == "-")))
summary(subset(mydata, Analyse_Taxon == "Syrphidae" & Analyse1 == TRUE & AnyRed == "-")$articleID)

### Tachinidae ###
summary.rma(rma(yi = yi, vi = vi, method = "REML", data = subset(mydata, Analyse_Taxon == "Tachinidae" & Analyse1 == TRUE & AnyRed == "-")))
summary(subset(mydata, Analyse_Taxon == "Tachinidae" & Analyse1 == TRUE & AnyRed == "-")$articleID)

### Hemiptera - higher taxonomic level ###
summary.rma(rma(yi = yi, vi = vi, method = "REML", data = subset(mydata, nontarget_order == "Hemiptera" & Analyse1 == TRUE & AnyRed == "-")))

### Anthocoridae ###
summary.rma(rma(yi = yi, vi = vi, method = "REML", data = subset(mydata, Analyse_Taxon == "Anthocoridae" & Analyse1 == TRUE & AnyRed == "-")))
summary(subset(mydata, Analyse_Taxon == "Anthocoridae" & Analyse1 == TRUE & AnyRed == "-")$articleID)

### Aphididae ###
summary.rma(rma(yi = yi, vi = vi, method = "REML", data = subset(mydata, Analyse_Taxon == "Aphididae" & Analyse1 == TRUE & AnyRed == "-")))
summary(subset(mydata, Analyse_Taxon == "Aphididae" & Analyse1 == TRUE & AnyRed == "-")$articleID)

### Cicadellidae ###
summary.rma(rma(yi = yi, vi = vi, method = "REML", data = subset(mydata, Analyse_Taxon == "Cicadellidae" & Analyse1 == TRUE & AnyRed == "-")))
summary(subset(mydata, Analyse_Taxon == "Cicadellidae" & Analyse1 == TRUE & AnyRed == "-")$articleID)

### Delphacidae ###
summary.rma(rma(yi = yi, vi = vi, method = "REML", data = subset(mydata, Analyse_Taxon == "Delphacidae" & Analyse1 == TRUE & AnyRed == "-")))
summary(subset(mydata, Analyse_Taxon == "Delphacidae" & Analyse1 == TRUE & AnyRed == "-")$articleID)

### Geocoridae ###
summary.rma(rma(yi = yi, vi = vi, method = "REML", data = subset(mydata, Analyse_Taxon == "Geocoridae" & Analyse1 == TRUE & AnyRed == "-")))
summary(subset(mydata, Analyse_Taxon == "Geocoridae" & Analyse1 == TRUE & AnyRed == "-")$articleID)

### Miridae ###
summary.rma(rma(yi = yi, vi = vi, method = "REML", data = subset(mydata, Analyse_Taxon == "Miridae" & Analyse1 == TRUE & AnyRed == "-")))
summary(subset(mydata, Analyse_Taxon == "Miridae" & Analyse1 == TRUE & AnyRed == "-")$articleID)

### Nabidae ###
summary.rma(rma(yi = yi, vi = vi, method = "REML", data = subset(mydata, Analyse_Taxon == "Nabidae" & Analyse1 == TRUE & AnyRed == "-")))
summary(subset(mydata, Analyse_Taxon == "Nabidae" & Analyse1 == TRUE & AnyRed == "-")$articleID)

### Pentatomidae ###
summary.rma(rma(yi = yi, vi = vi, method = "REML", data = subset(mydata, Analyse_Taxon == "Pentatomidae" & Analyse1 == TRUE & AnyRed == "-")))
summary(subset(mydata, Analyse_Taxon == "Pentatomidae" & Analyse1 == TRUE & AnyRed == "-")$articleID)

### Hymenoptera - higher taxonomic level ###
summary.rma(rma(yi = yi, vi = vi, method = "REML", data = subset(mydata, nontarget_order == "Hymenoptera" & Analyse1 == TRUE & AnyRed == "-")))

### Braconidae ###
summary.rma(rma(yi = yi, vi = vi, method = "REML", data = subset(mydata, Analyse_Taxon == "Braconidae" & Analyse1 == TRUE & AnyRed == "-")))
summary(subset(mydata, Analyse_Taxon == "Braconidae" & Analyse1 == TRUE & AnyRed == "-")$articleID)

### Formicidae ###
summary.rma(rma(yi = yi, vi = vi, method = "REML", data = subset(mydata, Analyse_Taxon == "Formicidae" & Analyse1 == TRUE & AnyRed == "-")))
summary(subset(mydata, Analyse_Taxon == "Formicidae" & Analyse1 == TRUE & AnyRed == "-")$articleID)

### Vespidae ###
summary.rma(rma(yi = yi, vi = vi, method = "REML", data = subset(mydata, Analyse_Taxon == "Vespidae" & Analyse1 == TRUE & AnyRed == "-")))
summary(subset(mydata, Analyse_Taxon == "Vespidae" & Analyse1 == TRUE & AnyRed == "-")$articleID)

### Neuroptera ###
summary.rma(rma(yi = yi, vi = vi, method = "REML", data = subset(mydata, Analyse_Taxon == "Neuroptera" & Analyse1 == TRUE & AnyRed == "-")))
summary(subset(mydata, Analyse_Taxon == "Neuroptera" & Analyse1 == TRUE & AnyRed == "-")$articleID)

### Orthoptera ###
summary.rma(rma(yi = yi, vi = vi, method = "REML", data = subset(mydata, Analyse_Taxon == "Orthoptera" & Analyse1 == TRUE & AnyRed == "-")))
summary(subset(mydata, Analyse_Taxon == "Orthoptera" & Analyse1 == TRUE & AnyRed == "-")$articleID)

### Thysanoptera ###
summary.rma(rma(yi = yi, vi = vi, method = "REML", data = subset(mydata, Analyse_Taxon == "Thysanoptera" & Analyse1 == TRUE & AnyRed == "-")))
summary(subset(mydata, Analyse_Taxon == "Thysanoptera" & Analyse1 == TRUE & AnyRed == "-")$articleID)


##################################################################################
### Meta-analyses on different taxonomic levels for untreated Bt and non-Bt maize.
### Records with any red flag in the critical appraisal excluded. 
### Only Lepidoptera-active Bt proteins included. 
### Figure 9A, Table S7.2
##################################################################################

### all taxa - higher taxonomic level ###
summary.rma(rma(yi = yi, vi = vi, method = "REML", data = subset(mydata, Analyse1 == TRUE & AnyRed == "-" & target == "Lepidoptera")))
summary(subset(mydata, Analyse1 == TRUE & AnyRed == "-" & target == "Lepidoptera")$articleID)

### Nematoda ###
summary.rma(rma(yi = yi, vi = vi, method = "REML", data = subset(mydata, Analyse_Taxon == "Nematoda" & Analyse1 == TRUE & AnyRed == "-" & target == "Lepidoptera")))
summary(subset(mydata, Analyse_Taxon == "Nematoda" & Analyse1 == TRUE & AnyRed == "-" & target == "Lepidoptera")$articleID)

### Oligochaeta ###
summary.rma(rma(yi = yi, vi = vi, method = "REML", data = subset(mydata, Analyse_Taxon == "Oligochaeta" & Analyse1 == TRUE & AnyRed == "-" & target == "Lepidoptera")))
summary(subset(mydata, Analyse_Taxon == "Oligochaeta" & Analyse1 == TRUE & AnyRed == "-" & target == "Lepidoptera")$articleID)

### Acarina ###
summary.rma(rma(yi = yi, vi = vi, method = "REML", data = subset(mydata, Analyse_Taxon == "Acarina" & Analyse1 == TRUE & AnyRed == "-" & target == "Lepidoptera")))
summary(subset(mydata, Analyse_Taxon == "Acarina" & Analyse1 == TRUE & AnyRed == "-" & target == "Lepidoptera")$articleID)

### Araneae ###
summary.rma(rma(yi = yi, vi = vi, method = "REML", data = subset(mydata, Analyse_Taxon == "Araneae" & Analyse1 == TRUE & AnyRed == "-" & target == "Lepidoptera")))
summary(subset(mydata, Analyse_Taxon == "Araneae" & Analyse1 == TRUE & AnyRed == "-" & target == "Lepidoptera")$articleID)

### Opiliones ###
summary.rma(rma(yi = yi, vi = vi, method = "REML", data = subset(mydata, Analyse_Taxon == "Opiliones" & Analyse1 == TRUE & AnyRed == "-" & target == "Lepidoptera")))
summary(subset(mydata, Analyse_Taxon == "Opiliones" & Analyse1 == TRUE & AnyRed == "-" & target == "Lepidoptera")$articleID)

### Myriapoda ###
summary.rma(rma(yi = yi, vi = vi, method = "REML", data = subset(mydata, Analyse_Taxon == "Myriapoda" & Analyse1 == TRUE & AnyRed == "-" & target == "Lepidoptera")))
summary(subset(mydata, Analyse_Taxon == "Myriapoda" & Analyse1 == TRUE & AnyRed == "-" & target == "Lepidoptera")$articleID)

### Collembola ###
summary.rma(rma(yi = yi, vi = vi, method = "REML", data = subset(mydata, Analyse_Taxon == "Collembola" & Analyse1 == TRUE & AnyRed == "-" & target == "Lepidoptera")))
summary(subset(mydata, Analyse_Taxon == "Collembola" & Analyse1 == TRUE & AnyRed == "-" & target == "Lepidoptera")$articleID)

### Coleoptera - higher taxonomic level ###
summary.rma(rma(yi = yi, vi = vi, method = "REML", data = subset(mydata, nontarget_order == "Coleoptera" & Analyse1 == TRUE & AnyRed == "-" & target == "Lepidoptera")))

### Cantharidae ###
summary.rma(rma(yi = yi, vi = vi, method = "REML", data = subset(mydata, Analyse_Taxon == "Cantharidae" & Analyse1 == TRUE & AnyRed == "-" & target == "Lepidoptera")))
summary(subset(mydata, Analyse_Taxon == "Cantharidae" & Analyse1 == TRUE & AnyRed == "-" & target == "Lepidoptera")$articleID)

### Carabidae ###
summary.rma(rma(yi = yi, vi = vi, method = "REML", data = subset(mydata, Analyse_Taxon == "Carabidae" & Analyse1 == TRUE & AnyRed == "-" & target == "Lepidoptera")))
summary(subset(mydata, Analyse_Taxon == "Carabidae" & Analyse1 == TRUE & AnyRed == "-" & target == "Lepidoptera")$articleID)

### Chrysomelidae ###
summary.rma(rma(yi = yi, vi = vi, method = "REML", data = subset(mydata, Analyse_Taxon == "Chrysomelidae" & Analyse1 == TRUE & AnyRed == "-" & target == "Lepidoptera")))
summary(subset(mydata, Analyse_Taxon == "Chrysomelidae" & Analyse1 == TRUE & AnyRed == "-" & target == "Lepidoptera")$articleID)

### Coccinellidae ###
summary.rma(rma(yi = yi, vi = vi, method = "REML", data = subset(mydata, Analyse_Taxon == "Coccinellidae" & Analyse1 == TRUE & AnyRed == "-" & target == "Lepidoptera")))
summary(subset(mydata, Analyse_Taxon == "Coccinellidae" & Analyse1 == TRUE & AnyRed == "-" & target == "Lepidoptera")$articleID)

### Elateridae ###
summary.rma(rma(yi = yi, vi = vi, method = "REML", data = subset(mydata, Analyse_Taxon == "Elateridae" & Analyse1 == TRUE & AnyRed == "-" & target == "Lepidoptera")))
summary(subset(mydata, Analyse_Taxon == "Elateridae" & Analyse1 == TRUE & AnyRed == "-" & target == "Lepidoptera")$articleID)

### Nitidulidae ###
summary.rma(rma(yi = yi, vi = vi, method = "REML", data = subset(mydata, Analyse_Taxon == "Nitidulidae" & Analyse1 == TRUE & AnyRed == "-" & target == "Lepidoptera")))
summary(subset(mydata, Analyse_Taxon == "Nitidulidae" & Analyse1 == TRUE & AnyRed == "-" & target == "Lepidoptera")$articleID)

### Scarabaeidae ###
summary.rma(rma(yi = yi, vi = vi, method = "REML", data = subset(mydata, Analyse_Taxon == "Scarabaeidae" & Analyse1 == TRUE & AnyRed == "-" & target == "Lepidoptera")))
summary(subset(mydata, Analyse_Taxon == "Scarabaeidae" & Analyse1 == TRUE & AnyRed == "-" & target == "Lepidoptera")$articleID)

### Staphylinidae ###
summary.rma(rma(yi = yi, vi = vi, method = "REML", data = subset(mydata, Analyse_Taxon == "Staphylinidae" & Analyse1 == TRUE & AnyRed == "-" & target == "Lepidoptera")))
summary(subset(mydata, Analyse_Taxon == "Staphylinidae" & Analyse1 == TRUE & AnyRed == "-" & target == "Lepidoptera")$articleID)

### Dermaptera ###
summary.rma(rma(yi = yi, vi = vi, method = "REML", data = subset(mydata, Analyse_Taxon == "Dermaptera" & Analyse1 == TRUE & AnyRed == "-" & target == "Lepidoptera")))
summary(subset(mydata, Analyse_Taxon == "Dermaptera" & Analyse1 == TRUE & AnyRed == "-" & target == "Lepidoptera")$articleID)

### Diptera - higher taxonomic level ###
summary.rma(rma(yi = yi, vi = vi, method = "REML", data = subset(mydata, nontarget_order == "Diptera" & Analyse1 == TRUE & AnyRed == "-" & target == "Lepidoptera")))

### Dolichopodidae ###
summary.rma(rma(yi = yi, vi = vi, method = "REML", data = subset(mydata, Analyse_Taxon == "Dolichopodidae" & Analyse1 == TRUE & AnyRed == "-" & target == "Lepidoptera")))
summary(subset(mydata, Analyse_Taxon == "Dolichopodidae" & Analyse1 == TRUE & AnyRed == "-" & target == "Lepidoptera")$articleID)

### Syrphidae ###
summary.rma(rma(yi = yi, vi = vi, method = "REML", data = subset(mydata, Analyse_Taxon == "Syrphidae" & Analyse1 == TRUE & AnyRed == "-" & target == "Lepidoptera")))
summary(subset(mydata, Analyse_Taxon == "Syrphidae" & Analyse1 == TRUE & AnyRed == "-" & target == "Lepidoptera")$articleID)

### Tachinidae ###
summary.rma(rma(yi = yi, vi = vi, method = "REML", data = subset(mydata, Analyse_Taxon == "Tachinidae" & Analyse1 == TRUE & AnyRed == "-" & target == "Lepidoptera")))
summary(subset(mydata, Analyse_Taxon == "Tachinidae" & Analyse1 == TRUE & AnyRed == "-" & target == "Lepidoptera")$articleID)

### Hemiptera - higher taxonomic level ###
summary.rma(rma(yi = yi, vi = vi, method = "REML", data = subset(mydata, nontarget_order == "Hemiptera" & Analyse1 == TRUE & AnyRed == "-" & target == "Lepidoptera")))

### Anthocoridae ###
summary.rma(rma(yi = yi, vi = vi, method = "REML", data = subset(mydata, Analyse_Taxon == "Anthocoridae" & Analyse1 == TRUE & AnyRed == "-" & target == "Lepidoptera")))
summary(subset(mydata, Analyse_Taxon == "Anthocoridae" & Analyse1 == TRUE & AnyRed == "-" & target == "Lepidoptera")$articleID)

### Aphididae ###
summary.rma(rma(yi = yi, vi = vi, method = "REML", data = subset(mydata, Analyse_Taxon == "Aphididae" & Analyse1 == TRUE & AnyRed == "-" & target == "Lepidoptera")))
summary(subset(mydata, Analyse_Taxon == "Aphididae" & Analyse1 == TRUE & AnyRed == "-" & target == "Lepidoptera")$articleID)

### Cicadellidae ###
summary.rma(rma(yi = yi, vi = vi, method = "REML", data = subset(mydata, Analyse_Taxon == "Cicadellidae" & Analyse1 == TRUE & AnyRed == "-" & target == "Lepidoptera")))
summary(subset(mydata, Analyse_Taxon == "Cicadellidae" & Analyse1 == TRUE & AnyRed == "-" & target == "Lepidoptera")$articleID)

### Miridae ###
summary.rma(rma(yi = yi, vi = vi, method = "REML", data = subset(mydata, Analyse_Taxon == "Miridae" & Analyse1 == TRUE & AnyRed == "-" & target == "Lepidoptera")))
summary(subset(mydata, Analyse_Taxon == "Miridae" & Analyse1 == TRUE & AnyRed == "-" & target == "Lepidoptera")$articleID)

### Nabidae ###
summary.rma(rma(yi = yi, vi = vi, method = "REML", data = subset(mydata, Analyse_Taxon == "Nabidae" & Analyse1 == TRUE & AnyRed == "-" & target == "Lepidoptera")))
summary(subset(mydata, Analyse_Taxon == "Nabidae" & Analyse1 == TRUE & AnyRed == "-" & target == "Lepidoptera")$articleID)

### Pentatomidae ###
summary.rma(rma(yi = yi, vi = vi, method = "REML", data = subset(mydata, Analyse_Taxon == "Pentatomidae" & Analyse1 == TRUE & AnyRed == "-" & target == "Lepidoptera")))
summary(subset(mydata, Analyse_Taxon == "Pentatomidae" & Analyse1 == TRUE & AnyRed == "-" & target == "Lepidoptera")$articleID)

### Hymenoptera - higher taxonomic level ###
summary.rma(rma(yi = yi, vi = vi, method = "REML", data = subset(mydata, nontarget_order == "Hymenoptera" & Analyse1 == TRUE & AnyRed == "-" & target == "Lepidoptera")))

### Braconidae ###
summary.rma(rma(yi = yi, vi = vi, method = "REML", data = subset(mydata, Analyse_Taxon == "Braconidae" & Analyse1 == TRUE & AnyRed == "-" & target == "Lepidoptera")))
summary(subset(mydata, Analyse_Taxon == "Braconidae" & Analyse1 == TRUE & AnyRed == "-" & target == "Lepidoptera")$articleID)

### Formicidae ###
summary.rma(rma(yi = yi, vi = vi, method = "REML", data = subset(mydata, Analyse_Taxon == "Formicidae" & Analyse1 == TRUE & AnyRed == "-" & target == "Lepidoptera")))
summary(subset(mydata, Analyse_Taxon == "Formicidae" & Analyse1 == TRUE & AnyRed == "-" & target == "Lepidoptera")$articleID)

### Neuroptera ###
summary.rma(rma(yi = yi, vi = vi, method = "REML", data = subset(mydata, Analyse_Taxon == "Neuroptera" & Analyse1 == TRUE & AnyRed == "-" & target == "Lepidoptera")))
summary(subset(mydata, Analyse_Taxon == "Neuroptera" & Analyse1 == TRUE & AnyRed == "-" & target == "Lepidoptera")$articleID)

### Orthoptera ###
summary.rma(rma(yi = yi, vi = vi, method = "REML", data = subset(mydata, Analyse_Taxon == "Orthoptera" & Analyse1 == TRUE & AnyRed == "-" & target == "Lepidoptera")))
summary(subset(mydata, Analyse_Taxon == "Orthoptera" & Analyse1 == TRUE & AnyRed == "-" & target == "Lepidoptera")$articleID)

### Thysanoptera ###
summary.rma(rma(yi = yi, vi = vi, method = "REML", data = subset(mydata, Analyse_Taxon == "Thysanoptera" & Analyse1 == TRUE & AnyRed == "-" & target == "Lepidoptera")))
summary(subset(mydata, Analyse_Taxon == "Thysanoptera" & Analyse1 == TRUE & AnyRed == "-" & target == "Lepidoptera")$articleID)


##################################################################################
### Meta-analyses on different taxonomic levels for untreated Bt and non-Bt maize.
### Records with any red flag in the critical appraisal excluded. 
### Only Coleoptera-active Bt proteins included. 
### Figure 9B, Table S7.2
##################################################################################

### all taxa - higher taxonomic level ###
summary.rma(rma(yi = yi, vi = vi, method = "REML", data = subset(mydata, Analyse1 == TRUE & AnyRed == "-" & target == "Coleoptera")))
summary(subset(mydata, Analyse1 == TRUE & AnyRed == "-" & target == "Coleoptera")$articleID)

### Nematoda ###
summary.rma(rma(yi = yi, vi = vi, method = "REML", data = subset(mydata, Analyse_Taxon == "Nematoda" & Analyse1 == TRUE & AnyRed == "-" & target == "Coleoptera")))
summary(subset(mydata, Analyse_Taxon == "Nematoda" & Analyse1 == TRUE & AnyRed == "-" & target == "Coleoptera")$articleID)

### Acarina ###
summary.rma(rma(yi = yi, vi = vi, method = "REML", data = subset(mydata, Analyse_Taxon == "Acarina" & Analyse1 == TRUE & AnyRed == "-" & target == "Coleoptera")))
summary(subset(mydata, Analyse_Taxon == "Acarina" & Analyse1 == TRUE & AnyRed == "-" & target == "Coleoptera")$articleID)

### Araneae ###
summary.rma(rma(yi = yi, vi = vi, method = "REML", data = subset(mydata, Analyse_Taxon == "Araneae" & Analyse1 == TRUE & AnyRed == "-" & target == "Coleoptera")))
summary(subset(mydata, Analyse_Taxon == "Araneae" & Analyse1 == TRUE & AnyRed == "-" & target == "Coleoptera")$articleID)

### Collembola ###
summary.rma(rma(yi = yi, vi = vi, method = "REML", data = subset(mydata, Analyse_Taxon == "Collembola" & Analyse1 == TRUE & AnyRed == "-" & target == "Coleoptera")))
summary(subset(mydata, Analyse_Taxon == "Collembola" & Analyse1 == TRUE & AnyRed == "-" & target == "Coleoptera")$articleID)

### Coleoptera - higher taxonomic level ###
summary.rma(rma(yi = yi, vi = vi, method = "REML", data = subset(mydata, nontarget_order == "Coleoptera" & Analyse1 == TRUE & AnyRed == "-" & target == "Coleoptera")))

### Carabidae ###
summary.rma(rma(yi = yi, vi = vi, method = "REML", data = subset(mydata, Analyse_Taxon == "Carabidae" & Analyse1 == TRUE & AnyRed == "-" & target == "Coleoptera")))
summary(subset(mydata, Analyse_Taxon == "Carabidae" & Analyse1 == TRUE & AnyRed == "-" & target == "Coleoptera")$articleID)

### Chrysomelidae ###
summary.rma(rma(yi = yi, vi = vi, method = "REML", data = subset(mydata, Analyse_Taxon == "Chrysomelidae" & Analyse1 == TRUE & AnyRed == "-" & target == "Coleoptera")))
summary(subset(mydata, Analyse_Taxon == "Chrysomelidae" & Analyse1 == TRUE & AnyRed == "-" & target == "Coleoptera")$articleID)

### Coccinellidae ###
summary.rma(rma(yi = yi, vi = vi, method = "REML", data = subset(mydata, Analyse_Taxon == "Coccinellidae" & Analyse1 == TRUE & AnyRed == "-" & target == "Coleoptera")))
summary(subset(mydata, Analyse_Taxon == "" & Analyse1 == TRUE & AnyRed == "-" & target == "Coleoptera")$articleID)

### Elateridae ###
summary.rma(rma(yi = yi, vi = vi, method = "REML", data = subset(mydata, Analyse_Taxon == "Elateridae" & Analyse1 == TRUE & AnyRed == "-" & target == "Coleoptera")))
summary(subset(mydata, Analyse_Taxon == "Elateridae" & Analyse1 == TRUE & AnyRed == "-" & target == "Coleoptera")$articleID)

### Staphylinidae ###
summary.rma(rma(yi = yi, vi = vi, method = "REML", data = subset(mydata, Analyse_Taxon == "Staphylinidae" & Analyse1 == TRUE & AnyRed == "-" & target == "Coleoptera")))
summary(subset(mydata, Analyse_Taxon == "Staphylinidae" & Analyse1 == TRUE & AnyRed == "-" & target == "Coleoptera")$articleID)

### Diptera - higher taxonomic level ###
summary.rma(rma(yi = yi, vi = vi, method = "REML", data = subset(mydata, nontarget_order == "Diptera" & Analyse1 == TRUE & AnyRed == "-" & target == "Coleoptera")))

### Syrphidae ###
summary.rma(rma(yi = yi, vi = vi, method = "REML", data = subset(mydata, Analyse_Taxon == "Syrphidae" & Analyse1 == TRUE & AnyRed == "-" & target == "Coleoptera")))
summary(subset(mydata, Analyse_Taxon == "Syrphidae" & Analyse1 == TRUE & AnyRed == "-" & target == "Coleoptera")$articleID)

### Hemiptera - higher taxonomic level ###
summary.rma(rma(yi = yi, vi = vi, method = "REML", data = subset(mydata, nontarget_order == "Hemiptera" & Analyse1 == TRUE & AnyRed == "-" & target == "Coleoptera")))

### Anthocoridae ###
summary.rma(rma(yi = yi, vi = vi, method = "REML", data = subset(mydata, Analyse_Taxon == "Anthocoridae" & Analyse1 == TRUE & AnyRed == "-" & target == "Coleoptera")))
summary(subset(mydata, Analyse_Taxon == "Anthocoridae" & Analyse1 == TRUE & AnyRed == "-" & target == "Coleoptera")$articleID)

### Aphididae ###
summary.rma(rma(yi = yi, vi = vi, method = "REML", data = subset(mydata, Analyse_Taxon == "Aphididae" & Analyse1 == TRUE & AnyRed == "-" & target == "Coleoptera")))
summary(subset(mydata, Analyse_Taxon == "Aphididae" & Analyse1 == TRUE & AnyRed == "-" & target == "Coleoptera")$articleID)

### Cicadellidae ###
summary.rma(rma(yi = yi, vi = vi, method = "REML", data = subset(mydata, Analyse_Taxon == "Cicadellidae" & Analyse1 == TRUE & AnyRed == "-" & target == "Coleoptera")))
summary(subset(mydata, Analyse_Taxon == "Cicadellidae" & Analyse1 == TRUE & AnyRed == "-" & target == "Coleoptera")$articleID)

### Miridae ###
summary.rma(rma(yi = yi, vi = vi, method = "REML", data = subset(mydata, Analyse_Taxon == "Miridae" & Analyse1 == TRUE & AnyRed == "-" & target == "Coleoptera")))
summary(subset(mydata, Analyse_Taxon == "Miridae" & Analyse1 == TRUE & AnyRed == "-" & target == "Coleoptera")$articleID)

### Hymenoptera - higher taxonomic level ###
summary.rma(rma(yi = yi, vi = vi, method = "REML", data = subset(mydata, nontarget_order == "Hymenoptera" & Analyse1 == TRUE & AnyRed == "-" & target == "Coleoptera")))

### Formicidae ###
summary.rma(rma(yi = yi, vi = vi, method = "REML", data = subset(mydata, Analyse_Taxon == "Formicidae" & Analyse1 == TRUE & AnyRed == "-" & target == "Coleoptera")))
summary(subset(mydata, Analyse_Taxon == "Formicidae" & Analyse1 == TRUE & AnyRed == "-" & target == "Coleoptera")$articleID)

### Neuroptera ###
summary.rma(rma(yi = yi, vi = vi, method = "REML", data = subset(mydata, Analyse_Taxon == "Neuroptera" & Analyse1 == TRUE & AnyRed == "-" & target == "Coleoptera")))
summary(subset(mydata, Analyse_Taxon == "Neuroptera" & Analyse1 == TRUE & AnyRed == "-" & target == "Coleoptera")$articleID)

### Orthoptera ###
summary.rma(rma(yi = yi, vi = vi, method = "REML", data = subset(mydata, Analyse_Taxon == "Orthoptera" & Analyse1 == TRUE & AnyRed == "-" & target == "Coleoptera")))
summary(subset(mydata, Analyse_Taxon == "Orthoptera" & Analyse1 == TRUE & AnyRed == "-" & target == "Coleoptera")$articleID)

### Thysanoptera ###
summary.rma(rma(yi = yi, vi = vi, method = "REML", data = subset(mydata, Analyse_Taxon == "Thysanoptera" & Analyse1 == TRUE & AnyRed == "-" & target == "Coleoptera")))
summary(subset(mydata, Analyse_Taxon == "Thysanoptera" & Analyse1 == TRUE & AnyRed == "-" & target == "Coleoptera")$articleID)


##################################################################################
### Meta-analyses on different taxonomic levels for untreated Bt and non-Bt maize.
### Records with any red flag in the critical appraisal excluded. 
### Only Coleoptera & Lepidoptera-stacked Bt proteins included. 
### Figure 9C, Table S7.2
##################################################################################

### all taxa - higher taxonomic level ###
summary.rma(rma(yi = yi, vi = vi, method = "REML", data = subset(mydata, Analyse1 == TRUE & AnyRed == "-" & target == "Coleoptera & Lepidoptera")))
summary(subset(mydata, Analyse1 == TRUE & AnyRed == "-" & target == "Coleoptera & Lepidoptera")$articleID)

### Araneae ###
summary.rma(rma(yi = yi, vi = vi, method = "REML", data = subset(mydata, Analyse_Taxon == "Araneae" & Analyse1 == TRUE & AnyRed == "-" & target == "Coleoptera & Lepidoptera")))
summary(subset(mydata, Analyse_Taxon == "Araneae" & Analyse1 == TRUE & AnyRed == "-" & target == "Coleoptera & Lepidoptera")$articleID)

### Collembola ###
summary.rma(rma(yi = yi, vi = vi, method = "REML", data = subset(mydata, Analyse_Taxon == "Collembola" & Analyse1 == TRUE & AnyRed == "-" & target == "Coleoptera & Lepidoptera")))
summary(subset(mydata, Analyse_Taxon == "Collembola" & Analyse1 == TRUE & AnyRed == "-" & target == "Coleoptera & Lepidoptera")$articleID)

### Coleoptera - higher taxonomic level ###
summary.rma(rma(yi = yi, vi = vi, method = "REML", data = subset(mydata, nontarget_order == "Coleoptera" & Analyse1 == TRUE & AnyRed == "-" & target == "Coleoptera & Lepidoptera")))

### Carabidae ###
summary.rma(rma(yi = yi, vi = vi, method = "REML", data = subset(mydata, Analyse_Taxon == "Carabidae" & Analyse1 == TRUE & AnyRed == "-" & target == "Coleoptera & Lepidoptera")))
summary(subset(mydata, Analyse_Taxon == "Carabidae" & Analyse1 == TRUE & AnyRed == "-" & target == "Coleoptera & Lepidoptera")$articleID)

### Chrysomelidae ###
summary.rma(rma(yi = yi, vi = vi, method = "REML", data = subset(mydata, Analyse_Taxon == "Chrysomelidae" & Analyse1 == TRUE & AnyRed == "-" & target == "Coleoptera & Lepidoptera")))
summary(subset(mydata, Analyse_Taxon == "Chrysomelidae" & Analyse1 == TRUE & AnyRed == "-" & target == "Coleoptera & Lepidoptera")$articleID)

### Coccinellidae ###
summary.rma(rma(yi = yi, vi = vi, method = "REML", data = subset(mydata, Analyse_Taxon == "Coccinellidae" & Analyse1 == TRUE & AnyRed == "-" & target == "Coleoptera & Lepidoptera")))
summary(subset(mydata, Analyse_Taxon == "Coccinellidae" & Analyse1 == TRUE & AnyRed == "-" & target == "Coleoptera & Lepidoptera")$articleID)

### Staphylinidae ###
summary.rma(rma(yi = yi, vi = vi, method = "REML", data = subset(mydata, Analyse_Taxon == "Staphylinidae" & Analyse1 == TRUE & AnyRed == "-" & target == "Coleoptera & Lepidoptera")))
summary(subset(mydata, Analyse_Taxon == "Staphylinidae" & Analyse1 == TRUE & AnyRed == "-" & target == "Coleoptera & Lepidoptera")$articleID)

### Diptera - higher taxonomic level ###
summary.rma(rma(yi = yi, vi = vi, method = "REML", data = subset(mydata, nontarget_order == "Diptera" & Analyse1 == TRUE & AnyRed == "-" & target == "Coleoptera & Lepidoptera")))

### Syrphidae ###
summary.rma(rma(yi = yi, vi = vi, method = "REML", data = subset(mydata, Analyse_Taxon == "Syrphidae" & Analyse1 == TRUE & AnyRed == "-" & target == "Coleoptera & Lepidoptera")))
summary(subset(mydata, Analyse_Taxon == "Syrphidae" & Analyse1 == TRUE & AnyRed == "-" & target == "Coleoptera & Lepidoptera")$articleID)

### Hemiptera - higher taxonomic level ###
summary.rma(rma(yi = yi, vi = vi, method = "REML", data = subset(mydata, nontarget_order == "Hemiptera" & Analyse1 == TRUE & AnyRed == "-" & target == "Coleoptera & Lepidoptera")))

### Anthocoridae ###
summary.rma(rma(yi = yi, vi = vi, method = "REML", data = subset(mydata, Analyse_Taxon == "Anthocoridae" & Analyse1 == TRUE & AnyRed == "-" & target == "Coleoptera & Lepidoptera")))
summary(subset(mydata, Analyse_Taxon == "Anthocoridae" & Analyse1 == TRUE & AnyRed == "-" & target == "Coleoptera & Lepidoptera")$articleID)

### Aphididae ###
summary.rma(rma(yi = yi, vi = vi, method = "REML", data = subset(mydata, Analyse_Taxon == "Aphididae" & Analyse1 == TRUE & AnyRed == "-" & target == "Coleoptera & Lepidoptera")))
summary(subset(mydata, Analyse_Taxon == "Aphididae" & Analyse1 == TRUE & AnyRed == "-" & target == "Coleoptera & Lepidoptera")$articleID)

### Cicadellidae ###
summary.rma(rma(yi = yi, vi = vi, method = "REML", data = subset(mydata, Analyse_Taxon == "Cicadellidae" & Analyse1 == TRUE & AnyRed == "-" & target == "Coleoptera & Lepidoptera")))
summary(subset(mydata, Analyse_Taxon == "Cicadellidae" & Analyse1 == TRUE & AnyRed == "-" & target == "Coleoptera & Lepidoptera")$articleID)

### Miridae ###
summary.rma(rma(yi = yi, vi = vi, method = "REML", data = subset(mydata, Analyse_Taxon == "Miridae" & Analyse1 == TRUE & AnyRed == "-" & target == "Coleoptera & Lepidoptera")))
summary(subset(mydata, Analyse_Taxon == "Miridae" & Analyse1 == TRUE & AnyRed == "-" & target == "Coleoptera & Lepidoptera")$articleID)

### Hymenoptera - higher taxonomic level ###
summary.rma(rma(yi = yi, vi = vi, method = "REML", data = subset(mydata, nontarget_order == "Hymenoptera" & Analyse1 == TRUE & AnyRed == "-" & target == "Coleoptera & Lepidoptera")))

### Neuroptera ###
summary.rma(rma(yi = yi, vi = vi, method = "REML", data = subset(mydata, Analyse_Taxon == "Neuroptera" & Analyse1 == TRUE & AnyRed == "-" & target == "Coleoptera & Lepidoptera")))
summary(subset(mydata, Analyse_Taxon == "Neuroptera" & Analyse1 == TRUE & AnyRed == "-" & target == "Coleoptera & Lepidoptera")$articleID)

### Orthoptera ###
summary.rma(rma(yi = yi, vi = vi, method = "REML", data = subset(mydata, Analyse_Taxon == "Orthoptera" & Analyse1 == TRUE & AnyRed == "-" & target == "Coleoptera & Lepidoptera")))
summary(subset(mydata, Analyse_Taxon == "Orthoptera" & Analyse1 == TRUE & AnyRed == "-" & target == "Coleoptera & Lepidoptera")$articleID)

### Thysanoptera ###
summary.rma(rma(yi = yi, vi = vi, method = "REML", data = subset(mydata, Analyse_Taxon == "Thysanoptera" & Analyse1 == TRUE & AnyRed == "-" & target == "Coleoptera & Lepidoptera")))
summary(subset(mydata, Analyse_Taxon == "Thysanoptera" & Analyse1 == TRUE & AnyRed == "-" & target == "Coleoptera & Lepidoptera")$articleID)


##################################################################################
### Meta-analyses on different taxonomic levels for untreated Bt and non-Bt maize.
### Records with any red flag in the critical appraisal excluded. 
### All Bt proteins included. 
### MODERATOR ANALYSES: Bt protein 
### Table S7.3
##################################################################################

### all taxa - higher taxonomic level ###
summary.rma(rma(yi = yi, vi = vi, mods = ~bt_protein -1, method = "REML", data = subset(mydata, Analyse1 == TRUE & AnyRed == "-" & target == "Lepidoptera")))

### Nematoda ###
summary.rma(rma(yi = yi, vi = vi, mods = ~bt_protein -1, method = "REML", data = subset(mydata, Analyse_Taxon == "Nematoda" & Analyse1 == TRUE & AnyRed == "-" & target == "Lepidoptera")))

### Oligochaeta ###
summary.rma(rma(yi = yi, vi = vi, mods = ~bt_protein -1, method = "REML", data = subset(mydata, Analyse_Taxon == "Oligochaeta" & Analyse1 == TRUE & AnyRed == "-" & target == "Lepidoptera")))

### Acarina ###
summary.rma(rma(yi = yi, vi = vi, mods = ~bt_protein -1, method = "REML", data = subset(mydata, Analyse_Taxon == "Acarina" & Analyse1 == TRUE & AnyRed == "-" & target == "Lepidoptera")))

### Araneae ###
summary.rma(rma(yi = yi, vi = vi, mods = ~bt_protein -1, method = "REML", data = subset(mydata, Analyse_Taxon == "Araneae" & Analyse1 == TRUE & AnyRed == "-" & target == "Lepidoptera")))

### Opiliones ###
summary.rma(rma(yi = yi, vi = vi, mods = ~bt_protein -1, method = "REML", data = subset(mydata, Analyse_Taxon == "Opiliones" & Analyse1 == TRUE & AnyRed == "-" & target == "Lepidoptera")))

### Myriapoda ###
summary.rma(rma(yi = yi, vi = vi, mods = ~bt_protein -1, method = "REML", data = subset(mydata, Analyse_Taxon == "Myriapoda" & Analyse1 == TRUE & AnyRed == "-" & target == "Lepidoptera")))

### Collembola ###
summary.rma(rma(yi = yi, vi = vi, mods = ~bt_protein -1, method = "REML", data = subset(mydata, Analyse_Taxon == "Collembola" & Analyse1 == TRUE & AnyRed == "-" & target == "Lepidoptera")))

### Coleoptera - higher taxonomic level ###
summary.rma(rma(yi = yi, vi = vi, mods = ~bt_protein -1, method = "REML", data = subset(mydata, nontarget_order == "Coleoptera" & Analyse1 == TRUE & AnyRed == "-" & target == "Lepidoptera")))

### Cantharidae ###
summary.rma(rma(yi = yi, vi = vi, mods = ~bt_protein -1, method = "REML", data = subset(mydata, Analyse_Taxon == "Cantharidae" & Analyse1 == TRUE & AnyRed == "-" & target == "Lepidoptera")))

### Carabidae ###
summary.rma(rma(yi = yi, vi = vi, mods = ~bt_protein -1, method = "REML", data = subset(mydata, Analyse_Taxon == "Carabidae" & Analyse1 == TRUE & AnyRed == "-" & target == "Lepidoptera")))

### Chrysomelidae ###
summary.rma(rma(yi = yi, vi = vi, mods = ~bt_protein -1, method = "REML", data = subset(mydata, Analyse_Taxon == "Chrysomelidae" & Analyse1 == TRUE & AnyRed == "-" & target == "Lepidoptera")))

### Coccinellidae ###
summary.rma(rma(yi = yi, vi = vi, mods = ~bt_protein -1, method = "REML", data = subset(mydata, Analyse_Taxon == "Coccinellidae" & Analyse1 == TRUE & AnyRed == "-" & target == "Lepidoptera")))

### Elateridae ###
summary.rma(rma(yi = yi, vi = vi, mods = ~bt_protein -1, method = "REML", data = subset(mydata, Analyse_Taxon == "Elateridae" & Analyse1 == TRUE & AnyRed == "-" & target == "Lepidoptera")))

### Nitidulidae ###
summary.rma(rma(yi = yi, vi = vi, mods = ~bt_protein -1, method = "REML", data = subset(mydata, Analyse_Taxon == "Nitidulidae" & Analyse1 == TRUE & AnyRed == "-" & target == "Lepidoptera")))

### Scarabaeidae ###
summary.rma(rma(yi = yi, vi = vi, mods = ~bt_protein -1, method = "REML", data = subset(mydata, Analyse_Taxon == "Scarabaeidae" & Analyse1 == TRUE & AnyRed == "-" & target == "Lepidoptera")))

### Staphylinidae ###
summary.rma(rma(yi = yi, vi = vi, mods = ~bt_protein -1, method = "REML", data = subset(mydata, Analyse_Taxon == "Staphylinidae" & Analyse1 == TRUE & AnyRed == "-" & target == "Lepidoptera")))

### Dermaptera ###
summary.rma(rma(yi = yi, vi = vi, mods = ~bt_protein -1, method = "REML", data = subset(mydata, Analyse_Taxon == "Dermaptera" & Analyse1 == TRUE & AnyRed == "-" & target == "Lepidoptera")))

### Diptera - higher taxonomic level ###
summary.rma(rma(yi = yi, vi = vi, mods = ~bt_protein -1, method = "REML", data = subset(mydata, nontarget_order == "Diptera" & Analyse1 == TRUE & AnyRed == "-" & target == "Lepidoptera")))

### Dolichopodidae ###
summary.rma(rma(yi = yi, vi = vi, mods = ~bt_protein -1, method = "REML", data = subset(mydata, Analyse_Taxon == "Dolichopodidae" & Analyse1 == TRUE & AnyRed == "-" & target == "Lepidoptera")))

### Syrphidae ###
summary.rma(rma(yi = yi, vi = vi, mods = ~bt_protein -1, method = "REML", data = subset(mydata, Analyse_Taxon == "Syrphidae" & Analyse1 == TRUE & AnyRed == "-" & target == "Lepidoptera")))

### Tachinidae ###
summary.rma(rma(yi = yi, vi = vi, mods = ~bt_protein -1, method = "REML", data = subset(mydata, Analyse_Taxon == "Tachinidae" & Analyse1 == TRUE & AnyRed == "-" & target == "Lepidoptera")))

### Hemiptera - higher taxonomic level ###
summary.rma(rma(yi = yi, vi = vi, mods = ~bt_protein -1, method = "REML", data = subset(mydata, nontarget_order == "Hemiptera" & Analyse1 == TRUE & AnyRed == "-" & target == "Lepidoptera")))

### Anthocoridae ###
summary.rma(rma(yi = yi, vi = vi, mods = ~bt_protein -1, method = "REML", data = subset(mydata, Analyse_Taxon == "Anthocoridae" & Analyse1 == TRUE & AnyRed == "-" & target == "Lepidoptera")))

### Aphididae ###
summary.rma(rma(yi = yi, vi = vi, mods = ~bt_protein -1, method = "REML", data = subset(mydata, Analyse_Taxon == "Aphididae" & Analyse1 == TRUE & AnyRed == "-" & target == "Lepidoptera")))

### Cicadellidae ###
summary.rma(rma(yi = yi, vi = vi, mods = ~bt_protein -1, method = "REML", data = subset(mydata, Analyse_Taxon == "Cicadellidae" & Analyse1 == TRUE & AnyRed == "-" & target == "Lepidoptera")))

### Miridae ###
summary.rma(rma(yi = yi, vi = vi, mods = ~bt_protein -1, method = "REML", data = subset(mydata, Analyse_Taxon == "Miridae" & Analyse1 == TRUE & AnyRed == "-" & target == "Lepidoptera")))

### Nabidae ###
summary.rma(rma(yi = yi, vi = vi, mods = ~bt_protein -1, method = "REML", data = subset(mydata, Analyse_Taxon == "Nabidae" & Analyse1 == TRUE & AnyRed == "-" & target == "Lepidoptera")))

### Pentatomidae ###
summary.rma(rma(yi = yi, vi = vi, mods = ~bt_protein -1, method = "REML", data = subset(mydata, Analyse_Taxon == "Pentatomidae" & Analyse1 == TRUE & AnyRed == "-" & target == "Lepidoptera")))

### Hymenoptera - higher taxonomic level ###
summary.rma(rma(yi = yi, vi = vi, mods = ~bt_protein -1, method = "REML", data = subset(mydata, nontarget_order == "Hymenoptera" & Analyse1 == TRUE & AnyRed == "-" & target == "Lepidoptera")))

### Braconidae ###
summary.rma(rma(yi = yi, vi = vi, mods = ~bt_protein -1, method = "REML", data = subset(mydata, Analyse_Taxon == "Braconidae" & Analyse1 == TRUE & AnyRed == "-" & target == "Lepidoptera")))

### Formicidae ###
summary.rma(rma(yi = yi, vi = vi, mods = ~bt_protein -1, method = "REML", data = subset(mydata, Analyse_Taxon == "Formicidae" & Analyse1 == TRUE & AnyRed == "-" & target == "Lepidoptera")))

### Neuroptera ###
summary.rma(rma(yi = yi, vi = vi, mods = ~bt_protein -1, method = "REML", data = subset(mydata, Analyse_Taxon == "Neuroptera" & Analyse1 == TRUE & AnyRed == "-" & target == "Lepidoptera")))

### Orthoptera ###
summary.rma(rma(yi = yi, vi = vi, mods = ~bt_protein -1, method = "REML", data = subset(mydata, Analyse_Taxon == "Orthoptera" & Analyse1 == TRUE & AnyRed == "-" & target == "Lepidoptera")))

### Thysanoptera ###
summary.rma(rma(yi = yi, vi = vi, mods = ~bt_protein -1, method = "REML", data = subset(mydata, Analyse_Taxon == "Thysanoptera" & Analyse1 == TRUE & AnyRed == "-" & target == "Lepidoptera")))


##################################################################################
### Meta-analyses on different taxonomic levels for untreated Bt and non-Bt maize.
### No records excluded based on the critical appraisal. 
### All Bt proteins included. 
### Figure 10A, Table S7.4
##################################################################################

### all taxa - higher taxonomic level ###
summary.rma(rma(yi = yi, vi = vi, method = "REML", data = subset(mydata, Analyse1 == TRUE)))
summary(subset(mydata, Analyse1 == TRUE)$articleID)

### Nematoda ###
summary.rma(rma(yi = yi, vi = vi, method = "REML", data = subset(mydata, Analyse_Taxon == "Nematoda" & Analyse1 == TRUE)))
summary(subset(mydata, Analyse_Taxon == "Nematoda" & Analyse1 == TRUE)$articleID)

### Oligochaeta ###
summary.rma(rma(yi = yi, vi = vi, method = "REML", data = subset(mydata, Analyse_Taxon == "Oligochaeta" & Analyse1 == TRUE)))
summary(subset(mydata, Analyse_Taxon == "Oligochaeta" & Analyse1 == TRUE)$articleID)

### Acarina ###
summary.rma(rma(yi = yi, vi = vi, method = "REML", data = subset(mydata, Analyse_Taxon == "Acarina" & Analyse1 == TRUE)))
summary(subset(mydata, Analyse_Taxon == "Acarina" & Analyse1 == TRUE)$articleID)

### Araneae ###
summary.rma(rma(yi = yi, vi = vi, method = "REML", data = subset(mydata, Analyse_Taxon == "Araneae" & Analyse1 == TRUE)))
summary(subset(mydata, Analyse_Taxon == "Araneae" & Analyse1 == TRUE)$articleID)

### Opiliones ###
summary.rma(rma(yi = yi, vi = vi, method = "REML", data = subset(mydata, Analyse_Taxon == "Opiliones" & Analyse1 == TRUE)))
summary(subset(mydata, Analyse_Taxon == "Opiliones" & Analyse1 == TRUE)$articleID)

### Myriapoda ###
summary.rma(rma(yi = yi, vi = vi, method = "REML", data = subset(mydata, Analyse_Taxon == "Myriapoda" & Analyse1 == TRUE)))
summary(subset(mydata, Analyse_Taxon == "Myriapoda" & Analyse1 == TRUE)$articleID)

### Collembola ###
summary.rma(rma(yi = yi, vi = vi, method = "REML", data = subset(mydata, Analyse_Taxon == "Collembola" & Analyse1 == TRUE)))
summary(subset(mydata, Analyse_Taxon == "Collembola" & Analyse1 == TRUE)$articleID)

### Coleoptera - higher taxonomic level ###
summary.rma(rma(yi = yi, vi = vi, method = "REML", data = subset(mydata, nontarget_order == "Coleoptera" & Analyse1 == TRUE)))

### Anthicidae ###
summary.rma(rma(yi = yi, vi = vi, method = "REML", data = subset(mydata, Analyse_Taxon == "Anthicidae" & Analyse1 == TRUE)))
summary(subset(mydata, Analyse_Taxon == "Anthicidae" & Analyse1 == TRUE)$articleID)

### Cantharidae ###
summary.rma(rma(yi = yi, vi = vi, method = "REML", data = subset(mydata, Analyse_Taxon == "Cantharidae" & Analyse1 == TRUE)))
summary(subset(mydata, Analyse_Taxon == "Cantharidae" & Analyse1 == TRUE)$articleID)

### Carabidae ###
summary.rma(rma(yi = yi, vi = vi, method = "REML", data = subset(mydata, Analyse_Taxon == "Carabidae" & Analyse1 == TRUE)))
summary(subset(mydata, Analyse_Taxon == "Carabidae" & Analyse1 == TRUE)$articleID)

### Chrysomelidae ###
summary.rma(rma(yi = yi, vi = vi, method = "REML", data = subset(mydata, Analyse_Taxon == "Chrysomelidae" & Analyse1 == TRUE)))
summary(subset(mydata, Analyse_Taxon == "Chrysomelidae" & Analyse1 == TRUE)$articleID)

### Cicindelidae ###
summary.rma(rma(yi = yi, vi = vi, method = "REML", data = subset(mydata, Analyse_Taxon == "Cicindelidae" & Analyse1 == TRUE)))
summary(subset(mydata, Analyse_Taxon == "Cicindelidae" & Analyse1 == TRUE)$articleID)

### Coccinellidae ###
summary.rma(rma(yi = yi, vi = vi, method = "REML", data = subset(mydata, Analyse_Taxon == "Coccinellidae" & Analyse1 == TRUE)))
summary(subset(mydata, Analyse_Taxon == "Coccinellidae" & Analyse1 == TRUE)$articleID)

### Elateridae ###
summary.rma(rma(yi = yi, vi = vi, method = "REML", data = subset(mydata, Analyse_Taxon == "Elateridae" & Analyse1 == TRUE)))
summary(subset(mydata, Analyse_Taxon == "Elateridae" & Analyse1 == TRUE)$articleID)

### Lathridiidae ###
summary.rma(rma(yi = yi, vi = vi, method = "REML", data = subset(mydata, Analyse_Taxon == "Lathriididae" & Analyse1 == TRUE)))
summary(subset(mydata, Analyse_Taxon == "Lathridiidae" & Analyse1 == TRUE)$articleID)

### Nitidulidae ###
summary.rma(rma(yi = yi, vi = vi, method = "REML", data = subset(mydata, Analyse_Taxon == "Nitidulidae" & Analyse1 == TRUE)))
summary(subset(mydata, Analyse_Taxon == "Nitidulidae" & Analyse1 == TRUE)$articleID)

### Scarabaeidae ###
summary.rma(rma(yi = yi, vi = vi, method = "REML", data = subset(mydata, Analyse_Taxon == "Scarabaeidae" & Analyse1 == TRUE)))
summary(subset(mydata, Analyse_Taxon == "Scarabaeidae" & Analyse1 == TRUE)$articleID)

### Staphylinidae ###
summary.rma(rma(yi = yi, vi = vi, method = "REML", data = subset(mydata, Analyse_Taxon == "Staphylinidae" & Analyse1 == TRUE)))
summary(subset(mydata, Analyse_Taxon == "Staphylinidae" & Analyse1 == TRUE)$articleID)

### Dermaptera ###
summary.rma(rma(yi = yi, vi = vi, method = "REML", data = subset(mydata, Analyse_Taxon == "Dermaptera" & Analyse1 == TRUE)))
summary(subset(mydata, Analyse_Taxon == "Dermaptera" & Analyse1 == TRUE)$articleID)

### Diptera - higher taxonomic level ###
summary.rma(rma(yi = yi, vi = vi, method = "REML", data = subset(mydata, nontarget_order == "Diptera" & Analyse1 == TRUE)))

### Chironomidae ###
summary.rma(rma(yi = yi, vi = vi, method = "REML", data = subset(mydata, Analyse_Taxon == "Chironomidae" & Analyse1 == TRUE)))
summary(subset(mydata, Analyse_Taxon == "Chironomidae" & Analyse1 == TRUE)$articleID)

### Chloropidae ###
summary.rma(rma(yi = yi, vi = vi, method = "REML", data = subset(mydata, Analyse_Taxon == "Chloropidae" & Analyse1 == TRUE)))
summary(subset(mydata, Analyse_Taxon == "Chloropidae" & Analyse1 == TRUE)$articleID)

### Dolichopodidae ###
summary.rma(rma(yi = yi, vi = vi, method = "REML", data = subset(mydata, Analyse_Taxon == "Dolichopodidae" & Analyse1 == TRUE)))
summary(subset(mydata, Analyse_Taxon == "Dolichopodidae" & Analyse1 == TRUE)$articleID)

### Otitidae ###
summary.rma(rma(yi = yi, vi = vi, method = "REML", data = subset(mydata, Analyse_Taxon == "Otitidae" & Analyse1 == TRUE)))
summary(subset(mydata, Analyse_Taxon == "Otitidae" & Analyse1 == TRUE)$articleID)

### Syrphidae ###
summary.rma(rma(yi = yi, vi = vi, method = "REML", data = subset(mydata, Analyse_Taxon == "Syrphidae" & Analyse1 == TRUE)))
summary(subset(mydata, Analyse_Taxon == "Syrphidae" & Analyse1 == TRUE)$articleID)

### Tachinidae ###
summary.rma(rma(yi = yi, vi = vi, method = "REML", data = subset(mydata, Analyse_Taxon == "Tachinidae" & Analyse1 == TRUE)))
summary(subset(mydata, Analyse_Taxon == "Tachinidae" & Analyse1 == TRUE)$articleID)

### Hemiptera - higher taxonomic level ###
summary.rma(rma(yi = yi, vi = vi, method = "REML", data = subset(mydata, nontarget_order == "Hemiptera" & Analyse1 == TRUE)))

### Anthocoridae ###
summary.rma(rma(yi = yi, vi = vi, method = "REML", data = subset(mydata, Analyse_Taxon == "Anthocoridae" & Analyse1 == TRUE)))
summary(subset(mydata, Analyse_Taxon == "Anthocoridae" & Analyse1 == TRUE)$articleID)

### Aphididae ###
summary.rma(rma(yi = yi, vi = vi, method = "REML", data = subset(mydata, Analyse_Taxon == "Aphididae" & Analyse1 == TRUE)))
summary(subset(mydata, Analyse_Taxon == "Aphididae" & Analyse1 == TRUE)$articleID)

### Cicadellidae ###
summary.rma(rma(yi = yi, vi = vi, method = "REML", data = subset(mydata, Analyse_Taxon == "Cicadellidae" & Analyse1 == TRUE)))
summary(subset(mydata, Analyse_Taxon == "Cicadellidae" & Analyse1 == TRUE)$articleID)

### Delphacidae ###
summary.rma(rma(yi = yi, vi = vi, method = "REML", data = subset(mydata, Analyse_Taxon == "Delphacidae" & Analyse1 == TRUE)))
summary(subset(mydata, Analyse_Taxon == "Delphacidae" & Analyse1 == TRUE)$articleID)

### Geocoridae ###
summary.rma(rma(yi = yi, vi = vi, method = "REML", data = subset(mydata, Analyse_Taxon == "Geocoridae" & Analyse1 == TRUE)))
summary(subset(mydata, Analyse_Taxon == "Geocoridae" & Analyse1 == TRUE)$articleID)

### Miridae ###
summary.rma(rma(yi = yi, vi = vi, method = "REML", data = subset(mydata, Analyse_Taxon == "Miridae" & Analyse1 == TRUE)))
summary(subset(mydata, Analyse_Taxon == "Miridae" & Analyse1 == TRUE)$articleID)

### Nabidae ###
summary.rma(rma(yi = yi, vi = vi, method = "REML", data = subset(mydata, Analyse_Taxon == "Nabidae" & Analyse1 == TRUE)))
summary(subset(mydata, Analyse_Taxon == "Nabidae" & Analyse1 == TRUE)$articleID)

### Pentatomidae ###
summary.rma(rma(yi = yi, vi = vi, method = "REML", data = subset(mydata, Analyse_Taxon == "Pentatomidae" & Analyse1 == TRUE)))
summary(subset(mydata, Analyse_Taxon == "Pentatomidae" & Analyse1 == TRUE)$articleID)

### Hymenoptera - higher taxonomic level ###
summary.rma(rma(yi = yi, vi = vi, method = "REML", data = subset(mydata, nontarget_order == "Hymenoptera" & Analyse1 == TRUE)))

### Braconidae ###
summary.rma(rma(yi = yi, vi = vi, method = "REML", data = subset(mydata, Analyse_Taxon == "Braconidae" & Analyse1 == TRUE)))
summary(subset(mydata, Analyse_Taxon == "Braconidae" & Analyse1 == TRUE)$articleID)

### Formicidae ###
summary.rma(rma(yi = yi, vi = vi, method = "REML", data = subset(mydata, Analyse_Taxon == "Formicidae" & Analyse1 == TRUE)))
summary(subset(mydata, Analyse_Taxon == "Formicidae" & Analyse1 == TRUE)$articleID)

### Ichneumonidae ###
summary.rma(rma(yi = yi, vi = vi, method = "REML", data = subset(mydata, Analyse_Taxon == "Ichneumonidae" & Analyse1 == TRUE)))
summary(subset(mydata, Analyse_Taxon == "Ichneumonidae" & Analyse1 == TRUE)$articleID)

### Mymaridae ###
summary.rma(rma(yi = yi, vi = vi, method = "REML", data = subset(mydata, Analyse_Taxon == "Mymaridae" & Analyse1 == TRUE)))
summary(subset(mydata, Analyse_Taxon == "Mymaridae" & Analyse1 == TRUE)$articleID)

### Vespidae ###
summary.rma(rma(yi = yi, vi = vi, method = "REML", data = subset(mydata, Analyse_Taxon == "Vespidae" & Analyse1 == TRUE)))
summary(subset(mydata, Analyse_Taxon == "Vespidae" & Analyse1 == TRUE)$articleID)

### Mecoptera ###
summary.rma(rma(yi = yi, vi = vi, method = "REML", data = subset(mydata, Analyse_Taxon == "Mecoptera" & Analyse1 == TRUE)))
summary(subset(mydata, Analyse_Taxon == "Mecoptera" & Analyse1 == TRUE)$articleID)

### Neuroptera ###
summary.rma(rma(yi = yi, vi = vi, method = "REML", data = subset(mydata, Analyse_Taxon == "Neuroptera" & Analyse1 == TRUE)))
summary(subset(mydata, Analyse_Taxon == "Neuroptera" & Analyse1 == TRUE)$articleID)

### Orthoptera ###
summary.rma(rma(yi = yi, vi = vi, method = "REML", data = subset(mydata, Analyse_Taxon == "Orthoptera" & Analyse1 == TRUE)))
summary(subset(mydata, Analyse_Taxon == "Orthoptera" & Analyse1 == TRUE)$articleID)

### Psocoptera ###
summary.rma(rma(yi = yi, vi = vi, method = "REML", data = subset(mydata, Analyse_Taxon == "Psocoptera" & Analyse1 == TRUE)))
summary(subset(mydata, Analyse_Taxon == "Psocoptera" & Analyse1 == TRUE)$articleID)

### Thysanoptera ###
summary.rma(rma(yi = yi, vi = vi, method = "REML", data = subset(mydata, Analyse_Taxon == "Thysanoptera" & Analyse1 == TRUE)))
summary(subset(mydata, Analyse_Taxon == "Thysanoptera" & Analyse1 == TRUE)$articleID)


##################################################################################
### Meta-analyses on different taxonomic levels for untreated Bt and non-Bt maize.
### Only records with all critical appraisal criteria flagged "green". 
### All Bt proteins included. 
### Figure 10B, Table S7.4
##################################################################################

### all taxa - higher taxonomic level ###
summary.rma(rma(yi = yi, vi = vi, method = "REML", data = subset(mydata, Analyse1 == TRUE & AllGreen == "Low Risk")))
summary(subset(mydata, Analyse1 == TRUE & AllGreen == "Low Risk")$articleID)

### Araneae ###
summary.rma(rma(yi = yi, vi = vi, method = "REML", data = subset(mydata, Analyse_Taxon == "Araneae" & Analyse1 == TRUE & AllGreen == "Low Risk")))
summary(subset(mydata, Analyse_Taxon == "Araneae" & Analyse1 == TRUE & AllGreen == "Low Risk")$articleID)

### Coleoptera - higher taxonomic level ###
summary.rma(rma(yi = yi, vi = vi, method = "REML", data = subset(mydata, nontarget_order == "Coleoptera" & Analyse1 == TRUE & AllGreen == "Low Risk")))

### Carabidae ###
summary.rma(rma(yi = yi, vi = vi, method = "REML", data = subset(mydata, Analyse_Taxon == "Carabidae" & Analyse1 == TRUE & AllGreen == "Low Risk")))
summary(subset(mydata, Analyse_Taxon == "Carabidae" & Analyse1 == TRUE & AllGreen == "Low Risk")$articleID)

### Coccinellidae ###
summary.rma(rma(yi = yi, vi = vi, method = "REML", data = subset(mydata, Analyse_Taxon == "Coccinellidae" & Analyse1 == TRUE & AllGreen == "Low Risk")))
summary(subset(mydata, Analyse_Taxon == "Coccinellidae" & Analyse1 == TRUE & AllGreen == "Low Risk")$articleID)

### Staphylinidae ###
summary.rma(rma(yi = yi, vi = vi, method = "REML", data = subset(mydata, Analyse_Taxon == "Staphylinidae" & Analyse1 == TRUE & AllGreen == "Low Risk")))
summary(subset(mydata, Analyse_Taxon == "Staphylinidae" & Analyse1 == TRUE & AllGreen == "Low Risk")$articleID)

### Diptera - higher taxonomic level ###
summary.rma(rma(yi = yi, vi = vi, method = "REML", data = subset(mydata, nontarget_order == "Diptera" & Analyse1 == TRUE & AllGreen == "Low Risk")))

### Syrphidae ###
summary.rma(rma(yi = yi, vi = vi, method = "REML", data = subset(mydata, Analyse_Taxon == "Syrphidae" & Analyse1 == TRUE & AllGreen == "Low Risk")))
summary(subset(mydata, Analyse_Taxon == "Syrphidae" & Analyse1 == TRUE & AllGreen == "Low Risk")$articleID)

### Hemiptera - higher taxonomic level ###
summary.rma(rma(yi = yi, vi = vi, method = "REML", data = subset(mydata, nontarget_order == "Hemiptera" & Analyse1 == TRUE & AllGreen == "Low Risk")))

### Anthocoridae ###
summary.rma(rma(yi = yi, vi = vi, method = "REML", data = subset(mydata, Analyse_Taxon == "Anthocoridae" & Analyse1 == TRUE & AllGreen == "Low Risk")))
summary(subset(mydata, Analyse_Taxon == "Anthocoridae" & Analyse1 == TRUE & AllGreen == "Low Risk")$articleID)

### Aphididae ###
summary.rma(rma(yi = yi, vi = vi, method = "REML", data = subset(mydata, Analyse_Taxon == "Aphididae" & Analyse1 == TRUE & AllGreen == "Low Risk")))
summary(subset(mydata, Analyse_Taxon == "Aphididae" & Analyse1 == TRUE & AllGreen == "Low Risk")$articleID)

### Cicadellidae ###
summary.rma(rma(yi = yi, vi = vi, method = "REML", data = subset(mydata, Analyse_Taxon == "Cicadellidae" & Analyse1 == TRUE & AllGreen == "Low Risk")))
summary(subset(mydata, Analyse_Taxon == "Cicadellidae" & Analyse1 == TRUE & AllGreen == "Low Risk")$articleID)

### Hymenoptera - higher taxonomic level ###
summary.rma(rma(yi = yi, vi = vi, method = "REML", data = subset(mydata, nontarget_order == "Hymenoptera" & Analyse1 == TRUE & AllGreen == "Low Risk")))

### Neuroptera ###
summary.rma(rma(yi = yi, vi = vi, method = "REML", data = subset(mydata, Analyse_Taxon == "Neuroptera" & Analyse1 == TRUE & AllGreen == "Low Risk")))
summary(subset(mydata, Analyse_Taxon == "Neuroptera" & Analyse1 == TRUE & AllGreen == "Low Risk")$articleID)

### Thysanoptera ###
summary.rma(rma(yi = yi, vi = vi, method = "REML", data = subset(mydata, Analyse_Taxon == "Thysanoptera" & Analyse1 == TRUE & AllGreen == "Low Risk")))
summary(subset(mydata, Analyse_Taxon == "Thysanoptera" & Analyse1 == TRUE & AllGreen == "Low Risk")$articleID)


###################################################################################
### Meta-analyses on different functional groups for untreated Bt and non-Bt maize.
### Records with any red flag in the critical appraisal excluded. 
### Figure 11, Table S7.5
###################################################################################

### All Bt proteins included - Decomposers ###
summary.rma(rma(yi = yi, vi = vi, method = "REML", data = subset(mydata, nontarget_f_group == "decomposer" & Analyse1 == TRUE & AnyRed == "-")))

### All Bt proteins included - Herbivores ###
summary.rma(rma(yi = yi, vi = vi, method = "REML", data = subset(mydata, nontarget_f_group == "herbivore" & Analyse1 == TRUE & AnyRed == "-")))

### All Bt proteins included - Omnivores ###
summary.rma(rma(yi = yi, vi = vi, method = "REML", data = subset(mydata, nontarget_f_group == "omnivore" & Analyse1 == TRUE & AnyRed == "-")))

### All Bt proteins included - Parasitoids ###
summary.rma(rma(yi = yi, vi = vi, method = "REML", data = subset(mydata, nontarget_f_group == "parasitoid" & Analyse1 == TRUE & AnyRed == "-")))

### All Bt proteins included - Predators ###
summary.rma(rma(yi = yi, vi = vi, method = "REML", data = subset(mydata, nontarget_f_group == "predator" & Analyse1 == TRUE & AnyRed == "-")))

### Only Lepidoptera-active Bt proteins included - Decomposers ###
summary.rma(rma(yi = yi, vi = vi, method = "REML", data = subset(mydata, nontarget_f_group == "decomposer" & Analyse1 == TRUE & AnyRed == "-" & target == "Lepidoptera")))

### Only Lepidoptera-active Bt proteins included - Herbivores ###
summary.rma(rma(yi = yi, vi = vi, method = "REML", data = subset(mydata, nontarget_f_group == "herbivore" & Analyse1 == TRUE & AnyRed == "-" & target == "Lepidoptera")))

### Only Lepidoptera-active Bt proteins included - Parasitoids ###
summary.rma(rma(yi = yi, vi = vi, method = "REML", data = subset(mydata, nontarget_f_group == "parasitoid" & Analyse1 == TRUE & AnyRed == "-" & target == "Lepidoptera")))

### Only Lepidoptera-active Bt proteins included - Predators ###
summary.rma(rma(yi = yi, vi = vi, method = "REML", data = subset(mydata, nontarget_f_group == "predator" & Analyse1 == TRUE & AnyRed == "-" & target == "Lepidoptera")))

### Only Coleoptera-active Bt proteins included - Decomposers ###
summary.rma(rma(yi = yi, vi = vi, method = "REML", data = subset(mydata, nontarget_f_group == "decomposer" & Analyse1 == TRUE & AnyRed == "-" & target == "Coleoptera")))

### Only Coleoptera-active Bt proteins included - Herbivores ###
summary.rma(rma(yi = yi, vi = vi, method = "REML", data = subset(mydata, nontarget_f_group == "herbivore" & Analyse1 == TRUE & AnyRed == "-" & target == "Coleoptera")))

### Only Coleoptera-active Bt proteins included - Parasitoids ###
summary.rma(rma(yi = yi, vi = vi, method = "REML", data = subset(mydata, nontarget_f_group == "parasitoid" & Analyse1 == TRUE & AnyRed == "-" & target == "Coleoptera")))

### Only Coleoptera-active Bt proteins included - Predators ###
summary.rma(rma(yi = yi, vi = vi, method = "REML", data = subset(mydata, nontarget_f_group == "predator" & Analyse1 == TRUE & AnyRed == "-" & target == "Coleoptera")))

### Only Lepidoptera & Coleoptera-stacked Bt proteins included - Decomposers ###
summary.rma(rma(yi = yi, vi = vi, method = "REML", data = subset(mydata, nontarget_f_group == "decomposer" & Analyse1 == TRUE & AnyRed == "-" & target == "Coleoptera & Lepidoptera")))

### Only Lepidoptera & Coleoptera-stacked Bt proteins included - Herbivores ###
summary.rma(rma(yi = yi, vi = vi, method = "REML", data = subset(mydata, nontarget_f_group == "herbivore" & Analyse1 == TRUE & AnyRed == "-" & target == "Coleoptera & Lepidoptera")))

### Only Lepidoptera & Coleoptera-stacked Bt proteins included - Parasitoids ###
summary.rma(rma(yi = yi, vi = vi, method = "REML", data = subset(mydata, nontarget_f_group == "parasitoid" & Analyse1 == TRUE & AnyRed == "-" & target == "Coleoptera & Lepidoptera")))

### Only Lepidoptera & Coleoptera-stacked Bt proteins included - Predators ###
summary.rma(rma(yi = yi, vi = vi, method = "REML", data = subset(mydata, nontarget_f_group == "predator" & Analyse1 == TRUE & AnyRed == "-" & target == "Coleoptera & Lepidoptera")))

### Parasitism function ###
summary.rma(rma(yi = yi, vi = vi, method = "REML", data = subset(mydata, Analyse1 == TRUE & AnyRed == "-" & response_variable == "parasitism rate")))

### Predation function ###
summary.rma(rma(yi = yi, vi = vi, method = "REML", data = subset(mydata, Analyse1 == TRUE & AnyRed == "-" & response_variable == "predation rate")))


###################################################################################
### Meta-analyses on different functional groups for untreated Bt and non-Bt maize.
### Records with any red flag in the critical appraisal excluded. 
### MODERATOR ANALYSES: Bt protein
### Table S7.6
###################################################################################

### Decomposers ###
summary.rma(rma(yi = yi, vi = vi, mods = ~bt_protein -1, method = "REML", data = subset(mydata, nontarget_f_group == "decomposer" & Analyse1 == TRUE & AnyRed == "-")))

### Herbivores ###
summary.rma(rma(yi = yi, vi = vi, mods = ~bt_protein -1, method = "REML", data = subset(mydata, nontarget_f_group == "herbivore" & Analyse1 == TRUE & AnyRed == "-")))

### Parasitoids ###
summary.rma(rma(yi = yi, vi = vi, mods = ~bt_protein -1, method = "REML", data = subset(mydata, nontarget_f_group == "parasitoid" & Analyse1 == TRUE & AnyRed == "-")))

### Predator ###
summary.rma(rma(yi = yi, vi = vi, mods = ~bt_protein -1, method = "REML", data = subset(mydata, nontarget_f_group == "predator" & Analyse1 == TRUE & AnyRed == "-")))


#########################################################################################
### Meta-regression on plot size and years of Bt maize for untreated Bt and non-Bt maize.
### Records with any red flag in the critical appraisal excluded. 
### All Bt proteins included.
### Table 1
#########################################################################################

### Plot size - Decomposers
summary.rma(rma(yi = abs(yi), vi = vi, mods = ~plot_size, method = "REML", data = subset(mydata, Analyse1 == TRUE & AnyRed == "-" & nontarget_f_group == "decomposer")))

### Plot size - Herbivores
summary.rma(rma(yi = abs(yi), vi = vi, mods = ~plot_size, method = "REML", data = subset(mydata, Analyse1 == TRUE & AnyRed == "-" & nontarget_f_group == "herbivore")))

### Plot size - Parasitoids
summary.rma(rma(yi = abs(yi), vi = vi, mods = ~plot_size, method = "REML", data = subset(mydata, Analyse1 == TRUE & AnyRed == "-" & nontarget_f_group == "parasitoid")))

### Plot size - Predators
summary.rma(rma(yi = abs(yi), vi = vi, mods = ~plot_size, method = "REML", data = subset(mydata, Analyse1 == TRUE & AnyRed == "-" & nontarget_f_group == "predator")))

### Years Bt maize - Decomposers
summary.rma(rma(yi = abs(yi), vi = vi, mods = ~years_Bt, method = "REML", data = subset(mydata, Analyse1 == TRUE & AnyRed == "-" & nontarget_f_group == "decomposer")))

### Years Bt maize - Herbivores
summary.rma(rma(yi = abs(yi), vi = vi, mods = ~years_Bt, method = "REML", data = subset(mydata, Analyse1 == TRUE & AnyRed == "-" & nontarget_f_group == "herbivore")))

### Years Bt maize - Parasitoids
summary.rma(rma(yi = abs(yi), vi = vi, mods = ~years_Bt, method = "REML", data = subset(mydata, Analyse1 == TRUE & AnyRed == "-" & nontarget_f_group == "parasitoid")))

### Years Bt maize - Predators
summary.rma(rma(yi = abs(yi), vi = vi, mods = ~years_Bt, method = "REML", data = subset(mydata, Analyse1 == TRUE & AnyRed == "-" & nontarget_f_group == "predator")))


##############################################################################################
### Meta-analyses on private sector contribution for untreated Bt and non-Bt maize.
### Records with any red flag in the critical appraisal excluded. 
### Figure 12, Table S7.7
##############################################################################################

### All Bt proteins included - private ###
summary.rma(rma(yi = yi, vi = vi, method = "REML", data = subset(mydata, priv_involv == "private" & Analyse1 == TRUE & AnyRed == "-")))

### All Bt proteins included - public ###
summary.rma(rma(yi = yi, vi = vi, method = "REML", data = subset(mydata, priv_involv == "public" & Analyse1 == TRUE & AnyRed == "-")))

### Only Lepidoptera-active Bt proteins included - private ###
summary.rma(rma(yi = yi, vi = vi, method = "REML", data = subset(mydata, priv_involv == "private" & Analyse1 == TRUE & AnyRed == "-" & target == "Lepidoptera")))

### Only Lepidoptera-active Bt proteins included - public ###
summary.rma(rma(yi = yi, vi = vi, method = "REML", data = subset(mydata, priv_involv == "public" & Analyse1 == TRUE & AnyRed == "-" & target == "Lepidoptera")))

### Only Coleoptera-active Bt proteins included - private ###
summary.rma(rma(yi = yi, vi = vi, method = "REML", data = subset(mydata, priv_involv == "private" & Analyse1 == TRUE & AnyRed == "-" & target == "Coleoptera")))

### Only Coleoptera-active Bt proteins included - public ###
summary.rma(rma(yi = yi, vi = vi, method = "REML", data = subset(mydata, priv_involv == "public" & Analyse1 == TRUE & AnyRed == "-" & target == "Coleoptera")))

### Only Lepidoptera & Coleoptera-stacked Bt proteins included - private ###
summary.rma(rma(yi = yi, vi = vi, method = "REML", data = subset(mydata, priv_involv == "private" & Analyse1 == TRUE & AnyRed == "-" & target == "Coleoptera & Lepidoptera")))

### Only Lepidoptera & Coleoptera-stacked Bt proteins included - public ###
summary.rma(rma(yi = yi, vi = vi, method = "REML", data = subset(mydata, priv_involv == "public" & Analyse1 == TRUE & AnyRed == "-" & target == "Coleoptera & Lepidoptera")))


##############################################################################################
### Meta-analyses on private sector contribution for untreated Bt and non-Bt maize.
### Records with any red flag in the critical appraisal excluded. 
### MODERATOR ANALYSES: Bt protein
### Table S7.8
##############################################################################################

### Private ###
summary.rma(rma(yi = yi, vi = vi, mods = ~bt_protein -1, method = "REML", data = subset(mydata, priv_involv == "private" & Analyse1 == TRUE & AnyRed == "-" & target == "Lepidoptera")))

### Public ###
summary.rma(rma(yi = yi, vi = vi, mods = ~bt_protein -1, method = "REML", data = subset(mydata, priv_involv == "public" & Analyse1 == TRUE & AnyRed == "-" & target == "Lepidoptera")))


###################################################################################
### Assessment of publication bias for untreated Bt and non-Bt maize (funnel plot).
### Records with any red flag in the critical appraisal excluded. 
### All Bt proteins included. 
### Figure S7.1
###################################################################################

funnel(rma(yi = yi, vi = vi, method = "REML", data = subset(mydata, Analyse1 == TRUE & AnyRed == "-")), pch = 21, col = "black", bg = "white") # funnel plot
regtest(rma(yi = yi, vi = vi, method = "REML", data = subset(mydata, Analyse1 == TRUE & AnyRed == "-"))) # Egger's test


#####################################################################################
### Subgroup-analyses on species and lower taxon level for untreated Bt and non-Bt maize.
### Records with any red flag in the critical appraisal excluded. 
### All Bt proteins included.
### Figure 13, Table S7.9
#####################################################################################

### Oribatidae
summary.rma(rma(yi = yi, vi = vi, method = "REML", data = subset(mydata, Analyse_Taxon == "Acarina" & Analyse5 == TRUE & AnyRed == "-" & nontarget_finest_grouping != "Mesostigmata")))
summary(subset(mydata, Analyse_Taxon == "Acarina" & Analyse5 == TRUE & AnyRed == "-" & nontarget_finest_grouping != "Mesostigmata")$articleID)

### Mesostigmata
summary.rma(rma(yi = yi, vi = vi, method = "REML", data = subset(mydata, Analyse5 == TRUE & AnyRed == "-" & nontarget_finest_grouping == "Mesostigmata")))
summary(subset(mydata, Analyse5 == TRUE & AnyRed == "-" & nontarget_finest_grouping == "Mesostigmata")$articleID)

### Bathyphantes gracilis
summary.rma(rma(yi = yi, vi = vi, method = "REML", data = subset(mydata, Analyse5 == TRUE & AnyRed == "-" & nontarget_species == "Bathyphantes gracilis")))
summary(subset(mydata, Analyse5 == TRUE & AnyRed == "-" & nontarget_species == "Bathyphantes gracilis")$articleID)

### Erigone atra
summary.rma(rma(yi = yi, vi = vi, method = "REML", data = subset(mydata, Analyse5 == TRUE & AnyRed == "-" & nontarget_species == "Erigone atra")))
summary(subset(mydata, Analyse5 == TRUE & AnyRed == "-" & nontarget_species == "Erigone atra")$articleID)

### Oedothorax apicatus
summary.rma(rma(yi = yi, vi = vi, method = "REML", data = subset(mydata, Analyse5 == TRUE & AnyRed == "-" & nontarget_species == "Oedothorax apicatus")))
summary(subset(mydata, Analyse5 == TRUE & AnyRed == "-" & nontarget_species == "Oedothorax apicatus")$articleID)

### Porrhomma microphthalmum
summary.rma(rma(yi = yi, vi = vi, method = "REML", data = subset(mydata, Analyse5 == TRUE & AnyRed == "-" & nontarget_species == "Porrhomma microphthalmum")))
summary(subset(mydata, Analyse5 == TRUE & AnyRed == "-" & nontarget_species == "Porrhomma microphthalmum")$articleID)

### Pardosa agrestis
summary.rma(rma(yi = yi, vi = vi, method = "REML", data = subset(mydata, Analyse5 == TRUE & AnyRed == "-" & nontarget_species == "Pardosa agrestis")))
summary(subset(mydata, Analyse5 == TRUE & AnyRed == "-" & nontarget_species == "Pardosa agrestis")$articleID)

### Chilopoda
summary.rma(rma(yi = yi, vi = vi, method = "REML", data = subset(mydata, Analyse_Taxon == "Myriapoda" & Analyse5 == TRUE & AnyRed == "-")))
summary(subset(mydata, Analyse_Taxon == "Myriapoda" & Analyse5 == TRUE & AnyRed == "-")$articleID)

### Anchomenus dorsalis
summary.rma(rma(yi = yi, vi = vi, method = "REML", data = subset(mydata, Analyse5 == TRUE & AnyRed == "-" & nontarget_species == "Anchomenus dorsalis")))
summary(subset(mydata, Analyse5 == TRUE & AnyRed == "-" & nontarget_species == "Anchomenus dorsalis")$articleID)

### Bembidion lampros
summary.rma(rma(yi = yi, vi = vi, method = "REML", data = subset(mydata, Analyse5 == TRUE & AnyRed == "-" & nontarget_species == "Bembidion lampros")))
summary(subset(mydata, Analyse5 == TRUE & AnyRed == "-" & nontarget_species == "Bembidion lampros")$articleID)

### Bembidion obtusum
summary.rma(rma(yi = yi, vi = vi, method = "REML", data = subset(mydata, Analyse5 == TRUE & AnyRed == "-" & nontarget_species == "Bembidion obtusum")))
summary(subset(mydata, Analyse5 == TRUE & AnyRed == "-" & nontarget_species == "Bembidion obtusum")$articleID)

### Bembidion quadrimaculatum
summary.rma(rma(yi = yi, vi = vi, method = "REML", data = subset(mydata, Analyse5 == TRUE & AnyRed == "-" & nontarget_species == "Bembidion quadrimaculatum")))
summary(subset(mydata, Analyse5 == TRUE & AnyRed == "-" & nontarget_species == "Bembidion quadrimaculatum")$articleID)

### Calathus fuscipes
summary.rma(rma(yi = yi, vi = vi, method = "REML", data = subset(mydata, Analyse5 == TRUE & AnyRed == "-" & nontarget_species == "Calathus fuscipes")))
summary(subset(mydata, Analyse5 == TRUE & AnyRed == "-" & nontarget_species == "Calathus fuscipes")$articleID)

### Harpalus affinis
summary.rma(rma(yi = yi, vi = vi, method = "REML", data = subset(mydata, Analyse5 == TRUE & AnyRed == "-" & nontarget_species == "Harpalus affinis")))
summary(subset(mydata, Analyse5 == TRUE & AnyRed == "-" & nontarget_species == "Harpalus affinis")$articleID)

### Harpalus distinguendus
summary.rma(rma(yi = yi, vi = vi, method = "REML", data = subset(mydata, Analyse5 == TRUE & AnyRed == "-" & nontarget_species == "Harpalus distinguendus")))
summary(subset(mydata, Analyse5 == TRUE & AnyRed == "-" & nontarget_species == "Harpalus distinguendus")$articleID)

### Harpalus rufipes
summary.rma(rma(yi = yi, vi = vi, method = "REML", data = subset(mydata, Analyse5 == TRUE & AnyRed == "-" & nontarget_species == "Harpalus rufipes")))
summary(subset(mydata, Analyse5 == TRUE & AnyRed == "-" & nontarget_species == "Harpalus rufipes")$articleID)

### Poecilus cupreus
summary.rma(rma(yi = yi, vi = vi, method = "REML", data = subset(mydata, Analyse5 == TRUE & AnyRed == "-" & nontarget_species == "Poecilus cupreus")))
summary(subset(mydata, Analyse5 == TRUE & AnyRed == "-" & nontarget_species == "Poecilus cupreus")$articleID)

### Pterostichus melanarius
summary.rma(rma(yi = yi, vi = vi, method = "REML", data = subset(mydata, Analyse5 == TRUE & AnyRed == "-" & nontarget_species == "Pterostichus melanarius")))
summary(subset(mydata, Analyse5 == TRUE & AnyRed == "-" & nontarget_species == "Pterostichus melanarius")$articleID)

### Trechus quadristriatus
summary.rma(rma(yi = yi, vi = vi, method = "REML", data = subset(mydata, Analyse5 == TRUE & AnyRed == "-" & nontarget_species == "Trechus quadristriatus")))
summary(subset(mydata, Analyse5 == TRUE & AnyRed == "-" & nontarget_species == "Trechus quadristriatus")$articleID)

### Alticini
summary.rma(rma(yi = yi, vi = vi, method = "REML", data = subset(mydata, Analyse_Taxon == "Chrysomelidae" & Analyse5 == TRUE & AnyRed == "-" & nontarget_finest_grouping != "Diabrotica spp.")))
summary(subset(mydata, Analyse_Taxon == "Chrysomelidae" & Analyse5 == TRUE & AnyRed == "-" & nontarget_finest_grouping != "Diabrotica spp.")$articleID)

### Diabrotica spp.
summary.rma(rma(yi = yi, vi = vi, method = "REML", data = subset(mydata, Analyse5 == TRUE & AnyRed == "-" & nontarget_finest_grouping == "Diabrotica spp.")))
summary(subset(mydata, Analyse5 == TRUE & AnyRed == "-" & nontarget_finest_grouping == "Diabrotica spp.")$articleID)

### Coccinella septempunctata
summary.rma(rma(yi = yi, vi = vi, method = "REML", data = subset(mydata, Analyse5 == TRUE & AnyRed == "-" & nontarget_species == "Coccinella septempunctata")))
summary(subset(mydata, Analyse5 == TRUE & AnyRed == "-" & nontarget_species == "Coccinella septempunctata")$articleID)

### Coleomegilla maculata
summary.rma(rma(yi = yi, vi = vi, method = "REML", data = subset(mydata, Analyse5 == TRUE & AnyRed == "-" & nontarget_species == "Coleomegilla maculata")))
summary(subset(mydata, Analyse5 == TRUE & AnyRed == "-" & nontarget_species == "Coleomegilla maculata")$articleID)

### Harmonia axyridis
summary.rma(rma(yi = yi, vi = vi, method = "REML", data = subset(mydata, Analyse5 == TRUE & AnyRed == "-" & nontarget_species == "Harmonia axyridis")))
summary(subset(mydata, Analyse5 == TRUE & AnyRed == "-" & nontarget_species == "Harmonia axyridis")$articleID)

### Hippodamia convergens
summary.rma(rma(yi = yi, vi = vi, method = "REML", data = subset(mydata, Analyse5 == TRUE & AnyRed == "-" & nontarget_species == "Hippodamia convergens")))
summary(subset(mydata, Analyse5 == TRUE & AnyRed == "-" & nontarget_species == "Hippodamia convergens")$articleID)

### Propylea quatuordecimpunctata
summary.rma(rma(yi = yi, vi = vi, method = "REML", data = subset(mydata, Analyse5 == TRUE & AnyRed == "-" & nontarget_species == "Propylea quatuordecimpunctata")))
summary(subset(mydata, Analyse5 == TRUE & AnyRed == "-" & nontarget_species == "Propylea quatuordecimpunctata")$articleID)

### Scymnus spp.
summary.rma(rma(yi = yi, vi = vi, method = "REML", data = subset(mydata, Analyse5 == TRUE & AnyRed == "-" & (nontarget_finest_grouping == "Scymnus" | nontarget_finest_grouping == "Scymninae" | nontarget_finest_grouping == "Scymnus levaillanti"))))
summary(subset(mydata, Analyse5 == TRUE & AnyRed == "-" & (nontarget_finest_grouping == "Scymnus" | nontarget_finest_grouping == "Scymninae" | nontarget_finest_grouping == "Scymnus levaillanti"))$articleID)

### Aleochara bipustulata
summary.rma(rma(yi = yi, vi = vi, method = "REML", data = subset(mydata, Analyse5 == TRUE & AnyRed == "-" & nontarget_species == "Aleochara bipustulata")))
summary(subset(mydata, Analyse5 == TRUE & AnyRed == "-" & nontarget_species == "Aleochara bipustulata")$articleID)

### Anotylus rugosus
summary.rma(rma(yi = yi, vi = vi, method = "REML", data = subset(mydata, Analyse5 == TRUE & AnyRed == "-" & nontarget_species == "Anotylus rugosus")))
summary(subset(mydata, Analyse5 == TRUE & AnyRed == "-" & nontarget_species == "Anotylus rugosus")$articleID)

### Metopolophium dirhodum
summary.rma(rma(yi = yi, vi = vi, method = "REML", data = subset(mydata, Analyse5 == TRUE & AnyRed == "-" & nontarget_species == "Metopolophium dirhodum")))
summary(subset(mydata, Analyse5 == TRUE & AnyRed == "-" & nontarget_species == "Metopolophium dirhodum")$articleID)

### Rhopalosiphum maidis
summary.rma(rma(yi = yi, vi = vi, method = "REML", data = subset(mydata, Analyse5 == TRUE & AnyRed == "-" & nontarget_species == "Rhopalosiphum maidis")))
summary(subset(mydata, Analyse5 == TRUE & AnyRed == "-" & nontarget_species == "Rhopalosiphum maidis")$articleID)

### Rhopalosiphum padi
summary.rma(rma(yi = yi, vi = vi, method = "REML", data = subset(mydata, Analyse5 == TRUE & AnyRed == "-" & nontarget_species == "Rhopalosiphum padi")))
summary(subset(mydata, Analyse5 == TRUE & AnyRed == "-" & nontarget_species == "Rhopalosiphum padi")$articleID)

### Sitobion avenae
summary.rma(rma(yi = yi, vi = vi, method = "REML", data = subset(mydata, Analyse5 == TRUE & AnyRed == "-" & nontarget_species == "Sitobion avenae")))
summary(subset(mydata, Analyse5 == TRUE & AnyRed == "-" & nontarget_species == "Sitobion avenae")$articleID)

### Orius insidiosus
summary.rma(rma(yi = yi, vi = vi, method = "REML", data = subset(mydata, Analyse5 == TRUE & AnyRed == "-" & nontarget_species == "Orius insidiosus")))
summary(subset(mydata, Analyse5 == TRUE & AnyRed == "-" & nontarget_species == "Orius insidiosus")$articleID)

### Zyginidia scutellaris
summary.rma(rma(yi = yi, vi = vi, method = "REML", data = subset(mydata, Analyse_Taxon == "Cicadellidae" & Analyse5 == TRUE & AnyRed == "-")))
summary(subset(mydata, Analyse_Taxon == "Cicadellidae" & Analyse5 == TRUE & AnyRed == "-")$articleID)

### Macrocentrus cingulum
summary.rma(rma(yi = yi, vi = vi, method = "REML", data = subset(mydata, Analyse5 == TRUE & AnyRed == "-" & nontarget_species == "Macrocentrus cingulum")))
summary(subset(mydata, Analyse5 == TRUE & AnyRed == "-" & nontarget_species == "Macrocentrus cingulum")$articleID)

### Chrysopidae
summary.rma(rma(yi = yi, vi = vi, method = "REML", data = subset(mydata, Analyse5 == TRUE & AnyRed == "-" & nontarget_family == "Chrysopidae")))
summary(subset(mydata, Analyse5 == TRUE & AnyRed == "-" & nontarget_family == "Chrysopidae")$articleID)

### Chrysoperla carnea
summary.rma(rma(yi = yi, vi = vi, method = "REML", data = subset(mydata, Analyse5 == TRUE & AnyRed == "-" & nontarget_species == "Chrysoperla carnea")))
summary(subset(mydata, Analyse5 == TRUE & AnyRed == "-" & nontarget_species == "Chrysoperla carnea")$articleID)

### Hemerobiidae
summary.rma(rma(yi = yi, vi = vi, method = "REML", data = subset(mydata, Analyse5 == TRUE & AnyRed == "-" & nontarget_family == "Hemerobiidae")))
summary(subset(mydata, Analyse5 == TRUE & AnyRed == "-" & nontarget_family == "Hemerobiidae")$articleID)

### Thysanoptera herbivores
summary.rma(rma(yi = yi, vi = vi, method = "REML", data = subset(mydata, Analyse_Taxon == "Thysanoptera" & Analyse5 == TRUE & AnyRed == "-" & nontarget_f_group == "herbivore")))
summary(subset(mydata, Analyse_taxon == "Thysanoptera" & Analyse5 == TRUE & AnyRed == "-" & nontarget_f_group == "herbivore")$articleID)

### Thysanoptera predators
summary.rma(rma(yi = yi, vi = vi, method = "REML", data = subset(mydata, Analyse_Taxon == "Thysanoptera" & Analyse5 == TRUE & AnyRed == "-" & nontarget_f_group == "predator")))
summary(subset(mydata, Analyse_taxon == "Thysanoptera" & Analyse5 == TRUE & AnyRed == "-" & nontarget_f_group == "predator")$articleID)

### Parasitoids in Lepidoptera-targeted maize excluding parasitoids of O. nubilalis larvae ###
summary.rma(rma(yi = yi, vi = vi, method = "REML", data = subset(mydata, nontarget_f_group == "parasitoid" & Analyse1 == TRUE & Analyse5 == TRUE & AnyRed == "-" & target == "Lepidoptera")))


#####################################################################################
### Subgroup-analyses on species and lower taxon level for untreated Bt and non-Bt maize.
### Records with any red flag in the critical appraisal excluded. 
### All Bt proteins included.
### MODERATOR ANALYSES: Target order of Bt proteins
### Table S7.10
#####################################################################################

### Oribatidae
summary.rma(rma(yi = yi, vi = vi, mods = ~target -1, method = "REML", data = subset(mydata, Analyse_Taxon == "Acarina" & Analyse5 == TRUE & AnyRed == "-" & nontarget_finest_grouping != "Mesostigmata")))

### Bathyphantes gracilis
summary.rma(rma(yi = yi, vi = vi, mods = ~target -1, method = "REML", data = subset(mydata, Analyse5 == TRUE & AnyRed == "-" & nontarget_species == "Bathyphantes gracilis")))

### Erigone atra
summary.rma(rma(yi = yi, vi = vi, mods = ~target -1, method = "REML", data = subset(mydata, Analyse5 == TRUE & AnyRed == "-" & nontarget_species == "Erigone atra")))

### Oedothorax apicatus
summary.rma(rma(yi = yi, vi = vi, mods = ~target -1, method = "REML", data = subset(mydata, Analyse5 == TRUE & AnyRed == "-" & nontarget_species == "Oedothorax apicatus")))

### Porrhomma microphthalmum
summary.rma(rma(yi = yi, vi = vi, mods = ~target -1, method = "REML", data = subset(mydata, Analyse5 == TRUE & AnyRed == "-" & nontarget_species == "Porrhomma microphthalmum")))

### Pardosa agrestis
summary.rma(rma(yi = yi, vi = vi, mods = ~target -1, method = "REML", data = subset(mydata, Analyse5 == TRUE & AnyRed == "-" & nontarget_species == "Pardosa agrestis")))

### Chilopoda
summary.rma(rma(yi = yi, vi = vi, mods = ~target -1, method = "REML", data = subset(mydata, Analyse_Taxon == "Myriapoda" & Analyse5 == TRUE & AnyRed == "-")))

### Anchomenus dorsalis
summary.rma(rma(yi = yi, vi = vi, mods = ~target -1, method = "REML", data = subset(mydata, Analyse5 == TRUE & AnyRed == "-" & nontarget_species == "Anchomenus dorsalis")))

### Bembidion lampros
summary.rma(rma(yi = yi, vi = vi, mods = ~target -1, method = "REML", data = subset(mydata, Analyse5 == TRUE & AnyRed == "-" & nontarget_species == "Bembidion lampros")))

### Bembidion obtusum
summary.rma(rma(yi = yi, vi = vi, mods = ~target -1, method = "REML", data = subset(mydata, Analyse5 == TRUE & AnyRed == "-" & nontarget_species == "Bembidion obtusum")))

### Bembidion quadrimaculatum
summary.rma(rma(yi = yi, vi = vi, mods = ~target -1, method = "REML", data = subset(mydata, Analyse5 == TRUE & AnyRed == "-" & nontarget_species == "Bembidion quadrimaculatum")))

### Calathus fuscipes
summary.rma(rma(yi = yi, vi = vi, mods = ~target -1, method = "REML", data = subset(mydata, Analyse5 == TRUE & AnyRed == "-" & nontarget_species == "Calathus fuscipes")))

### Harpalus affinis
summary.rma(rma(yi = yi, vi = vi, mods = ~target -1, method = "REML", data = subset(mydata, Analyse5 == TRUE & AnyRed == "-" & nontarget_species == "Harpalus affinis")))

### Harpalus rufipes
summary.rma(rma(yi = yi, vi = vi, mods = ~target -1, method = "REML", data = subset(mydata, Analyse5 == TRUE & AnyRed == "-" & nontarget_species == "Harpalus rufipes")))

### Poecilus cupreus
summary.rma(rma(yi = yi, vi = vi, mods = ~target -1, method = "REML", data = subset(mydata, Analyse5 == TRUE & AnyRed == "-" & nontarget_species == "Poecilus cupreus")))

### Pterostichus melanarius
summary.rma(rma(yi = yi, vi = vi, mods = ~target -1, method = "REML", data = subset(mydata, Analyse5 == TRUE & AnyRed == "-" & nontarget_species == "Pterostichus melanarius")))

### Trechus quadristriatus
summary.rma(rma(yi = yi, vi = vi, mods = ~target -1, method = "REML", data = subset(mydata, Analyse5 == TRUE & AnyRed == "-" & nontarget_species == "Trechus quadristriatus")))

### Alticini
summary.rma(rma(yi = yi, vi = vi, mods = ~target -1, method = "REML", data = subset(mydata, Analyse_Taxon == "Chrysomelidae" & Analyse5 == TRUE & AnyRed == "-" & nontarget_finest_grouping != "Diabrotica spp.")))

### Diabrotica spp.
summary.rma(rma(yi = yi, vi = vi, mods = ~target -1, method = "REML", data = subset(mydata, Analyse5 == TRUE & AnyRed == "-" & nontarget_finest_grouping == "Diabrotica spp.")))

### Coleomegilla maculata
summary.rma(rma(yi = yi, vi = vi, mods = ~target -1, method = "REML", data = subset(mydata, Analyse5 == TRUE & AnyRed == "-" & nontarget_species == "Coleomegilla maculata")))

### Scymnus spp.
summary.rma(rma(yi = yi, vi = vi, mods = ~target -1, method = "REML", data = subset(mydata, Analyse5 == TRUE & AnyRed == "-" & (nontarget_finest_grouping == "Scymnus" | nontarget_finest_grouping == "Scymninae" | nontarget_finest_grouping == "Scymnus levaillanti"))))

### Aleochara bipustulata
summary.rma(rma(yi = yi, vi = vi, mods = ~target -1, method = "REML", data = subset(mydata, Analyse5 == TRUE & AnyRed == "-" & nontarget_species == "Aleochara bipustulata")))

### Anotylus rugosus
summary.rma(rma(yi = yi, vi = vi, mods = ~target -1, method = "REML", data = subset(mydata, Analyse5 == TRUE & AnyRed == "-" & nontarget_species == "Anotylus rugosus")))

### Orius insidiosus
summary.rma(rma(yi = yi, vi = vi, mods = ~target -1, method = "REML", data = subset(mydata, Analyse5 == TRUE & AnyRed == "-" & nontarget_species == "Orius insidiosus")))

### Metopolophium dirhodum
summary.rma(rma(yi = yi, vi = vi, mods = ~target -1, method = "REML", data = subset(mydata, Analyse5 == TRUE & AnyRed == "-" & nontarget_species == "Metopolophium dirhodum")))

### Rhopalosiphum padi
summary.rma(rma(yi = yi, vi = vi, mods = ~target -1, method = "REML", data = subset(mydata, Analyse5 == TRUE & AnyRed == "-" & nontarget_species == "Rhopalosiphum padi")))

### Sitobion avenae
summary.rma(rma(yi = yi, vi = vi, mods = ~target -1, method = "REML", data = subset(mydata, Analyse5 == TRUE & AnyRed == "-" & nontarget_species == "Sitobion avenae")))

### Zyginidia scutellaris
summary.rma(rma(yi = yi, vi = vi, mods = ~target -1, method = "REML", data = subset(mydata, Analyse_Taxon == "Cicadellidae" & Analyse5 == TRUE & AnyRed == "-")))

### Chrysopidae
summary.rma(rma(yi = yi, vi = vi, mods = ~target -1, method = "REML", data = subset(mydata, Analyse5 == TRUE & AnyRed == "-" & nontarget_family == "Chrysopidae")))

### Chrysoperla carnea
summary.rma(rma(yi = yi, vi = vi, mods = ~target -1, method = "REML", data = subset(mydata, Analyse5 == TRUE & AnyRed == "-" & nontarget_species == "Chrysoperla carnea")))

### Hemerobiidae
summary.rma(rma(yi = yi, vi = vi, mods = ~target -1, method = "REML", data = subset(mydata, Analyse5 == TRUE & AnyRed == "-" & nontarget_family == "Hemerobiidae")))

### Thysanoptera herbivores
summary.rma(rma(yi = yi, vi = vi, mods = ~target -1, method = "REML", data = subset(mydata, Analyse_Taxon == "Thysanoptera" & Analyse5 == TRUE & AnyRed == "-" & nontarget_f_group == "herbivore")))


#####################################################################################
### Subgroup-analyses on sampling methods for untreated Bt and non-Bt maize.
### Records with any red flag in the critical appraisal excluded. 
### All Bt proteins included.
### Table S7.11
#####################################################################################

### Acarina - soil extraction
summary.rma(rma(yi = yi, vi = vi, method = "REML", data = subset(mydata, Analyse_Taxon == "Acarina" & Analyse6 == TRUE & AnyRed == "-" & sampling_method == "soil extraction")))
summary(subset(mydata, Analyse_Taxon == "Acarina" & Analyse6 == TRUE & AnyRed == "-" & sampling_method == "soil extraction")$articleID)

### Acarina - pitfall trap
summary.rma(rma(yi = yi, vi = vi, method = "REML", data = subset(mydata, Analyse_Taxon == "Acarina" & Analyse6 == TRUE & AnyRed == "-" & sampling_method == "pitfall trap")))
summary(subset(mydata, Analyse_Taxon == "Acarina" & Analyse6 == TRUE & AnyRed == "-" & sampling_method == "pitfall trap")$articleID)

### Acarina - litter extraction
summary.rma(rma(yi = yi, vi = vi, method = "REML", data = subset(mydata, Analyse_Taxon == "Acarina" & Analyse6 == TRUE & AnyRed == "-" & sampling_method == "litter extraction")))
summary(subset(mydata, Analyse_Taxon == "Acarina" & Analyse6 == TRUE & AnyRed == "-" & sampling_method == "litter extraction")$articleID)

### Araneae - pitfall trap
summary.rma(rma(yi = yi, vi = vi, method = "REML", data = subset(mydata, Analyse_Taxon == "Araneae" & Analyse6 == TRUE & AnyRed == "-" & sampling_method == "pitfall trap")))
summary(subset(mydata, Analyse_Taxon == "Araneae" & Analyse6 == TRUE & AnyRed == "-" & sampling_method == "pitfall trap")$articleID)

### Araneae - visual counts
summary.rma(rma(yi = yi, vi = vi, method = "REML", data = subset(mydata, Analyse_Taxon == "Araneae" & Analyse6 == TRUE & AnyRed == "-" & sampling_method == "visual counts")))
summary(subset(mydata, Analyse_Taxon == "Araneae" & Analyse6 == TRUE & AnyRed == "-" & sampling_method == "visual counts")$articleID)

### Araneae - sticky trap
summary.rma(rma(yi = yi, vi = vi, method = "REML", data = subset(mydata, Analyse_Taxon == "Araneae" & Analyse6 == TRUE & AnyRed == "-" & sampling_method == "sticky trap")))
summary(subset(mydata, Analyse_Taxon == "Araneae" & Analyse6 == TRUE & AnyRed == "-" & sampling_method == "sticky trap")$articleID)

### Araneae - beat cloth
summary.rma(rma(yi = yi, vi = vi, method = "REML", data = subset(mydata, Analyse_Taxon == "Araneae" & Analyse6 == TRUE & AnyRed == "-" & sampling_method == "beat cloth")))
summary(subset(mydata, Analyse_Taxon == "Araneae" & Analyse6 == TRUE & AnyRed == "-" & sampling_method == "beat cloth")$articleID)

### Araneae - litter extraction
summary.rma(rma(yi = yi, vi = vi, method = "REML", data = subset(mydata, Analyse_Taxon == "Araneae" & Analyse6 == TRUE & AnyRed == "-" & sampling_method == "litter extraction")))
summary(subset(mydata, Analyse_Taxon == "Araneae" & Analyse6 == TRUE & AnyRed == "-" & sampling_method == "litter extraction")$articleID)

### Araneae - plant removal
summary.rma(rma(yi = yi, vi = vi, method = "REML", data = subset(mydata, Analyse_Taxon == "Araneae" & Analyse6 == TRUE & AnyRed == "-" & sampling_method == "plant removal and sorting in the lab")))
summary(subset(mydata, Analyse_Taxon == "Araneae" & Analyse6 == TRUE & AnyRed == "-" & sampling_method == "plant removal and sorting in the lab")$articleID)

### Araneae - vac-aspirator
summary.rma(rma(yi = yi, vi = vi, method = "REML", data = subset(mydata, Analyse_Taxon == "Araneae" & Analyse6 == TRUE & AnyRed == "-" & sampling_method == "vac-aspirator")))
summary(subset(mydata, Analyse_Taxon == "Araneae" & Analyse6 == TRUE & AnyRed == "-" & sampling_method == "vac-aspirator")$articleID)

### Opiliones - pitfall trap
summary.rma(rma(yi = yi, vi = vi, method = "REML", data = subset(mydata, Analyse_Taxon == "Opiliones" & Analyse6 == TRUE & AnyRed == "-" & sampling_method == "pitfall trap")))
summary(subset(mydata, Analyse_Taxon == "Acarina" & Analyse6 == TRUE & AnyRed == "-" & sampling_method == "soil extraction"$articleID)

### Myriapoda - pitfall trap
summary.rma(rma(yi = yi, vi = vi, method = "REML", data = subset(mydata, Analyse_Taxon == "Myriapoda" & Analyse6 == TRUE & AnyRed == "-" & sampling_method == "pitfall trap")))
summary(subset(mydata, Analyse_Taxon == "Myriapoda" & Analyse6 == TRUE & AnyRed == "-" & sampling_method == "pitfall trap")$articleID)

### Myriapoda - litter extraction
summary.rma(rma(yi = yi, vi = vi, method = "REML", data = subset(mydata, Analyse_Taxon == "Myriapoda" & Analyse6 == TRUE & AnyRed == "-" & sampling_method == "litter extraction")))
summary(subset(mydata, Analyse_Taxon == "Myriapoda" & Analyse6 == TRUE & AnyRed == "-" & sampling_method == "litter extraction")$articleID)

### Oligochaeta - soil extraction
summary.rma(rma(yi = yi, vi = vi, method = "REML", data = subset(mydata, Analyse_Taxon == "Oligochaeta" & Analyse6 == TRUE & AnyRed == "-" & sampling_method == "soil extraction")))
summary(subset(mydata, Analyse_Taxon == "Oligochaeta" & Analyse6 == TRUE & AnyRed == "-" & sampling_method == "soil extraction")$articleID)

### Collembola - pitfall trap
summary.rma(rma(yi = yi, vi = vi, method = "REML", data = subset(mydata, Analyse_Taxon == "Collembola" & Analyse6 == TRUE & AnyRed == "-" & sampling_method == "pitfall trap")))
summary(subset(mydata, Analyse_Taxon == "Collembola" & Analyse6 == TRUE & AnyRed == "-" & sampling_method == "pitfall trap")$articleID)

### Collembola - soil extraction
summary.rma(rma(yi = yi, vi = vi, method = "REML", data = subset(mydata, Analyse_Taxon == "Collembola" & Analyse6 == TRUE & AnyRed == "-" & sampling_method == "soil extraction")))
summary(subset(mydata, Analyse_Taxon == "Collembola" & Analyse6 == TRUE & AnyRed == "-" & sampling_method == "soil extraction")$articleID)

### Collembola - litter extraction
summary.rma(rma(yi = yi, vi = vi, method = "REML", data = subset(mydata, Analyse_Taxon == "Collembola" & Analyse6 == TRUE & AnyRed == "-" & sampling_method == "litter extraction")))
summary(subset(mydata, Analyse_Taxon == "Collembola" & Analyse6 == TRUE & AnyRed == "-" & sampling_method == "litter extraction")$articleID)

### Nematoda - soil extraction
summary.rma(rma(yi = yi, vi = vi, method = "REML", data = subset(mydata, Analyse_Taxon == "Nematoda" & Analyse6 == TRUE & AnyRed == "-" & sampling_method == "soil extraction")))
summary(subset(mydata, Analyse_Taxon == "Nematoda" & Analyse6 == TRUE & AnyRed == "-" & sampling_method == "soil extraction")$articleID)

### Anthicidae - pitfall trap
summary.rma(rma(yi = yi, vi = vi, method = "REML", data = subset(mydata, Analyse_Taxon == "Anthicidae" & Analyse6 == TRUE & AnyRed == "-" & sampling_method == "pitfall trap")))
summary(subset(mydata, Analyse_Taxon == "Anthicidae" & Analyse6 == TRUE & AnyRed == "-" & sampling_method == "pitfall trap")$articleID)

### Carabidae - pitfall trap
summary.rma(rma(yi = yi, vi = vi, method = "REML", data = subset(mydata, Analyse_Taxon == "Carabidae" & Analyse6 == TRUE & AnyRed == "-" & sampling_method == "pitfall trap")))
summary(subset(mydata, Analyse_Taxon == "Carabidae" & Analyse6 == TRUE & AnyRed == "-" & sampling_method == "pitfall trap")$articleID)

### Carabidae - litter extraction
summary.rma(rma(yi = yi, vi = vi, method = "REML", data = subset(mydata, Analyse_Taxon == "Carabidae" & Analyse6 == TRUE & AnyRed == "-" & sampling_method == "litter extraction")))
summary(subset(mydata, Analyse_Taxon == "Carabidae" & Analyse6 == TRUE & AnyRed == "-" & sampling_method == "litter extraction")$articleID)

### Chrysomelidae - sticky trap
summary.rma(rma(yi = yi, vi = vi, method = "REML", data = subset(mydata, Analyse_Taxon == "Chrysomelidae" & Analyse6 == TRUE & AnyRed == "-" & sampling_method == "sticky trap")))
summary(subset(mydata, Analyse_Taxon == "Chrysomelidae" & Analyse6 == TRUE & AnyRed == "-" & sampling_method == "sticky trap")$articleID)

### Chrysomelidae - visual counts
summary.rma(rma(yi = yi, vi = vi, method = "REML", data = subset(mydata, Analyse_Taxon == "Chrysomelidae" & Analyse6 == TRUE & AnyRed == "-" & sampling_method == "visual counts")))
summary(subset(mydata, Analyse_Taxon == "Chrysomelidae" & Analyse6 == TRUE & AnyRed == "-" & sampling_method == "visual counts")$articleID)

### Chrysomelidae - pitfall trap
summary.rma(rma(yi = yi, vi = vi, method = "REML", data = subset(mydata, Analyse_Taxon == "Chrysomelidae" & Analyse6 == TRUE & AnyRed == "-" & sampling_method == "pitfall trap")))
summary(subset(mydata, Analyse_Taxon == "Chrysomelidae" & Analyse6 == TRUE & AnyRed == "-" & sampling_method == "pitfall trap")$articleID)

### Cicindelidae - pitfall trap
summary.rma(rma(yi = yi, vi = vi, method = "REML", data = subset(mydata, Analyse_Taxon == "Cicindelidae" & Analyse6 == TRUE & AnyRed == "-" & sampling_method == "pitfall trap")))
summary(subset(mydata, Analyse_Taxon == "Cicindelidae" & Analyse6 == TRUE & AnyRed == "-" & sampling_method == "pitfall trap")$articleID)

### Coccinellidae - visual counts
summary.rma(rma(yi = yi, vi = vi, method = "REML", data = subset(mydata, Analyse_Taxon == "Coccinellidae" & Analyse6 == TRUE & AnyRed == "-" & sampling_method == "visual counts")))
summary(subset(mydata, Analyse_Taxon == "Coccinellidae" & Analyse6 == TRUE & AnyRed == "-" & sampling_method == "visual counts")$articleID)

### Coccinellidae - sticky trap
summary.rma(rma(yi = yi, vi = vi, method = "REML", data = subset(mydata, Analyse_Taxon == "Coccinellidae" & Analyse6 == TRUE & AnyRed == "-" & sampling_method == "sticky trap")))
summary(subset(mydata, Analyse_Taxon == "Coccinellidae" & Analyse6 == TRUE & AnyRed == "-" & sampling_method == "sticky trap")$articleID)

### Elateridae - pitfall trap
summary.rma(rma(yi = yi, vi = vi, method = "REML", data = subset(mydata, Analyse_Taxon == "Elateridae" & Analyse6 == TRUE & AnyRed == "-" & sampling_method == "pitfall trap")))
summary(subset(mydata, Analyse_Taxon == "Elateridae" & Analyse6 == TRUE & AnyRed == "-" & sampling_method == "pitfall trap")$articleID)

### Nitidulidae - visual counts
summary.rma(rma(yi = yi, vi = vi, method = "REML", data = subset(mydata, Analyse_Taxon == "Nitidulidae" & Analyse6 == TRUE & AnyRed == "-" & sampling_method == "visual counts")))
summary(subset(mydata, Analyse_Taxon == "Nitidulidae" & Analyse6 == TRUE & AnyRed == "-" & sampling_method == "visual counts")$articleID)

### Scarabaeidae - pitfall trap
summary.rma(rma(yi = yi, vi = vi, method = "REML", data = subset(mydata, Analyse_Taxon == "Scarabaeidae" & Analyse6 == TRUE & AnyRed == "-" & sampling_method == "pitfall trap")))
summary(subset(mydata, Analyse_Taxon == "Scarabaeidae" & Analyse6 == TRUE & AnyRed == "-" & sampling_method == "pitfall trap")$articleID)

### Staphylinidae - pitfall trap
summary.rma(rma(yi = yi, vi = vi, method = "REML", data = subset(mydata, Analyse_Taxon == "Staphylinidae" & Analyse6 == TRUE & AnyRed == "-" & sampling_method == "pitfall trap")))
summary(subset(mydata, Analyse_Taxon == "Staphylinidae" & Analyse6 == TRUE & AnyRed == "-" & sampling_method == "pitfall trap")$articleID)

### Staphylinidae - sticky trap
summary.rma(rma(yi = yi, vi = vi, method = "REML", data = subset(mydata, Analyse_Taxon == "Staphylinidae" & Analyse6 == TRUE & AnyRed == "-" & sampling_method == "sticky trap")))
summary(subset(mydata, Analyse_Taxon == "Staphylinidae" & Analyse6 == TRUE & AnyRed == "-" & sampling_method == "sticky trap")$articleID)

### Staphylinidae - litter extraction
summary.rma(rma(yi = yi, vi = vi, method = "REML", data = subset(mydata, Analyse_Taxon == "Staphylinidae" & Analyse6 == TRUE & AnyRed == "-" & sampling_method == "litter extraction")))
summary(subset(mydata, Analyse_Taxon == "Staphylinidae" & Analyse6 == TRUE & AnyRed == "-" & sampling_method == "litter extraction")$articleID)

### Dermaptera - pitfall trap
summary.rma(rma(yi = yi, vi = vi, method = "REML", data = subset(mydata, Analyse_Taxon == "Dermaptera" & Analyse6 == TRUE & AnyRed == "-" & sampling_method == "pitfall trap")))
summary(subset(mydata, Analyse_Taxon == "Dermaptera" & Analyse6 == TRUE & AnyRed == "-" & sampling_method == "pitfall trap")$articleID)

### Syrphidae - sticky trap
summary.rma(rma(yi = yi, vi = vi, method = "REML", data = subset(mydata, Analyse_Taxon == "Acarina" & Analyse6 == TRUE & AnyRed == "-" & sampling_method == "soil extraction"))
summary(subset(mydata, Analyse_Taxon == "Acarina" & Analyse6 == TRUE & AnyRed == "-" & sampling_method == "soil extraction")$articleID)

### Syrphidae - visual counts
summary.rma(rma(yi = yi, vi = vi, method = "REML", data = subset(mydata, Analyse_Taxon == "Syrphidae" & Analyse6 == TRUE & AnyRed == "-" & sampling_method == "visual counts")))
summary(subset(mydata, Analyse_Taxon == "Syrphidae" & Analyse6 == TRUE & AnyRed == "-" & sampling_method == "visual counts")$articleID)

### Anthocoridae - visual counts
summary.rma(rma(yi = yi, vi = vi, method = "REML", data = subset(mydata, Analyse_Taxon == "Anthocoridae" & Analyse6 == TRUE & AnyRed == "-" & sampling_method == "visual counts")))
summary(subset(mydata, Analyse_Taxon == "Anthocoridae" & Analyse6 == TRUE & AnyRed == "-" & sampling_method == "visual counts")$articleID)

### Anthocoridae - sticky trap
summary.rma(rma(yi = yi, vi = vi, method = "REML", data = subset(mydata, Analyse_Taxon == "Anthocoridae" & Analyse6 == TRUE & AnyRed == "-" & sampling_method == "sticky trap")))
summary(subset(mydata, Analyse_Taxon == "Anthocoridae" & Analyse6 == TRUE & AnyRed == "-" & sampling_method == "sticky trap")$articleID)

### Anthocoridae - plant removal
summary.rma(rma(yi = yi, vi = vi, method = "REML", data = subset(mydata, Analyse_Taxon == "Anthocoridae" & Analyse6 == TRUE & AnyRed == "-" & sampling_method == "plant removal and sorting in the lab")))
summary(subset(mydata, Analyse_Taxon == "Anthocoridae" & Analyse6 == TRUE & AnyRed == "-" & sampling_method == "plant removal and sorting in the lab")$articleID)

### Anthocoridae - beat cloth
summary.rma(rma(yi = yi, vi = vi, method = "REML", data = subset(mydata, Analyse_Taxon == "Anthocoridae" & Analyse6 == TRUE & AnyRed == "-" & sampling_method == "beat cloth")))
summary(subset(mydata, Analyse_Taxon == "Anthocoridae" & Analyse6 == TRUE & AnyRed == "-" & sampling_method == "beat cloth")$articleID)

### Aphididae - visual counts
summary.rma(rma(yi = yi, vi = vi, method = "REML", data = subset(mydata, Analyse_Taxon == "Aphididae" & Analyse6 == TRUE & AnyRed == "-" & sampling_method == "visual counts")))
summary(subset(mydata, Analyse_Taxon == "Aphididae" & Analyse6 == TRUE & AnyRed == "-" & sampling_method == "visual counts")$articleID)

### Aphididae - sticky trap
summary.rma(rma(yi = yi, vi = vi, method = "REML", data = subset(mydata, Analyse_Taxon == "Aphididae" & Analyse6 == TRUE & AnyRed == "-" & sampling_method == "sticky trap")))
summary(subset(mydata, Analyse_Taxon == "Aphididae" & Analyse6 == TRUE & AnyRed == "-" & sampling_method == "sticky trap")$articleID)

### Aphididae - plant removal
summary.rma(rma(yi = yi, vi = vi, method = "REML", data = subset(mydata, Analyse_Taxon == "Aphididae" & Analyse6 == TRUE & AnyRed == "-" & sampling_method == "plant removal and sorting in the lab")))
summary(subset(mydata, Analyse_Taxon == "Aphididae" & Analyse6 == TRUE & AnyRed == "-" & sampling_method == "plant removal and sorting in the lab")$articleID)

### Aphididae - beat cloth
summary.rma(rma(yi = yi, vi = vi, method = "REML", data = subset(mydata, Analyse_Taxon == "Aphididae" & Analyse6 == TRUE & AnyRed == "-" & sampling_method == "beat cloth")))
summary(subset(mydata, Analyse_Taxon == "Aphididae" & Analyse6 == TRUE & AnyRed == "-" & sampling_method == "beat cloth")$articleID)

### Cicadellidae - sticky trap
summary.rma(rma(yi = yi, vi = vi, method = "REML", data = subset(mydata, Analyse_Taxon == "Cicadellidae" & Analyse6 == TRUE & AnyRed == "-" & sampling_method == "sticky trap")))
summary(subset(mydata, Analyse_Taxon == "Cicadellidae" & Analyse6 == TRUE & AnyRed == "-" & sampling_method == "sticky trap")$articleID)

### Cicadellidae - visual counts
summary.rma(rma(yi = yi, vi = vi, method = "REML", data = subset(mydata, Analyse_Taxon == "Cicadellidae" & Analyse6 == TRUE & AnyRed == "-" & sampling_method == "visual counts")))
summary(subset(mydata, Analyse_Taxon == "Cicadellidae" & Analyse6 == TRUE & AnyRed == "-" & sampling_method == "visual counts")$articleID)

### Cicadellidae - sweep net
summary.rma(rma(yi = yi, vi = vi, method = "REML", data = subset(mydata, Analyse_Taxon == "Cicadellidae" & Analyse6 == TRUE & AnyRed == "-" & sampling_method == "sweep net")))
summary(subset(mydata, Analyse_Taxon == "Cicadellidae" & Analyse6 == TRUE & AnyRed == "-" & sampling_method == "sweep net")$articleID)

### Cicadellidae - plant removal
summary.rma(rma(yi = yi, vi = vi, method = "REML", data = subset(mydata, Analyse_Taxon == "Cicadellidae" & Analyse6 == TRUE & AnyRed == "-" & sampling_method == "plant removal and sorting in the lab")))
summary(subset(mydata, Analyse_Taxon == "Cicadellidae" & Analyse6 == TRUE & AnyRed == "-" & sampling_method == "plant removal and sorting in the lab")$articleID)

### Miridae - sticky trap
summary.rma(rma(yi = yi, vi = vi, method = "REML", data = subset(mydata, Analyse_Taxon == "Miridae" & Analyse6 == TRUE & AnyRed == "-" & sampling_method == "sticky trap")))
summary(subset(mydata, Analyse_Taxon == "Miridae" & Analyse6 == TRUE & AnyRed == "-" & sampling_method == "sticky trap")$articleID)

### Nabidae - visual counts
summary.rma(rma(yi = yi, vi = vi, method = "REML", data = subset(mydata, Analyse_Taxon == "Nabidae" & Analyse6 == TRUE & AnyRed == "-" & sampling_method == "visual counts")))
summary(subset(mydata, Analyse_Taxon == "Nabidae" & Analyse6 == TRUE & AnyRed == "-" & sampling_method == "visual counts")$articleID)

### Pentatomidae - visual counts
summary.rma(rma(yi = yi, vi = vi, method = "REML", data = subset(mydata, Analyse_Taxon == "Pentatomidae" & Analyse6 == TRUE & AnyRed == "-" & sampling_method == "visual counts")))
summary(subset(mydata, Analyse_Taxon == "Pentatomidae" & Analyse6 == TRUE & AnyRed == "-" & sampling_method == "visual counts")$articleID)

### Braconidae - sticky trap
summary.rma(rma(yi = yi, vi = vi, method = "REML", data = subset(mydata, Analyse_Taxon == "Braconidae" & Analyse6 == TRUE & AnyRed == "-" & sampling_method == "sticky trap")))
summary(subset(mydata, Analyse_Taxon == "Braconidae" & Analyse6 == TRUE & AnyRed == "-" & sampling_method == "sticky trap")$articleID)

### Formicidae - pitfall trap
summary.rma(rma(yi = yi, vi = vi, method = "REML", data = subset(mydata, Analyse_Taxon == "Formicidae" & Analyse6 == TRUE & AnyRed == "-" & sampling_method == "pitfall trap")))
summary(subset(mydata, Analyse_Taxon == "Formicidae" & Analyse6 == TRUE & AnyRed == "-" & sampling_method == "pitfall trap")$articleID)

### Neuroptera - sticky trap
summary.rma(rma(yi = yi, vi = vi, method = "REML", data = subset(mydata, Analyse_Taxon == "Neuroptera" & Analyse6 == TRUE & AnyRed == "-" & sampling_method == "sticky trap")))
summary(subset(mydata, Analyse_Taxon == "Neuroptera" & Analyse6 == TRUE & AnyRed == "-" & sampling_method == "sticky trap")$articleID)

### Neuroptera - visual counts
summary.rma(rma(yi = yi, vi = vi, method = "REML", data = subset(mydata, Analyse_Taxon == "Neuroptera" & Analyse6 == TRUE & AnyRed == "-" & sampling_method == "visual counts")))
summary(subset(mydata, Analyse_Taxon == "Neuroptera" & Analyse6 == TRUE & AnyRed == "-" & sampling_method == "visual counts")$articleID)

### Neuroptera - plant removal
summary.rma(rma(yi = yi, vi = vi, method = "REML", data = subset(mydata, Analyse_Taxon == "Neuroptera" & Analyse6 == TRUE & AnyRed == "-" & sampling_method == "plant removal and sorting in the lab")))
summary(subset(mydata, Analyse_Taxon == "Neuroptera" & Analyse6 == TRUE & AnyRed == "-" & sampling_method == "plant removal and sorting in the lab")$articleID)

### Orthoptera - pitfall trap
summary.rma(rma(yi = yi, vi = vi, method = "REML", data = subset(mydata, Analyse_Taxon == "Orthoptera" & Analyse6 == TRUE & AnyRed == "-" & sampling_method == "pitfall trap")))
summary(subset(mydata, Analyse_Taxon == "Orthoptera" & Analyse6 == TRUE & AnyRed == "-" & sampling_method == "pitfall trap")$articleID)

### Thysanoptera - sticky trap
summary.rma(rma(yi = yi, vi = vi, method = "REML", data = subset(mydata, Analyse_Taxon == "Thysanoptera" & Analyse6 == TRUE & AnyRed == "-" & sampling_method == "sticky trap")))
summary(subset(mydata, Analyse_Taxon == "Thysanoptera" & Analyse6 == TRUE & AnyRed == "-" & sampling_method == "sticky trap")$articleID)

### Thysanoptera - plant removal
summary.rma(rma(yi = yi, vi = vi, method = "REML", data = subset(mydata, Analyse_Taxon == "Thysanoptera" & Analyse6 == TRUE & AnyRed == "-" & sampling_method == "plant removal and sorting in the lab")))
summary(subset(mydata, Analyse_Taxon == "Thysanoptera" & Analyse6 == TRUE & AnyRed == "-" & sampling_method == "plant removal and sorting in the lab")$articleID)

### Thysanoptera - visual counts
summary.rma(rma(yi = yi, vi = vi, method = "REML", data = subset(mydata, Analyse_Taxon == "Thysanoptera" & Analyse6 == TRUE & AnyRed == "-" & sampling_method == "visual counts")))
summary(subset(mydata, Analyse_Taxon == "Thysanoptera" & Analyse6 == TRUE & AnyRed == "-" & sampling_method == "visual counts")$articleID)

### Thysanoptera - beat cloth
summary.rma(rma(yi = yi, vi = vi, method = "REML", data = subset(mydata, Analyse_Taxon == "Thysanoptera" & Analyse6 == TRUE & AnyRed == "-" & sampling_method == "beat cloth")))
summary(subset(mydata, Analyse_Taxon == "Thysanoptera" & Analyse6 == TRUE & AnyRed == "-" & sampling_method == "beat cloth")$articleID)


#####################################################################################
### Subgroup-analyses on juvenile life stages for untreated Bt and non-Bt maize.
### Records with any red flag in the critical appraisal excluded. 
### All Bt proteins included.
### Table S7.11
#####################################################################################

### Carabidae - larvae
summary.rma(rma(yi = yi, vi = vi, method = "REML", data = subset(mydata, Analyse_Taxon == "Carabidae" & Analyse7 == TRUE & AnyRed == "-")))
summary(subset(mydata, Analyse_Taxon == "Carabidae" & Analyse7 == TRUE & AnyRed == "-")$articleID)

### Coccinellidae - eggs
summary.rma(rma(yi = yi, vi = vi, method = "REML", data = subset(mydata, Analyse_Taxon == "Coccinellidae" & Analyse7 == TRUE & AnyRed == "-" & nontarget_life_stage == "Eggs")))
summary(subset(mydata, Analyse_Taxon == "Coccinellidae" & Analyse7 == TRUE & AnyRed == "-" & nontarget_life_stage == "Eggs")$articleID)

### Coccinellidae - larvae & pupae
summary.rma(rma(yi = yi, vi = vi, method = "REML", data = subset(mydata, Analyse_Taxon == "Coccinellidae" & Analyse7 == TRUE & AnyRed == "-" & nontarget_life_stage != "Eggs")))
summary(subset(mydata, Analyse_Taxon == "Coccinellidae" & Analyse7 == TRUE & AnyRed == "-" & nontarget_life_stage != "Eggs")$articleID)

### Syrphidae - larvae & pupae
summary.rma(rma(yi = yi, vi = vi, method = "REML", data = subset(mydata, Analyse_Taxon == "Syrphidae" & Analyse7 == TRUE & AnyRed == "-" & nontarget_life_stage != "Eggs")))
summary(subset(mydata, Analyse_Taxon == "Syrphidae" & Analyse7 == TRUE & AnyRed == "-" & nontarget_life_stage != "Eggs")$articleID)

### Tachinidae - larvae & pupae
summary.rma(rma(yi = yi, vi = vi, method = "REML", data = subset(mydata, Analyse_Taxon == "Tachinidae" & Analyse7 == TRUE & AnyRed == "-")))
summary(subset(mydata, Analyse_Taxon == "Tachinidae" & Analyse7 == TRUE & AnyRed == "-")$articleID)

### Anthocoridae - nymphs
summary.rma(rma(yi = yi, vi = vi, method = "REML", data = subset(mydata, Analyse_Taxon == "Anthocoridae" & Analyse7 == TRUE & AnyRed == "-")))
summary(subset(mydata, Analyse_Taxon == "Anthocoridae" & Analyse7 == TRUE & AnyRed == "-")$articleID)

### Neuroptera - eggs
summary.rma(rma(yi = yi, vi = vi, method = "REML", data = subset(mydata, Analyse_Taxon == "Neuroptera" & Analyse7 == TRUE & AnyRed == "-" & nontarget_life_stage == "Eggs")))
summary(subset(mydata, Analyse_Taxon == "Neuroptera" & Analyse7 == TRUE & AnyRed == "-" & nontarget_life_stage == "Eggs")$articleID)


#####################################################################################
### Subgroup-analyses on sampling methods for untreated Bt and non-Bt maize.
### Records with any red flag in the critical appraisal excluded. 
### All Bt proteins included.
### MODERATOR ANALYSES: Target order of Bt proteins
### Table S7.12
#####################################################################################

### Acarina - soil extraction
summary.rma(rma(yi = yi, vi = vi, mods = ~target -1, method = "REML", data = subset(mydata, Analyse_Taxon == "Acarina" & Analyse6 == TRUE & AnyRed == "-" & sampling_method == "soil extraction")))

### Acarina - pitfall trap
summary.rma(rma(yi = yi, vi = vi, mods = ~target -1, method = "REML", data = subset(mydata, Analyse_Taxon == "Acarina" & Analyse6 == TRUE & AnyRed == "-" & sampling_method == "pitfall trap")))

### Acarina - litter extraction
summary.rma(rma(yi = yi, vi = vi, mods = ~target -1, method = "REML", data = subset(mydata, Analyse_Taxon == "Acarina" & Analyse6 == TRUE & AnyRed == "-" & sampling_method == "litter extraction")))

### Araneae - pitfall trap
summary.rma(rma(yi = yi, vi = vi, mods = ~target -1, method = "REML", data = subset(mydata, Analyse_Taxon == "Araneae" & Analyse6 == TRUE & AnyRed == "-" & sampling_method == "pitfall trap")))

### Araneae - visual counts
summary.rma(rma(yi = yi, vi = vi, mods = ~target -1, method = "REML", data = subset(mydata, Analyse_Taxon == "Araneae" & Analyse6 == TRUE & AnyRed == "-" & sampling_method == "visual counts")))

### Araneae - sticky trap
summary.rma(rma(yi = yi, vi = vi, mods = ~target -1, method = "REML", data = subset(mydata, Analyse_Taxon == "Araneae" & Analyse6 == TRUE & AnyRed == "-" & sampling_method == "sticky trap")))

### Araneae - beat cloth
summary.rma(rma(yi = yi, vi = vi, mods = ~target -1, method = "REML", data = subset(mydata, Analyse_Taxon == "Araneae" & Analyse6 == TRUE & AnyRed == "-" & sampling_method == "beat cloth")))

### Araneae - vac-aspirator
summary.rma(rma(yi = yi, vi = vi, mods = ~target -1, method = "REML", data = subset(mydata, Analyse_Taxon == "Araneae" & Analyse6 == TRUE & AnyRed == "-" & sampling_method == "vac-aspirator")))

### Opiliones - pitfall trap
summary.rma(rma(yi = yi, vi = vi, mods = ~target -1, method = "REML", data = subset(mydata, Analyse_Taxon == "Opiliones" & Analyse6 == TRUE & AnyRed == "-" & sampling_method == "pitfall trap")))

### Myriapoda - pitfall trap
summary.rma(rma(yi = yi, vi = vi, mods = ~target -1, method = "REML", data = subset(mydata, Analyse_Taxon == "Myriapoda" & Analyse6 == TRUE & AnyRed == "-" & sampling_method == "pitfall trap")))

### Oligochaeta - soil extraction
summary.rma(rma(yi = yi, vi = vi, mods = ~target -1, method = "REML", data = subset(mydata, Analyse_Taxon == "Oligochaeta" & Analyse6 == TRUE & AnyRed == "-" & sampling_method == "soil extraction")))

### Collembola - pitfall trap
summary.rma(rma(yi = yi, vi = vi, mods = ~target -1, method = "REML", data = subset(mydata, Analyse_Taxon == "Collembola" & Analyse6 == TRUE & AnyRed == "-" & sampling_method == "pitfall trap")))

### Collembola - soil extraction
summary.rma(rma(yi = yi, vi = vi, mods = ~target -1, method = "REML", data = subset(mydata, Analyse_Taxon == "Collembola" & Analyse6 == TRUE & AnyRed == "-" & sampling_method == "soil extraction")))

### Collembola - litter extraction
summary.rma(rma(yi = yi, vi = vi, mods = ~target -1, method = "REML", data = subset(mydata, Analyse_Taxon == "Collembola" & Analyse6 == TRUE & AnyRed == "-" & sampling_method == "litter extraction")))

### Nematoda - soil extraction
summary.rma(rma(yi = yi, vi = vi, mods = ~target -1, method = "REML", data = subset(mydata, Analyse_Taxon == "Nematoda" & Analyse6 == TRUE & AnyRed == "-" & sampling_method == "soil extraction")))

### Carabidae - pitfall trap
summary.rma(rma(yi = yi, vi = vi, mods = ~target -1, method = "REML", data = subset(mydata, Analyse_Taxon == "Carabidae" & Analyse6 == TRUE & AnyRed == "-" & sampling_method == "pitfall trap")))

### Chrysomelidae - sticky trap
summary.rma(rma(yi = yi, vi = vi, mods = ~target -1, method = "REML", data = subset(mydata, Analyse_Taxon == "Chrysomelidae" & Analyse6 == TRUE & AnyRed == "-" & sampling_method == "sticky trap")))

### Chrysomelidae - visual counts
summary.rma(rma(yi = yi, vi = vi, mods = ~target -1, method = "REML", data = subset(mydata, Analyse_Taxon == "Chrysomelidae" & Analyse6 == TRUE & AnyRed == "-" & sampling_method == "visual counts")))

### Coccinellidae - visual counts
summary.rma(rma(yi = yi, vi = vi, mods = ~target -1, method = "REML", data = subset(mydata, Analyse_Taxon == "Coccinellidae" & Analyse6 == TRUE & AnyRed == "-" & sampling_method == "visual counts")))

### Coccinellidae - sticky trap
summary.rma(rma(yi = yi, vi = vi, mods = ~target -1, method = "REML", data = subset(mydata, Analyse_Taxon == "Coccinellidae" & Analyse6 == TRUE & AnyRed == "-" & sampling_method == "sticky trap")))

### Elateridae - pitfall trap
summary.rma(rma(yi = yi, vi = vi, mods = ~target -1, method = "REML", data = subset(mydata, Analyse_Taxon == "Elateridae" & Analyse6 == TRUE & AnyRed == "-" & sampling_method == "pitfall trap")))

### Nitidulidae - visual counts
summary.rma(rma(yi = yi, vi = vi, mods = ~target -1, method = "REML", data = subset(mydata, Analyse_Taxon == "Nitidulidae" & Analyse6 == TRUE & AnyRed == "-" & sampling_method == "visual counts")))

### Scarabaeidae - pitfall trap
summary.rma(rma(yi = yi, vi = vi, mods = ~target -1, method = "REML", data = subset(mydata, Analyse_Taxon == "Scarabaeidae" & Analyse6 == TRUE & AnyRed == "-" & sampling_method == "pitfall trap")))

### Staphylinidae - pitfall trap
summary.rma(rma(yi = yi, vi = vi, mods = ~target -1, method = "REML", data = subset(mydata, Analyse_Taxon == "Staphylinidae" & Analyse6 == TRUE & AnyRed == "-" & sampling_method == "pitfall trap")))

### Staphylinidae - sticky trap
summary.rma(rma(yi = yi, vi = vi, mods = ~target -1, method = "REML", data = subset(mydata, Analyse_Taxon == "Staphylinidae" & Analyse6 == TRUE & AnyRed == "-" & sampling_method == "sticky trap")))

### Syrphidae - sticky trap
summary.rma(rma(yi = yi, vi = vi, mods = ~target -1, method = "REML", data = subset(mydata, Analyse_Taxon == "Syrphidae" & Analyse6 == TRUE & AnyRed == "-" & sampling_method == "sticky trap")))

### Syrphidae - visual counts
summary.rma(rma(yi = yi, vi = vi, mods = ~target -1, method = "REML", data = subset(mydata, Analyse_Taxon == "Syrphidae" & Analyse6 == TRUE & AnyRed == "-" & sampling_method == "visual counts")))

### Anthocoridae - visual counts
summary.rma(rma(yi = yi, vi = vi, mods = ~target -1, method = "REML", data = subset(mydata, Analyse_Taxon == "Anthocoridae" & Analyse6 == TRUE & AnyRed == "-" & sampling_method == "visual counts")))

### Anthocoridae - sticky trap
summary.rma(rma(yi = yi, vi = vi, mods = ~target -1, method = "REML", data = subset(mydata, Analyse_Taxon == "Anthocoridae" & Analyse6 == TRUE & AnyRed == "-" & sampling_method == "sticky trap")))

### Anthocoridae - plant removal
summary.rma(rma(yi = yi, vi = vi, mods = ~target -1, method = "REML", data = subset(mydata, Analyse_Taxon == "Anthocoridae" & Analyse6 == TRUE & AnyRed == "-" & sampling_method == "plant removal and sorting in the lab")))

### Aphididae - visual counts
summary.rma(rma(yi = yi, vi = vi, mods = ~target -1, method = "REML", data = subset(mydata, Analyse_Taxon == "Aphididae" & Analyse6 == TRUE & AnyRed == "-" & sampling_method == "visual counts")))

### Aphididae - sticky trap
summary.rma(rma(yi = yi, vi = vi, mods = ~target -1, method = "REML", data = subset(mydata, Analyse_Taxon == "Aphididae" & Analyse6 == TRUE & AnyRed == "-" & sampling_method == "sticky trap")))

### Aphididae - plant removal
summary.rma(rma(yi = yi, vi = vi, mods = ~target -1, method = "REML", data = subset(mydata, Analyse_Taxon == "Aphididae" & Analyse6 == TRUE & AnyRed == "-" & sampling_method == "plant removal and sorting in the lab")))

### Cicadellidae - sticky trap
summary.rma(rma(yi = yi, vi = vi, mods = ~target -1, method = "REML", data = subset(mydata, Analyse_Taxon == "Cicadellidae" & Analyse6 == TRUE & AnyRed == "-" & sampling_method == "sticky trap")))

### Cicadellidae - visual counts
summary.rma(rma(yi = yi, vi = vi, mods = ~target -1, method = "REML", data = subset(mydata, Analyse_Taxon == "Cicadellidae" & Analyse6 == TRUE & AnyRed == "-" & sampling_method == "visual counts")))

### Miridae - sticky trap
summary.rma(rma(yi = yi, vi = vi, mods = ~target -1, method = "REML", data = subset(mydata, Analyse_Taxon == "Miridae" & Analyse6 == TRUE & AnyRed == "-" & sampling_method == "sticky trap")))

### Nabidae - visual counts
summary.rma(rma(yi = yi, vi = vi, mods = ~target -1, method = "REML", data = subset(mydata, Analyse_Taxon == "Nabidae" & Analyse6 == TRUE & AnyRed == "-" & sampling_method == "visual counts")))

### Pentatomidae - visual counts
summary.rma(rma(yi = yi, vi = vi, mods = ~target -1, method = "REML", data = subset(mydata, Analyse_Taxon == "Pentatomidae" & Analyse6 == TRUE & AnyRed == "-" & sampling_method == "visual counts")))

### Formicidae - pitfall trap
summary.rma(rma(yi = yi, vi = vi, mods = ~target -1, method = "REML", data = subset(mydata, Analyse_Taxon == "Formicidae" & Analyse6 == TRUE & AnyRed == "-" & sampling_method == "pitfall trap")))

### Neuroptera - sticky trap
summary.rma(rma(yi = yi, vi = vi, mods = ~target -1, method = "REML", data = subset(mydata, Analyse_Taxon == "Neuroptera" & Analyse6 == TRUE & AnyRed == "-" & sampling_method == "sticky trap")))

### Neuroptera - visual counts
summary.rma(rma(yi = yi, vi = vi, mods = ~target -1, method = "REML", data = subset(mydata, Analyse_Taxon == "Neuroptera" & Analyse6 == TRUE & AnyRed == "-" & sampling_method == "visual counts")))

### Orthoptera - pitfall trap
summary.rma(rma(yi = yi, vi = vi, mods = ~target -1, method = "REML", data = subset(mydata, Analyse_Taxon == "Orthoptera" & Analyse6 == TRUE & AnyRed == "-" & sampling_method == "pitfall trap")))

### Thysanoptera - sticky trap
summary.rma(rma(yi = yi, vi = vi, mods = ~target -1, method = "REML", data = subset(mydata, Analyse_Taxon == "Thysanoptera" & Analyse6 == TRUE & AnyRed == "-" & sampling_method == "sticky trap")))

### Thysanoptera - plant removal
summary.rma(rma(yi = yi, vi = vi, mods = ~target -1, method = "REML", data = subset(mydata, Analyse_Taxon == "Thysanoptera" & Analyse6 == TRUE & AnyRed == "-" & sampling_method == "plant removal and sorting in the lab")))

### Thysanoptera - visual counts
summary.rma(rma(yi = yi, vi = vi, mods = ~target -1, method = "REML", data = subset(mydata, Analyse_Taxon == "Thysanoptera" & Analyse6 == TRUE & AnyRed == "-" & sampling_method == "visual counts")))


#####################################################################################
### Subgroup-analyses on juvenile life stages for untreated Bt and non-Bt maize.
### Records with any red flag in the critical appraisal excluded. 
### All Bt proteins included.
### MODERATOR ANALYSES: Target order of Bt proteins
### Table S7.12
#####################################################################################

### Carabidae - larvae
summary.rma(rma(yi = yi, vi = vi, mods = ~target -1, method = "REML", data = subset(mydata, Analyse_Taxon == "Carabidae" & Analyse7 == TRUE & AnyRed == "-")))

### Coccinellidae - eggs
summary.rma(rma(yi = yi, vi = vi, mods = ~target -1, method = "REML", data = subset(mydata, Analyse_Taxon == "Coccinellidae" & Analyse7 == TRUE & AnyRed == "-" & nontarget_life_stage == "Eggs")))

### Coccinellidae - larvae & pupae
summary.rma(rma(yi = yi, vi = vi, mods = ~target -1, method = "REML", data = subset(mydata, Analyse_Taxon == "Coccinellidae" & Analyse7 == TRUE & AnyRed == "-" & nontarget_life_stage != "Eggs")))

### Syrphidae - larvae & pupae
summary.rma(rma(yi = yi, vi = vi, mods = ~target -1, method = "REML", data = subset(mydata, Analyse_Taxon == "Syrphidae" & Analyse7 == TRUE & AnyRed == "-" & nontarget_life_stage != "Eggs")))

### Tachinidae - larvae & pupae
summary.rma(rma(yi = yi, vi = vi, mods = ~target -1, method = "REML", data = subset(mydata, Analyse_Taxon == "Tachinidae" & Analyse7 == TRUE & AnyRed == "-")))

### Anthocoridae - nymphs
summary.rma(rma(yi = yi, vi = vi, mods = ~target -1, method = "REML", data = subset(mydata, Analyse_Taxon == "Anthocoridae" & Analyse7 == TRUE & AnyRed == "-")))

### Neuroptera - eggs
summary.rma(rma(yi = yi, vi = vi, mods = ~target -1, method = "REML", data = subset(mydata, Analyse_Taxon == "Neuroptera" & Analyse7 == TRUE & AnyRed == "-" & nontarget_life_stage == "Eggs")))


#####################################################################################################
### Meta-analyses on different taxonomic levels for untreated Bt and PYRETHROID-treated non-Bt maize.
### Records with any red flag in the critical appraisal excluded. 
### All Bt proteins included.
### Figure 14A, Table S7.13
#####################################################################################################

### all taxa ###
summary.rma(rma(yi = yi, vi = vi, method = "REML", data = subset(mydata, Analyse4 == TRUE & AnyRed == "-" & insecticide_class == "pyrethroid")))

### decomposers ###
summary.rma(rma(yi = yi, vi = vi, method = "REML", data = subset(mydata, nontarget_f_group == "decomposer" & Analyse4 == TRUE & AnyRed == "-" & insecticide_class == "pyrethroid")))

### herbivores ###
summary.rma(rma(yi = yi, vi = vi, method = "REML", data = subset(mydata, nontarget_f_group == "herbivore" & Analyse4 == TRUE & AnyRed == "-" & insecticide_class == "pyrethroid")))

### Parasitoids ###
summary.rma(rma(yi = yi, vi = vi, method = "REML", data = subset(mydata, nontarget_f_group == "parasitoid" & Analyse4 == TRUE & AnyRed == "-" & insecticide_class == "pyrethroid")))

### Predators ###
summary.rma(rma(yi = yi, vi = vi, method = "REML", data = subset(mydata, nontarget_f_group == "predator" & Analyse4 == TRUE & AnyRed == "-" & insecticide_class == "pyrethroid")))

### Acarina ###
summary.rma(rma(yi = yi, vi = vi, method = "REML", data = subset(mydata, Analyse_Taxon == "Acarina" & Analyse4 == TRUE & AnyRed == "-" & insecticide_class == "pyrethroid")))

### Araneae ###
summary.rma(rma(yi = yi, vi = vi, method = "REML", data = subset(mydata, Analyse_Taxon == "Araneae" & Analyse4 == TRUE & AnyRed == "-" & insecticide_class == "pyrethroid")))

### Myriapoda ###
summary.rma(rma(yi = yi, vi = vi, method = "REML", data = subset(mydata, Analyse_Taxon == "Myriapoda" & Analyse4 == TRUE & AnyRed == "-" & insecticide_class == "pyrethroid")))

### Collembola ###
summary.rma(rma(yi = yi, vi = vi, method = "REML", data = subset(mydata, Analyse_Taxon == "Collembola" & Analyse4 == TRUE & AnyRed == "-" & insecticide_class == "pyrethroid")))

### Coleoptera ###
summary.rma(rma(yi = yi, vi = vi, method = "REML", data = subset(mydata, nontarget_order == "Coleoptera" & Analyse4 == TRUE & AnyRed == "-" & insecticide_class == "pyrethroid")))

### Cantharidae ###
summary.rma(rma(yi = yi, vi = vi, method = "REML", data = subset(mydata, Analyse_Taxon == "Cantharidae" & Analyse4 == TRUE & AnyRed == "-" & insecticide_class == "pyrethroid")))

### Carabidae ###
summary.rma(rma(yi = yi, vi = vi, method = "REML", data = subset(mydata, Analyse_Taxon == "Carabidae" & Analyse4 == TRUE & AnyRed == "-" & insecticide_class == "pyrethroid")))

### Coccinellidae ###
summary.rma(rma(yi = yi, vi = vi, method = "REML", data = subset(mydata, Analyse_Taxon == "Coccinellidae" & Analyse4 == TRUE & AnyRed == "-" & insecticide_class == "pyrethroid")))

### Elateridae ###
summary.rma(rma(yi = yi, vi = vi, method = "REML", data = subset(mydata, Analyse_Taxon == "Elateridae" & Analyse4 == TRUE & AnyRed == "-" & insecticide_class == "pyrethroid")))

### Lathridiidae ###
summary.rma(rma(yi = yi, vi = vi, method = "REML", data = subset(mydata, Analyse_Taxon == "Lathridiidae" & Analyse4 == TRUE & AnyRed == "-" & insecticide_class == "pyrethroid")))

### Nitidulidae ###
summary.rma(rma(yi = yi, vi = vi, method = "REML", data = subset(mydata, Analyse_Taxon == "Nitidulidae" & Analyse4 == TRUE & AnyRed == "-" & insecticide_class == "pyrethroid")))

### Staphylinidae ###
summary.rma(rma(yi = yi, vi = vi, method = "REML", data = subset(mydata, Analyse_Taxon == "Staphylinidae" & Analyse4 == TRUE & AnyRed == "-" & insecticide_class == "pyrethroid")))

### Diptera ###
summary.rma(rma(yi = yi, vi = vi, method = "REML", data = subset(mydata, nontarget_order == "Diptera" & Analyse4 == TRUE & AnyRed == "-" & insecticide_class == "pyrethroid")))

### Syrphidae ###
summary.rma(rma(yi = yi, vi = vi, method = "REML", data = subset(mydata, Analyse_Taxon == "Syrphidae" & Analyse4 == TRUE & AnyRed == "-" & insecticide_class == "pyrethroid")))

### Hemiptera ###
summary.rma(rma(yi = yi, vi = vi, method = "REML", data = subset(mydata, nontarget_order == "Hemiptera" & Analyse4 == TRUE & AnyRed == "-" & insecticide_class == "pyrethroid")))

### Anthocoridae ###
summary.rma(rma(yi = yi, vi = vi, method = "REML", data = subset(mydata, Analyse_Taxon == "Anthocoridae" & Analyse4 == TRUE & AnyRed == "-" & insecticide_class == "pyrethroid")))

### Aphididae ###
summary.rma(rma(yi = yi, vi = vi, method = "REML", data = subset(mydata, Analyse_Taxon == "Aphididae" & Analyse4 == TRUE & AnyRed == "-" & insecticide_class == "pyrethroid")))

### Cicadellidae ###
summary.rma(rma(yi = yi, vi = vi, method = "REML", data = subset(mydata, Analyse_Taxon == "Cicadellidae" & Analyse4 == TRUE & AnyRed == "-" & insecticide_class == "pyrethroid")))

### Nabidae ###
summary.rma(rma(yi = yi, vi = vi, method = "REML", data = subset(mydata, Analyse_Taxon == "Nabidae" & Analyse4 == TRUE & AnyRed == "-" & insecticide_class == "pyrethroid")))

### Hymenoptera ###
summary.rma(rma(yi = yi, vi = vi, method = "REML", data = subset(mydata, nontarget_order == "Hymenoptera" & Analyse4 == TRUE & AnyRed == "-" & insecticide_class == "pyrethroid")))

### Formicidae ###
summary.rma(rma(yi = yi, vi = vi, method = "REML", data = subset(mydata, Analyse_Taxon == "Formicidae" & Analyse4 == TRUE & AnyRed == "-" & insecticide_class == "pyrethroid")))

### Neuroptera ###
summary.rma(rma(yi = yi, vi = vi, method = "REML", data = subset(mydata, Analyse_Taxon == "Neuroptera" & Analyse4 == TRUE & AnyRed == "-" & insecticide_class == "pyrethroid")))

### Orthoptera ###
summary.rma(rma(yi = yi, vi = vi, method = "REML", data = subset(mydata, Analyse_Taxon == "Orthoptera" & Analyse4 == TRUE & AnyRed == "-" & insecticide_class == "pyrethroid")))

### Thysanoptera ###
summary.rma(rma(yi = yi, vi = vi, method = "REML", data = subset(mydata, Analyse_Taxon == "Thysanoptera" & Analyse4 == TRUE & AnyRed == "-" & insecticide_class == "pyrethroid")))


###########################################################################################################
### Meta-analyses on different taxonomic levels for untreated Bt and CHLORO-NICOTINYL-treated non-Bt maize.
### Records with any red flag in the critical appraisal excluded. 
### All Bt proteins included.
### Figure 14B, Table S7.13
###########################################################################################################

### all taxa ###
summary.rma(rma(yi = yi, vi = vi, method = "REML", data = subset(mydata, Analyse4 == TRUE & AnyRed == "-" & insecticide_class == "chloro-nicotinyl")))

### decomposers ###
summary.rma(rma(yi = yi, vi = vi, method = "REML", data = subset(mydata, nontarget_f_group == "decomposer" & Analyse4 == TRUE & AnyRed == "-" & insecticide_class == "chloro-nicotinyl")))

### herbivores ###
summary.rma(rma(yi = yi, vi = vi, method = "REML", data = subset(mydata, nontarget_f_group == "herbivore" & Analyse4 == TRUE & AnyRed == "-" & insecticide_class == "chloro-nicotinyl")))

### parasitoids ###
summary.rma(rma(yi = yi, vi = vi, method = "REML", data = subset(mydata, nontarget_f_group == "parasitoid" & Analyse4 == TRUE & AnyRed == "-" & insecticide_class == "chloro-nicotinyl")))

### predators ###
summary.rma(rma(yi = yi, vi = vi, method = "REML", data = subset(mydata, nontarget_f_group == "predator" & Analyse4 == TRUE & AnyRed == "-" & insecticide_class == "chloro-nicotinyl")))

### Araneae ###
summary.rma(rma(yi = yi, vi = vi, method = "REML", data = subset(mydata, Analyse_Taxon == "Araneae" & Analyse4 == TRUE & AnyRed == "-" & insecticide_class == "chloro-nicotinyl")))

### Myriapoda ###
summary.rma(rma(yi = yi, vi = vi, method = "REML", data = subset(mydata, Analyse_Taxon == "Myriapoda" & Analyse4 == TRUE & AnyRed == "-" & insecticide_class == "chloro-nicotinyl")))

### Collembola ###
summary.rma(rma(yi = yi, vi = vi, method = "REML", data = subset(mydata, Analyse_Taxon == "Collembola" & Analyse4 == TRUE & AnyRed == "-" & insecticide_class == "chloro-nicotinyl")))

### Coleoptera ###
summary.rma(rma(yi = yi, vi = vi, method = "REML", data = subset(mydata, nontarget_order == "Coleoptera" & Analyse4 == TRUE & AnyRed == "-" & insecticide_class == "chloro-nicotinyl")))

### Carabidae ###
summary.rma(rma(yi = yi, vi = vi, method = "REML", data = subset(mydata, Analyse_Taxon == "Carabidae" & Analyse4 == TRUE & AnyRed == "-" & insecticide_class == "chloro-nicotinyl")))

### Staphylinidae ###
summary.rma(rma(yi = yi, vi = vi, method = "REML", data = subset(mydata, Analyse_Taxon == "Staphylinidae" & Analyse4 == TRUE & AnyRed == "-" & insecticide_class == "chloro-nicotinyl")))

### Hemiptera ###
summary.rma(rma(yi = yi, vi = vi, method = "REML", data = subset(mydata, nontarget_order == "Hemiptera" & Analyse4 == TRUE & AnyRed == "-" & insecticide_class == "chloro-nicotinyl")))

### Hymenoptera ###
summary.rma(rma(yi = yi, vi = vi, method = "REML", data = subset(mydata, nontarget_order == "Hymenoptera" & Analyse4 == TRUE & AnyRed == "-" & insecticide_class == "chloro-nicotinyl")))


############################################################################################################
### Meta-analyses on different taxonomic levels for untreated Bt and ORGANOPHOSPHOROUS-treated non-Bt maize.
### Records with any red flag in the critical appraisal excluded. 
### All Bt proteins included.
### Table S7.13
############################################################################################################

### all taxa ###
summary.rma(rma(yi = yi, vi = vi, method = "REML", data = subset(mydata, Analyse4 == TRUE & AnyRed == "-" & insecticide_class == "organophosphorous")))

### predators ###
summary.rma(rma(yi = yi, vi = vi, method = "REML", data = subset(mydata, nontarget_f_group == "predator" & Analyse4 == TRUE & AnyRed == "-" & insecticide_class == "organophosphorous")))

### Coleoptera ###
summary.rma(rma(yi = yi, vi = vi, method = "REML", data = subset(mydata, nontarget_order == "Coleoptera" & Analyse4 == TRUE & AnyRed == "-" & insecticide_class == "organophosphorous")))


####################################################################################################
### Meta-analyses on different taxonomic levels for untreated Bt and MICROBIAL-treated non-Bt maize.
### Records with any red flag in the critical appraisal excluded. 
### All Bt proteins included.
### Table S7.13
####################################################################################################

### all taxa ###
summary.rma(rma(yi = yi, vi = vi, method = "REML", data = subset(mydata, Analyse4 == TRUE & AnyRed == "-" & insecticide_class == "microbial")))

### predators ###
summary.rma(rma(yi = yi, vi = vi, method = "REML", data = subset(mydata, nontarget_f_group == "predator" & Analyse4 == TRUE & AnyRed == "-" & insecticide_class == "microbial")))

### Coleoptera ###
summary.rma(rma(yi = yi, vi = vi, method = "REML", data = subset(mydata, nontarget_order == "Coleoptera" & Analyse4 == TRUE & AnyRed == "-" & insecticide_class == "microbial")))


################################################################################################
### Robustness of significant effect sizes: 
### Fail-safe numbers and "leave one out" analyses on record, experiment, and publication level
### Table S7.14
################################################################################################

## leave1out function for publications

leave1outpub <- function() {
  pubs = sort(unique(selectdata$articleID))
  count <- 1
  nonsign <- 0
  df = data.frame(estimate = numeric(), se = numeric(),
                  zval = numeric(), ci.lb = numeric(), ci.ub = numeric())
  repeat {
    data_temp <- subset(selectdata, articleID != pubs[count]) 
    rmodel_temp <- rma(yi = yi, vi = vi, method = "REML", data = data_temp)
    df <- rbind(df, coefficients(summary.rma(rmodel_temp)))
    nonsign <- nonsign + ifelse(summary.rma(rmodel_temp)$pval >= 0.05, 1, 0)
    count <- count + 1
    if (count > length(pubs))
      break
  }
  print(cbind(df, data.frame(publication = pubs)))
  print(paste("number of publications: ",length(pubs)))
  print(paste("number of non-significant analyses: ", nonsign))
}

## leave1out function for experiments

leave1outexp <- function() {
  exps = sort(unique(selectdata$experimentID))
  count <- 1
  nonsign <- 0
  df = data.frame(estimate = numeric(), se = numeric(),
                  zval = numeric(), ci.lb = numeric(), ci.ub = numeric())
  repeat {
    data_temp <- subset(selectdata, experimentID != exps[count]) 
    rmodel_temp <- rma(yi = yi, vi = vi, method = "REML", data = data_temp)
    df <- rbind(df, coefficients(summary.rma(rmodel_temp)))
    nonsign <- nonsign + ifelse(summary.rma(rmodel_temp)$pval >= 0.05, 1, 0)
    count <- count + 1
    if (count > length(exps))
      break
  }
  print(cbind(df, data.frame(experiments = exps)))
  print(paste("number of experiments: ",length(exps)))
  print(paste("number of non-significant analyses: ", nonsign))
}

## leave1out function for records

leave1outrec <- function() {
  recs = sort(unique(selectdata$recordID))
  count <- 1
  nonsign <- 0
  df = data.frame(estimate = numeric(), se = numeric(),
                  zval = numeric(), ci.lb = numeric(), ci.ub = numeric())
  repeat {
    data_temp <- subset(selectdata, recordID != recs[count]) 
    rmodel_temp <- rma(yi = yi, vi = vi, method = "REML", data = data_temp)
    df <- rbind(df, coefficients(summary.rma(rmodel_temp)))
    nonsign <- nonsign + ifelse(summary.rma(rmodel_temp)$pval >= 0.05, 1, 0)
    count <- count + 1
    if (count > length(recs))
      break
  }
  print(cbind(df, data.frame(records = recs)))
  print(paste("number of records: ",length(recs)))
  print(paste("number of non-significant analyses: ", nonsign))
}

## function combining fsn and the 3 leave1out functions

diagnose <- function() {
  print(fsn(yi,vi,data = selectdata, type = "Rosenberg"))
  print("Leave one record out:")
  leave1outrec()
  print("Leave one experiment out:")
  leave1outexp()
  print("Leave one publication out")
  leave1outpub()
}

# All taxa - all records - no insecticide - all Bt proteins
selectdata <-subset(mydata, Analyse1 == TRUE)
diagnose() #carefull - high calculation power needed

# Coccinellidae - all green - no insecticide - all Bt proteins
selectdata <- subset(mydata, Analyse_Taxon == "Coccinellidae" & Analyse1 == TRUE & AllGreen == "Low Risk")
diagnose()

# Coccinellidae - sticky traps - no red - no insecticide - all Bt proteins
selectdata <- subset(mydata, Analyse_Taxon == "Coccinellidae" & Analyse6 == TRUE & AnyRed == "-" & sampling_method == "sticky trap")
diagnose()

# Coccinellidae - Harmonia axyridis - no red - no insecticide - all Bt proteins
selectdata <- subset(mydata, Analyse_Taxon == "Coccinellidae" & Analyse5 == TRUE & AnyRed == "-" & nontarget_species == "Harmonia axyridis")
diagnose()

# Nitidulidae - no red - no insecticide - Lepidoptera-active
selectdata <- subset(mydata, Analyse_Taxon == "Nitidulidae" & Analyse1 == TRUE & AnyRed == "-" & target == "Lepidoptera")
diagnose()

# Staphylinidae - no red - no insecticide - all Bt proteins
selectdata <- subset(mydata, Analyse_Taxon == "Staphylinidae" & Analyse1 == TRUE & AnyRed == "-")
diagnose()

# Staphylinidae - all records - no insecticide - all Bt proteins
selectdata <- subset(mydata, Analyse_Taxon == "Staphylinidae" & Analyse1 == TRUE)
diagnose()

# Staphylinidae - sticky traps - no red - no insecticide - all Bt proteins
selectdata <- subset(mydata, Analyse_Taxon == "Staphylinidae" & Analyse6 == TRUE & AnyRed == "-" & sampling_method == "sticky trap")
diagnose()

# Diptera - no red - no insecticide - all Bt proteins
selectdata <- subset(mydata, nontarget_order == "Diptera" & Analyse1 == TRUE & AnyRed == "-")
diagnose()

# Diptera - no red - no insecticide - Lepidoptera-active
selectdata <- subset(mydata, nontarget_order == "Diptera" & Analyse1 == TRUE & AnyRed == "-" & target == "Lepidoptera")
diagnose()

# Diptera - no red - no insecticide - Col.&Lep.-active
selectdata <- subset(mydata, nontarget_order == "Diptera" & Analyse1 == TRUE & AnyRed == "-" & target == "Coleoptera & Lepidoptera")
diagnose()

# Diptera - all records - no insecticide - all Bt proteins
selectdata <- subset(mydata, nontarget_order == "Diptera" & Analyse1 == TRUE)
diagnose()

# Diptera - all green - no insecticide - all Bt proteins
selectdata <- subset(mydata, nontarget_order == "Diptera" & Analyse1 == TRUE & AllGreen == "Low Risk")
diagnose()

# Syrphidae - all records - no insecticide - all Bt proteins
selectdata <- subset(mydata, Analyse_Taxon == "Syrphidae" & Analyse1 == TRUE)
diagnose()

# Syrphidae - all green - no insecticide - all Bt proteins
selectdata <- subset(mydata, Analyse_Taxon == "Syrphidae" & Analyse1 == TRUE & AllGreen == "Low Risk")
diagnose()

# Syrphidae - sticky traps - no red - no insecticide - all Bt proteins
selectdata <- subset(mydata, Analyse_Taxon == "Syrphidae" & Analyse6 == TRUE & AnyRed == "-" & sampling_method == "sticky trap")
diagnose()

# Tachinidae - no red - no insecticide - all Bt proteins
selectdata <- subset(mydata, Analyse_Taxon == "Tachinidae" & Analyse1 == TRUE)
diagnose()

# Tachinidae - no red - no insecticide - Lepidoptera-active
selectdata <- subset(mydata, Analyse_Taxon == "Tachinidae" & Analyse1 == TRUE & AnyRed == "-" & target == "Lepidoptera")
diagnose()

# Tachinidae - all records - no insecticide - all Bt proteins
selectdata <- subset(mydata, Analyse_Taxon == "Tachinidae" & Analyse1 == TRUE & AnyRed == "-")
diagnose()

# Tachinidae - larvae & pupae - no red - no insecticide - all Bt proteins
selectdata <- subset(mydata, Analyse_Taxon == "Tachinidae" & Analyse7 == TRUE & AnyRed == "-")
diagnose()

# Anthocoridae - no red - no insecticide - Lepidoptera-active
selectdata <- subset(mydata, Analyse_Taxon == "Anthocoridae" & Analyse1 == TRUE & AnyRed == "-" & target == "Lepidoptera")
diagnose()

# Anthocoridae - visual counts - no red - no insecticide - all Bt proteins
selectdata <- subset(mydata, Analyse_Taxon == "Anthocoridae" & Analyse6 == TRUE & AnyRed == "-" & sampling_method == "visual counts")
diagnose()

# Aphididae - beat cloth - no red - no insecticide - all Bt proteins
selectdata <- subset(mydata, Analyse_Taxon == "Aphididae" & Analyse6 == TRUE & AnyRed == "-" & sampling_method == "beat cloth")
diagnose()

# Hymenoptera - no red - no insecticide - all Bt proteins
selectdata <- subset(mydata, nontarget_order == "Hymenoptera" & Analyse1 == TRUE & AnyRed == "-")
diagnose()

# Hymenoptera - no red - no insecticide - Lepidoptera-active
selectdata <- subset(mydata, nontarget_order == "Hymenoptera" & Analyse1 == TRUE & AnyRed == "-" & target == "Lepidoptera")
diagnose()

# Hymenoptera - all records - no insecticide - all Bt proteins
selectdata <- subset(mydata, nontarget_order == "Hymenoptera" & Analyse1 == TRUE)
diagnose()

# Hymenoptera - all green - no insecticide - all Bt proteins
selectdata <- subset(mydata, nontarget_order == "Hymenoptera" & Analyse1 == TRUE & AllGreen == "Low Risk")
diagnose()

# Braconidae - no red - no insecticide - all Bt proteins
selectdata <- subset(mydata, Analyse_Taxon == "Braconidae" & Analyse1 == TRUE & AnyRed == "-")
diagnose()

# Braconidae - no red - no insecticide - Lep-active only
selectdata <- subset(mydata, Analyse_Taxon == "Braconidae" & Analyse1 == TRUE & AnyRed == "-" & target == "Lepidoptera")
diagnose()

# Braconidae - all records - no insecticide - all Bt proteins
selectdata <- subset(mydata, Analyse_Taxon == "Braconidae" & Analyse1 == TRUE)
diagnose()

# Braconidae - sticy traps - no red - no insecticide - all Bt proteins
selectdata <- subset(mydata, Analyse_Taxon == "Braconidae" & Analyse6 == TRUE & AnyRed == "-" & sampling_method == "sticky trap")
diagnose()

# Braconidae - Macrocentrus cingulum - no red - no insecticide - all Bt proteins
selectdata <- subset(mydata, Analyse_Taxon == "Braconidae" & Analyse1 == TRUE & AnyRed == "-" & nontarget_species == "Macrocentrus cingulum")
diagnose()

# Neuroptera - visual counts - no red - no insecticide - all Bt proteins
selectdata <- subset(mydata, Analyse_Taxon == "Neuroptera" & Analyse6 == TRUE & AnyRed == "-" & sampling_method == "visual counts")
diagnose()

# Neuroptera - eggs - no red - no insecticide - all Bt proteins
selectdata <- subset(mydata, Analyse_Taxon == "Neuroptera" & Analyse7 == TRUE & AnyRed == "-" & nontarget_life_stage == "Eggs")
diagnose()

# Herbivores - no red - no insecticide - Col.&Lep.-active
selectdata <- subset(mydata, nontarget_f_group == "herbivore" & Analyse1 == TRUE & AnyRed == "-" & target == "Coleoptera & Lepidoptera")
diagnose()

# Parasitoids - no red - no insecticide - all Bt proteins
selectdata <- subset(mydata, Analyse1 == TRUE & AnyRed == "-" & nontarget_f_group == "parasitoid")
diagnose()

# Parasitoids - no red - no insecticide - Lepidoptera-active
selectdata <- subset(mydata, nontarget_f_group == "parasitoid" & Analyse1 == TRUE & AnyRed == "-" & target == "Lepidoptera")
diagnose()

# Private involvement - no red - no insecticides - all Bt proteins
selectdata <- subset(mydata, Analyse1 == TRUE & AnyRed == "-" & priv_involv == "private")
diagnose()

# Private involvement - no red - no insecticides - Lepidoptera-active
selectdata <- subset(mydata, Analyse1 == TRUE & AnyRed == "-" & priv_involv == "private" & target == "Lepidoptera")
diagnose()

# Private involvement - no red - no insecticides - Col.&Lep.-active
selectdata <- subset(mydata, Analyse1 == TRUE & AnyRed == "-" & priv_involv == "private" & target == "Coleoptera & Lepidoptera")
diagnose()

# Peer-reviewed - no red - no insecticides - Col.&Lep.-active
selectdata <- subset(mydata, Analyse1 == TRUE & AnyRed == "-" & peer_reviewed == "yes" & target == "Coleoptera & Lepidoptera")
diagnose()

# All taxa - no red - pyrethroid - all Bt proteins
selectdata <- subset(mydata, Analyse4 == TRUE & AnyRed == "-" & insecticide_class == "pyrethroid")
diagnose()

# Araneae - no red - pyrethroid - all Bt proteins
selectdata <- subset(mydata, Analyse_Taxon == "Araneae" & Analyse4 == TRUE & AnyRed == "-" & insecticide_class == "pyrethroid")
diagnose()

# Coleoptera - no red - pyrethroid - all Bt proteins
selectdata <- subset(mydata, nontarget_order == "Coleoptera" & Analyse4 == TRUE & AnyRed == "-" & insecticide_class == "pyrethroid")
diagnose()

# Cantharidae - no red - pyrethroid - all Bt proteins
selectdata <- subset(mydata, Analyse_Taxon == "Cantharidae" & Analyse4 == TRUE & AnyRed == "-" & insecticide_class == "pyrethroid")
diagnose()

# Coccinellidae - no red - pyrethroid - all Bt proteins
selectdata <- subset(mydata, Analyse_Taxon == "Coccinellidae" & Analyse4 == TRUE & AnyRed == "-" & insecticide_class == "pyrethroid")
diagnose()

# Nitidulidae - no red - pyrethroid - all Bt proteins
selectdata <- subset(mydata, Analyse_Taxon == "Nitidulidae" & Analyse4 == TRUE & AnyRed == "-" & insecticide_class == "pyrethroid")
diagnose()

# Hemiptera - no red - pyrethroid - all Bt proteins
selectdata <- subset(mydata, nontarget_order == "Hemiptera" & Analyse4 == TRUE & AnyRed == "-" & insecticide_class == "pyrethroid")
diagnose()

# Anthocoridae - no red - pyrethroid - all Bt proteins
selectdata <- subset(mydata, Analyse_Taxon == "Anthocoridae" & Analyse4 == TRUE & AnyRed == "-" & insecticide_class == "pyrethroid")
diagnose()

# Aphididae - no red - pyrethroid - all Bt proteins
selectdata <- subset(mydata, Analyse_Taxon == "Aphididae" & Analyse4 == TRUE & AnyRed == "-" & insecticide_class == "pyrethroid")
diagnose()

# Cicadellidae - no red - pyrethroid - all Bt proteins
selectdata <- subset(mydata, Analyse_Taxon == "Cicadellidae" & Analyse4 == TRUE & AnyRed == "-" & insecticide_class == "pyrethroid")
diagnose()

# Formicidae - no red - pyrethroid - all Bt proteins
selectdata <- subset(mydata, Analyse_Taxon == "Formicidae" & Analyse4 == TRUE & AnyRed == "-" & insecticide_class == "pyrethroid")
diagnose()

# Predators - no red - pyrethroid - all Bt proteins
selectdata <- subset(mydata, nontarget_f_group == "predator" & Analyse4 == TRUE & AnyRed == "-" & insecticide_class == "pyrethroid")
diagnose()

# Araneae - no red - chloro-nicotinyl - all Bt proteins
selectdata <- subset(mydata, Analyse_Taxon == "Araneae" & Analyse4 == TRUE & AnyRed == "-" & insecticide_class == "chloro-nicotinyl")
diagnose()

# Hemiptera - no red - chloro-nicotinyl - all Bt proteins
selectdata <- subset(mydata, nontarget_order == "Hemiptera" & Analyse4 == TRUE & AnyRed == "-" & insecticide_class == "chloro-nicotinyl")
diagnose()

# Predators - no red - chloro-nicotinyl - all Bt proteins
selectdata <- subset(mydata, nontarget_f_group == "predator" & Analyse4 == TRUE & AnyRed == "-" & insecticide_class == "chloro-nicotinyl")
diagnose()

# Predators - no red - microbial - all Bt proteins
selectdata <- subset(mydata, nontarget_f_group == "predator" & Analyse4 == TRUE & AnyRed == "-" & insecticide_class == "microbial")
diagnose()

# Predators - no red - organophosphorous - all Bt proteins
selectdata <- subset(mydata, nontarget_f_group == "predator" & Analyse4 == TRUE & AnyRed == "-" & insecticide_class == "organophosphorous")
diagnose()
